# Supplementary material for: Determining the Effects of Light on the Fruit Peel Quality of Photosensitive and Nonphotosensitive Eggplant
Source: Plants (Basel). 2022 Aug 12;11(16):2095. doi: 10.3390/plants11162095 (PMC9416183; doi:10.3390/plants11162095)
Supplement: Supplementary file 1 [file plants-11-02095-s001.zip]

Archive with 5 entries (5 files):
- Supplementary file S1.xlsx
- Supplementary file S2.xlsx
- Supplementary file S3.xlsx
- Supplementary file S4.xlsx
- Supplementary file S5.xlsx
