# Supplementary material for: Determining the Effects of Light on the Fruit Peel Quality of Photosensitive and Nonphotosensitive Eggplant
Source: Plants (Basel). 2022 Aug 12;11(16):2095. doi: 10.3390/plants11162095 (PMC9416183; doi:10.3390/plants11162095)
Supplement: Supplementary file 1 [file plants-11-02095-s001.zip › Supplementary file S1.xlsx]

## Sheet: CK1-P-vs-T1-P
id	CK1-P1_fpkm	CK1-P2_fpkm	CK1-P3_fpkm	T1-P1_fpkm	T1-P2_fpkm	T1-P3_fpkm	CK1-P_mean	T1-P_mean	log2(fc)	PValue	FDR	Symbol	Description	KEGG_A_class	KEGG_B_class	Pathway	K_ID	GO Component	GO Function	GO Process
SMEL_005g227920.1	22.68	31.3	16.22	0	0	0	23.4	0.001	-14.5	1.6e-13	5.01e-12	CHS2	[Nicotiana sylvestris]	Metabolism;Metabolism;Metabolism;Organismal Systems	Global and overview maps;Global and overview maps;Biosynthesis of other secondary metabolites;Environmental adaptation	ko01100//Metabolic pathways;ko01110//Biosynthesis of secondary metabolites;ko00941//Flavonoid biosynthesis;ko04712//Circadian rhythm - plant	K00660;K00660;K00660;K00660	GO:0005774//vacuolar membrane	GO:0016747//transferase activity, transferring acyl groups other than amino-acyl groups;GO:0046983//protein dimerization activity	GO:0006464//cellular protein modification process;GO:0009411//response to UV;GO:0009813//flavonoid biosynthetic process;GO:0034285//response to disaccharide;GO:0060918//auxin transport
SMEL_006g250110.1	12.2	11.79	18.47	0	0	0	14.1533	0.001	-13.8	2.29e-17	9.29e-16	--	potassium transporter [Striga asiatica]	-	-	-	-	GO:0031224//intrinsic component of membrane;GO:0043231//intracellular membrane-bounded organelle	GO:0046873//metal ion transmembrane transporter activity;GO:0046914//transition metal ion binding	GO:0006355//regulation of transcription, DNA-templated;GO:0009657//plastid organization;GO:0030001//metal ion transport;GO:0032958//inositol phosphate biosynthetic process;GO:0034220//ion transmembrane transport
MSTRG.21143	11.29	11.86	9.73	0	0	0	10.96	0.001	-13.4	1.17e-17	4.9e-16	BHLH42	anthocyanin-related transcription factor TT8 [Solanum melongena]	-	-	-	-	GO:0043231//intracellular membrane-bounded organelle	GO:0001071//nucleic acid binding transcription factor activity;GO:0005515//protein binding	GO:0009411//response to UV;GO:0009813//flavonoid biosynthetic process;GO:0009889//regulation of biosynthetic process;GO:0010468//regulation of gene expression;GO:0030154//cell differentiation;GO:0034285//response to disaccharide;GO:0034645//cellular macromolecule biosynthetic process
SMEL_003g199700.1	5.3	9.61	6.36	0	0	0	7.09	0.001	-12.8	1.15e-14	3.85e-13	CYP26-2	Peptidyl-prolyl cis-trans isomerase CYP26-2, chloroplastic [Capsicum baccatum]	-	-	-	-	-	-	-
SMEL_000g054340.1	4.35	12.71	2.46	0	0	0	6.50667	0.001	-12.7	2.58e-08	4.52e-07	PRO1	profilin-1 [Solanum lycopersicum]	-	-	-	-	GO:0005576//extracellular region;GO:0005856//cytoskeleton;GO:0043231//intracellular membrane-bounded organelle;GO:0044444//cytoplasmic part	GO:0000166//nucleotide binding;GO:0003779//actin binding;GO:0016620//oxidoreductase activity, acting on the aldehyde or oxo group of donors, NAD or NADP as acceptor;GO:0016772//transferase activity, transferring phosphorus-containing groups	GO:0000302//response to reactive oxygen species;GO:0006560//proline metabolic process;GO:0006796//phosphate-containing compound metabolic process;GO:0009642//response to light intensity;GO:0030036//actin cytoskeleton organization;GO:0044267//cellular protein metabolic process
SMEL_000g090640.1	5.64	3.31	6.8	0	0	0	5.25	0.001	-12.4	1.87e-13	5.8e-12	SRO2	probable inactive poly [ADP-ribose] polymerase SRO2 [Solanum tuberosum]	-	-	-	-	-	-	GO:0008152//metabolic process;GO:0044699//single-organism process
SMEL_006g268870.1	2.68	9.3	0.61	0	0	0	4.19667	0.001	-12	7.88e-05	0.000755084	LBD12	LOB domain-containing protein 12-like [Solanum tuberosum]	-	-	-	-	-	GO:0003676//nucleic acid binding	GO:0009887//organ morphogenesis
SMEL_006g245060.1	3.52	3.71	4.2	0	0	0	3.81	0.001	-11.9	5.64e-14	1.82e-12	NDA1	internal alternative NAD(P)H-ubiquinone oxidoreductase A1, mitochondrial [Solanum lycopersicum]	-	-	-	-	-	-	-
MSTRG.19923	1.83	6.66	1.37	0	0	0	3.28667	0.001	-11.7	2.62e-07	3.95e-06	--	putative defensin-like protein 157 [Nicotiana tomentosiformis]	-	-	-	-	-	-	-
MSTRG.25377	2.71	4.89	1.8	0	0	0	3.13333	0.001	-11.6	1.34e-11	3.43e-10	--	RNase H family protein [Solanum demissum]	-	-	-	-	-	-	-
SMEL_008g318660.1	0.28	6.49	1.06	0	0	0	2.61	0.001	-11.3	0.00108685	0.00767014	tlp	thaumatin-like protein [Solanum pennellii]	-	-	-	-	-	GO:0005488//binding	GO:0001906//cell killing;GO:0050832//defense response to fungus
MSTRG.15844	16.82	18.68	12.9	0	0.02	0	16.1333	0.00666667	-11.2	9.42e-21	4.96e-19	RE1	protein detoxification 35 [Nicotiana attenuata]	-	-	-	-	-	-	-
SMEL_008g316920.1	1.58	2.23	2.74	0	0	0	2.18333	0.001	-11.1	1.07e-07	1.71e-06	PEX11B	Peroxisomal membrane protein 11-4 [Capsicum baccatum]	-	-	-	-	GO:0031231//intrinsic component of peroxisomal membrane	GO:0005515//protein binding	GO:0006739//NADP metabolic process;GO:0007031//peroxisome organization;GO:0032535//regulation of cellular component size
SMEL_010g357540.1	1.64	3.76	0.81	0	0	0	2.07	0.001	-11	7.36e-09	1.39e-07	URH1	uridine nucleosidase 1-like isoform X1 [Solanum lycopersicum]	Metabolism;Metabolism;Metabolism	Global and overview maps;Nucleotide metabolism;Metabolism of cofactors and vitamins	ko01100//Metabolic pathways;ko00240//Pyrimidine metabolism;ko00760//Nicotinate and nicotinamide metabolism	K01240;K01240;K01240	GO:0044444//cytoplasmic part	GO:0008477//purine nucleosidase activity;GO:0043169//cation binding;GO:0050263//ribosylpyrimidine nucleosidase activity	GO:0042278//purine nucleoside metabolic process;GO:0046108//uridine metabolic process
SMEL_001g122470.1	0.79	3.76	1.1	0	0	0	1.88333	0.001	-10.9	2.94e-07	4.4e-06	--	WEB family protein At3g51220 [Solanum tuberosum]	-	-	-	-	-	-	-
MSTRG.21572	1.29	2.27	1.48	0	0	0	1.68	0.001	-10.7	5.8e-11	1.39e-09	--	CBL-interacting protein kinase 18 [Capsicum annuum]	-	-	-	-	-	-	-
SMEL_007g293210.1	0.54	1.9	2.44	0	0	0	1.62667	0.001	-10.7	1.24e-05	0.000140888	dlc-1	dynein light chain 1, cytoplasmic [Solanum tuberosum]	-	-	-	-	GO:0005929//cilium;GO:0043231//intracellular membrane-bounded organelle	GO:0005088//Ras guanyl-nucleotide exchange factor activity	GO:0000904//cell morphogenesis involved in differentiation;GO:0007017//microtubule-based process
SMEL_005g238930.1	1.63	1.92	1.15	0	0	0	1.56667	0.001	-10.6	1.46e-06	1.95e-05	--	Phosphatase methylesterase 1 [Gossypium australe]	-	-	-	-	-	-	-
SMEL_005g239050.1	1.63	1.92	1.15	0	0	0	1.56667	0.001	-10.6	1.46e-06	1.95e-05	--	Phosphatase methylesterase 1 [Gossypium australe]	-	-	-	-	-	-	-
SMEL_000g015550.1	2.01	0.48	1.6	0	0	0	1.36333	0.001	-10.4	8.37e-06	9.85e-05	--	F-box/kelch-repeat protein [Capsicum annuum]	-	-	-	-	-	-	-
MSTRG.22745	41.36	56.15	28.25	0	0.1	0	41.92	0.0333333	-10.3	1.08e-17	4.54e-16	--	PttA2 protein [Petunia x hybrida]	-	-	-	-	-	-	-
SMEL_009g331690.1	58.18	67.04	47.83	0	0.15	0	57.6833	0.05	-10.2	4.25e-23	2.51e-21	FAOMT	flavonoid 3',5'-methyltransferase [Solanum lycopersicum]	Metabolism;Metabolism;Metabolism;Metabolism;Metabolism	Global and overview maps;Global and overview maps;Biosynthesis of other secondary metabolites;Biosynthesis of other secondary metabolites;Biosynthesis of other secondary metabolites	ko01100//Metabolic pathways;ko01110//Biosynthesis of secondary metabolites;ko00940//Phenylpropanoid biosynthesis;ko00941//Flavonoid biosynthesis;ko00945//Stilbenoid, diarylheptanoid and gingerol biosynthesis	K00588;K00588;K00588;K00588;K00588	GO:0044444//cytoplasmic part	GO:0008171//O-methyltransferase activity;GO:0043169//cation binding	GO:0009699//phenylpropanoid biosynthetic process;GO:0009791//post-embryonic development;GO:0009813//flavonoid biosynthetic process;GO:0010208//pollen wall assembly;GO:0043604//amide biosynthetic process;GO:1901566//organonitrogen compound biosynthetic process
SMEL_004g211640.1	0.81	1.17	0.82	0	0	0	0.933333	0.001	-9.9	0.000956897	0.00684371	--	metallothionein-like protein type 2 [Solanum lycopersicum]	-	-	-	-	-	-	-
SMEL_004g200830.1	0.47	1.29	0.84	0	0	0	0.866667	0.001	-9.8	0.000860842	0.00624675	PUP4	probable purine permease 4 [Capsicum annuum]	-	-	-	-	GO:0031224//intrinsic component of membrane	GO:0015205//nucleobase transmembrane transporter activity	GO:0015851//nucleobase transport;GO:0044763//single-organism cellular process
SMEL_006g256530.1	35.71	34.65	26.32	0	0.12	0	32.2267	0.04	-9.7	1.05e-15	3.82e-14	--	dihydrofolate reductase-like [Solanum tuberosum]	-	-	-	-	-	-	GO:0050896//response to stimulus
SMEL_010g339330.1	153.71	220.26	102.98	0.39	0	0.2	158.983	0.196667	-9.7	8.92e-38	1.04e-35	PER27	peroxidase 27-like [Solanum tuberosum]	Metabolism;Metabolism;Metabolism	Global and overview maps;Global and overview maps;Biosynthesis of other secondary metabolites	ko01100//Metabolic pathways;ko01110//Biosynthesis of secondary metabolites;ko00940//Phenylpropanoid biosynthesis	K00430;K00430;K00430	-	GO:0003824//catalytic activity;GO:0016209//antioxidant activity;GO:0043169//cation binding;GO:0046906//tetrapyrrole binding	GO:0000041//transition metal ion transport;GO:0001101//response to acid chemical;GO:0009267//cellular response to starvation;GO:0010053//root epidermal cell differentiation;GO:0015698//inorganic anion transport;GO:0032412//regulation of ion transmembrane transporter activity;GO:0040007//growth;GO:0044710//single-organism metabolic process;GO:0048528//post-embryonic root development
SMEL_000g029860.1	0.34	1.11	1.05	0	0	0	0.833333	0.001	-9.7	0.000119329	0.00109754	rbcS	ribulose-1,5-bisphosphate carboxylase small subunit [Solanum rostratum]	Metabolism;Metabolism;Metabolism;Metabolism;Metabolism	Global and overview maps;Global and overview maps;Global and overview maps;Carbohydrate metabolism;Energy metabolism	ko01100//Metabolic pathways;ko01110//Biosynthesis of secondary metabolites;ko01200//Carbon metabolism;ko00630//Glyoxylate and dicarboxylate metabolism;ko00710//Carbon fixation in photosynthetic organisms	K01602;K01602;K01602;K01602;K01602	GO:0005576//extracellular region;GO:0005840//ribosome;GO:0009532//plastid stroma;GO:0042170//plastid membrane;GO:0044434//chloroplast part;GO:0044436//thylakoid part	GO:0016491//oxidoreductase activity;GO:0016831//carboxy-lyase activity;GO:0046914//transition metal ion binding	GO:0006950//response to stress;GO:0009639//response to red or far red light;GO:0015977//carbon fixation;GO:0043094//cellular metabolic compound salvage;GO:0070271//protein complex biogenesis
SMEL_007g291940.1	0.55	0.73	1.3	0	0	0	0.86	0.001	-9.7	4.82e-06	5.9e-05	WRKY28	WRKY transcription factor 71-like [Solanum pennellii]	-	-	-	-	-	GO:0001071//nucleic acid binding transcription factor activity;GO:0003677//DNA binding	GO:0044237//cellular metabolic process;GO:0044699//single-organism process
SMEL_001g130700.1	0.3	1.31	0.71	0	0	0	0.773333	0.001	-9.6	0.000838461	0.00609245	--	acyl-coenzyme A thioesterase 13-like [Solanum tuberosum]	-	-	-	-	GO:0042579//microbody	GO:0016289//CoA hydrolase activity	-
SMEL_009g325640.1	1.11	0.15	0.99	0	0	0	0.75	0.001	-9.6	0.0065587	0.0358023	--	NAC domain-containing protein 19-like [Solanum tuberosum]	-	-	-	-	-	-	-
SMEL_009g320590.1	0.51	0.99	0.86	0	0	0	0.786667	0.001	-9.6	9.16e-06	0.000106737	CPR1	F-box protein CPR30-like [Nicotiana tomentosiformis]	-	-	-	-	-	-	-
SMEL_003g181600.1	6.71	10.8	4.01	0	0	0.03	7.17333	0.01	-9.5	1.67e-15	5.95e-14	At3g49055	paramyosin [Prunus dulcis]	-	-	-	-	-	-	-
SMEL_000g015920.1	0.55	0.77	0.64	0	0	0	0.653333	0.001	-9.4	0.000304638	0.00251261	CEQORH	chloroplast envelope quinone oxidoreductase homolog [Solanum pennellii]	Metabolism;Metabolism	Global and overview maps;Lipid metabolism	ko01110//Biosynthesis of secondary metabolites;ko00592//alpha-Linolenic acid metabolism	K00224;K00224	GO:0009528//plastid inner membrane;GO:0044434//chloroplast part	GO:0003824//catalytic activity;GO:0046914//transition metal ion binding	GO:0044710//single-organism metabolic process
SMEL_012g392500.1	0.79	0.53	0.5	0	0	0	0.606667	0.001	-9.2	9.62e-05	0.000902373	CYP716A15	beta-amyrin 28-oxidase-like [Solanum tuberosum]	-	-	-	-	-	GO:0016491//oxidoreductase activity	-
SMEL_000g053550.1	0.47	0.34	0.96	0	0	0	0.59	0.001	-9.2	0.000780912	0.00572189	D14	probable strigolactone esterase D14 homolog [Solanum tuberosum]	-	-	-	-	-	GO:0016787//hydrolase activity	GO:0001763//morphogenesis of a branching structure;GO:0016106//sesquiterpenoid biosynthetic process
SMEL_005g227980.1	294.64	427.74	236.28	0.57	0.71	0.44	319.553	0.573333	-9.1	5.2e-168	6.31e-165	CHS2	chalcone synthase [Iochroma cyaneum]	Metabolism;Metabolism;Metabolism;Organismal Systems	Global and overview maps;Global and overview maps;Biosynthesis of other secondary metabolites;Environmental adaptation	ko01100//Metabolic pathways;ko01110//Biosynthesis of secondary metabolites;ko00941//Flavonoid biosynthesis;ko04712//Circadian rhythm - plant	K00660;K00660;K00660;K00660	GO:0005774//vacuolar membrane	GO:0016747//transferase activity, transferring acyl groups other than amino-acyl groups;GO:0046983//protein dimerization activity	GO:0009411//response to UV;GO:0009813//flavonoid biosynthetic process;GO:0034285//response to disaccharide;GO:0060918//auxin transport
SMEL_007g295130.1	0.63	0.4	0.57	0	0	0	0.533333	0.001	-9.1	5.95e-06	7.18e-05	FAD4	fatty acid desaturase 4, chloroplastic-like [Solanum tuberosum]	-	-	-	-	-	-	-
SMEL_010g340110.1	0	1.12	0.53	0	0	0	0.55	0.001	-9.1	0.00740171	0.0395053	petB	PetB [Solanum melongena]	Metabolism;Metabolism	Global and overview maps;Energy metabolism	ko01100//Metabolic pathways;ko00195//Photosynthesis	K02635;K02635	GO:0031224//intrinsic component of membrane;GO:0031976//plastid thylakoid;GO:0034357//photosynthetic membrane;GO:0043234//protein complex;GO:0044434//chloroplast part	GO:0003824//catalytic activity;GO:0009055//electron carrier activity;GO:0046906//tetrapyrrole binding;GO:0046914//transition metal ion binding	GO:0009404//toxin metabolic process;GO:0009767//photosynthetic electron transport chain;GO:0014070//response to organic cyclic compound;GO:0032774//RNA biosynthetic process;GO:0040007//growth;GO:0042546//cell wall biogenesis;GO:0051273//beta-glucan metabolic process
MSTRG.249	0.38	0.31	0.88	0	0	0	0.523333	0.001	-9	0.00436218	0.025625	--	RVT_3 domain-containing protein, partial [Cephalotus follicularis]	-	-	-	-	-	-	-
SMEL_012g396840.1	0.3	0.88	0.31	0	0	0	0.496667	0.001	-9	0.00763999	0.0405886	BIC1	protein BIC1 [Solanum pennellii]	-	-	-	-	GO:0043231//intracellular membrane-bounded organelle	-	GO:0009411//response to UV;GO:0009812//flavonoid metabolic process;GO:0034285//response to disaccharide
MSTRG.17743	28.65	30.23	20.55	0.08	0.02	0.07	26.4767	0.0566667	-8.9	2.07e-121	1.46e-118	AtMg00810	Retrovirus-related Pol polyprotein from transposon TNT 1-94 [Vitis vinifera]	-	-	-	-	-	-	-
SMEL_007g288830.1	0.38	0.31	0.74	0	0	0	0.476667	0.001	-8.9	6.26e-06	7.54e-05	BMY1	beta-amylase-like [Solanum tuberosum]	Metabolism;Metabolism;Metabolism	Global and overview maps;Global and overview maps;Carbohydrate metabolism	ko01100//Metabolic pathways;ko01110//Biosynthesis of secondary metabolites;ko00500//Starch and sucrose metabolism	K01177;K01177;K01177	GO:0009536//plastid	GO:0005515//protein binding;GO:0016160//amylase activity	GO:0005982//starch metabolic process;GO:0051707//response to other organism
SMEL_000g059970.1	295.56	327.02	231.41	0.45	0.78	0.53	284.663	0.586667	-8.9	4.89e-167	5.62e-164	GSTF11	glutathione S-transferase F11 [Solanum tuberosum]	Metabolism;Metabolism	Global and overview maps;Metabolism of other amino acids	ko01100//Metabolic pathways;ko00480//Glutathione metabolism	K00799;K00799	GO:0005774//vacuolar membrane	GO:0016740//transferase activity;GO:0043167//ion binding	GO:0005982//starch metabolic process;GO:0006090//pyruvate metabolic process;GO:0006739//NADP metabolic process;GO:0006950//response to stress;GO:0009404//toxin metabolic process;GO:0009962//regulation of flavonoid biosynthetic process;GO:0019758//glycosinolate biosynthetic process;GO:0042221//response to chemical
SMEL_000g075740.1	0.42	0.74	0.21	0	0	0	0.456667	0.001	-8.8	0.000351882	0.00284568	--	uncharacterized LOC107830728 [Nicotiana tabacum]	-	-	-	-	GO:0009532//plastid stroma	-	GO:0022904//respiratory electron transport chain
MSTRG.24237	0.28	0.65	0.36	0	0	0	0.43	0.001	-8.7	6.73e-05	0.00065258	--	trithorax group protein osa isoform X2 [Prunus mume]	-	-	-	-	GO:0043231//intracellular membrane-bounded organelle	-	-
SMEL_009g334400.1	0.43	0.4	0.38	0	0	0	0.403333	0.001	-8.7	0.00128086	0.00888985	AER	NADP-dependent alkenal double bond reductase P2-like [Nicotiana tabacum]	-	-	-	-	GO:0016020//membrane;GO:0043231//intracellular membrane-bounded organelle;GO:0044444//cytoplasmic part	GO:0016628//oxidoreductase activity, acting on the CH-CH group of donors, NAD or NADP as acceptor	GO:0006950//response to stress;GO:0010038//response to metal ion;GO:0044710//single-organism metabolic process;GO:0046942//carboxylic acid transport
SMEL_000g023830.1	0.22	0.82	0.22	0	0	0	0.42	0.001	-8.7	0.000283709	0.00236713	PG1	polygalacturonase [Solanum tuberosum]	Metabolism;Metabolism	Global and overview maps;Carbohydrate metabolism	ko01100//Metabolic pathways;ko00040//Pentose and glucuronate interconversions	K01213;K01213	GO:0030312//external encapsulating structure	GO:0004553//hydrolase activity, hydrolyzing O-glycosyl compounds;GO:0019865//immunoglobulin binding	GO:0000272//polysaccharide catabolic process;GO:0045229//external encapsulating structure organization
SMEL_009g319900.1	0.32	0.59	0.22	0	0	0	0.376667	0.001	-8.6	0.00115156	0.00807198	At1g06620	1-aminocyclopropane-1-carboxylate oxidase homolog 1-like isoform X1 [Solanum tuberosum]	-	-	-	-	-	GO:0016706//oxidoreductase activity, acting on paired donors, with incorporation or reduction of molecular oxygen, 2-oxoglutarate as one donor, and incorporation of one atom each of oxygen into both donors	-
SMEL_010g353630.1	422.35	488.12	284.73	1.28	0.83	0.88	398.4	0.996667	-8.6	1.34e-168	1.72e-165	CHI	chalcone isomerase [Solanum melongena]	Metabolism;Metabolism;Metabolism	Global and overview maps;Global and overview maps;Biosynthesis of other secondary metabolites	ko01100//Metabolic pathways;ko01110//Biosynthesis of secondary metabolites;ko00941//Flavonoid biosynthesis	K01859;K01859;K01859	GO:0005774//vacuolar membrane;GO:0031312//extrinsic component of organelle membrane	GO:0005488//binding;GO:0016872//intramolecular lyase activity	GO:0009411//response to UV;GO:0009725//response to hormone;GO:0009813//flavonoid biosynthetic process;GO:0034285//response to disaccharide
MSTRG.12297	0.45	0.56	0.18	0	0	0	0.396667	0.001	-8.6	5.64e-05	0.000556327	UGT85A23	7-deoxyloganetin glucosyltransferase [Solanum lycopersicum]	-	-	-	-	-	GO:0035251//UDP-glucosyltransferase activity	GO:0016099//monoterpenoid biosynthetic process
SMEL_005g236240.1	742.04	812.11	520.17	1.57	1.67	2.39	691.44	1.87667	-8.5	0	0	BEAT	acetyl-CoA-benzylalcohol acetyltransferase-like [Solanum tuberosum]	Metabolism;Metabolism;Metabolism;Metabolism;Metabolism	Global and overview maps;Global and overview maps;Biosynthesis of other secondary metabolites;Biosynthesis of other secondary metabolites;Biosynthesis of other secondary metabolites	ko01100//Metabolic pathways;ko01110//Biosynthesis of secondary metabolites;ko00940//Phenylpropanoid biosynthesis;ko00941//Flavonoid biosynthesis;ko00945//Stilbenoid, diarylheptanoid and gingerol biosynthesis	K13065;K13065;K13065;K13065;K13065	-	GO:0016746//transferase activity, transferring acyl groups	-
SMEL_008g318060.1	870.25	1049.89	605.66	2.17	2.22	2.96	841.933	2.45	-8.4	0	0	ANT17	anthocyanin synthase [Solanum melongena]	Metabolism;Metabolism;Metabolism	Global and overview maps;Global and overview maps;Biosynthesis of other secondary metabolites	ko01100//Metabolic pathways;ko01110//Biosynthesis of secondary metabolites;ko00941//Flavonoid biosynthesis	K05277;K05277;K05277	-	GO:0016706//oxidoreductase activity, acting on paired donors, with incorporation or reduction of molecular oxygen, 2-oxoglutarate as one donor, and incorporation of one atom each of oxygen into both donors;GO:0019842//vitamin binding;GO:0043169//cation binding	GO:0001101//response to acid chemical;GO:0006950//response to stress;GO:0006996//organelle organization;GO:0009699//phenylpropanoid biosynthetic process;GO:0009813//flavonoid biosynthetic process
SMEL_000g037400.1	0.51	0.35	0.13	0	0	0	0.33	0.001	-8.4	0.00623428	0.0343404	B0024.13	very-long-chain enoyl-CoA reductase-like [Solanum pennellii]	Metabolism;Metabolism;Metabolism;Metabolism;Metabolism	Global and overview maps;Global and overview maps;Global and overview maps;Lipid metabolism;Lipid metabolism	ko01100//Metabolic pathways;ko01110//Biosynthesis of secondary metabolites;ko01212//Fatty acid metabolism;ko00062//Fatty acid elongation;ko01040//Biosynthesis of unsaturated fatty acids	K10258;K10258;K10258;K10258;K10258	GO:0009526//plastid envelope;GO:0016020//membrane	-	GO:0044710//single-organism metabolic process
SMEL_000g030720.1	704.02	797.29	507.59	1.92	2.11	2.11	669.633	2.04667	-8.4	0	0	DFRA	dihydroflavonol 4-reductase [Solanum melongena]	Metabolism;Metabolism;Metabolism	Global and overview maps;Global and overview maps;Biosynthesis of other secondary metabolites	ko01100//Metabolic pathways;ko01110//Biosynthesis of secondary metabolites;ko00941//Flavonoid biosynthesis	K13082;K13082;K13082	GO:0031312//extrinsic component of organelle membrane	GO:0016616//oxidoreductase activity, acting on the CH-OH group of donors, NAD or NADP as acceptor;GO:0048037//cofactor binding	GO:0009411//response to UV;GO:0009813//flavonoid biosynthetic process;GO:0034285//response to disaccharide;GO:0044710//single-organism metabolic process
SMEL_008g299920.1	0.16	0.12	0.76	0	0	0	0.346667	0.001	-8.4	0.00321463	0.0197388	SKIP25	f-boxkelch-repeat protein skip25 [Nicotiana attenuata]	-	-	-	-	-	GO:0005488//binding	GO:0009628//response to abiotic stimulus;GO:0009987//cellular process;GO:0071704//organic substance metabolic process
SMEL_010g357530.1	871.54	931.09	605.08	2.09	2.45	2.92	802.57	2.48667	-8.3	0	0	GT	RecName: Full=Anthocyanidin 3-O-glucosyltransferase; AltName: Full=Flavonol 3-O-glucosyltransferase; AltName: Full=UDP-glucose flavonoid 3-O-glucosyltransferase [Solanum melongena]	Metabolism;Metabolism;Metabolism	Global and overview maps;Global and overview maps;Biosynthesis of other secondary metabolites	ko01100//Metabolic pathways;ko01110//Biosynthesis of secondary metabolites;ko00942//Anthocyanin biosynthesis	K12930;K12930;K12930	-	-	-
SMEL_012g398880.1	878.35	878.63	636.13	1.62	3.26	3.35	797.703	2.74333	-8.2	2.65e-140	2.51e-137	CYP75A2	RecName: Full=Flavonoid 3',5'-hydroxylase; Short=F3'5'H; AltName: Full=CYPLXXVA2; AltName: Full=Cytochrome P450 75A2; AltName: Full=P-450EG1 [Solanum melongena]	Metabolism;Metabolism;Metabolism	Global and overview maps;Biosynthesis of other secondary metabolites;Biosynthesis of other secondary metabolites	ko01110//Biosynthesis of secondary metabolites;ko00941//Flavonoid biosynthesis;ko00944//Flavone and flavonol biosynthesis	K13083;K13083;K13083	GO:0043231//intracellular membrane-bounded organelle	GO:0016709//oxidoreductase activity, acting on paired donors, with incorporation or reduction of molecular oxygen, NAD(P)H as one donor, and incorporation of one atom of oxygen;GO:0046906//tetrapyrrole binding;GO:0046914//transition metal ion binding	GO:0009813//flavonoid biosynthetic process;GO:0044710//single-organism metabolic process
SMEL_005g234690.1	477.54	488.46	338.26	0.88	1.79	1.95	434.753	1.54	-8.1	7.94e-298	1.73e-294	RT	anthocyanidin 3-O-glucosyltransferase [Solanum tuberosum]	Metabolism;Metabolism	Global and overview maps;Biosynthesis of other secondary metabolites	ko01110//Biosynthesis of secondary metabolites;ko00944//Flavone and flavonol biosynthesis	K22772;K22772	-	GO:0035251//UDP-glucosyltransferase activity	GO:0009813//flavonoid biosynthetic process
SMEL_010g356590.1	3.1	9.69	8.91	0.08	0	0	7.23333	0.0266667	-8.1	7.36e-11	1.74e-09	SGR9	E3 ubiquitin-protein ligase SGR9, amyloplastic-like [Solanum tuberosum]	-	-	-	-	-	GO:0046872//metal ion binding	-
SMEL_005g238370.1	1627.64	1642.44	1187.84	3.91	5.04	6.8	1485.97	5.25	-8.1	0	0	UGT75C1	crocetin glucosyltransferase, chloroplastic-like [Solanum tuberosum]	-	-	-	-	GO:0009536//plastid	GO:0016757//transferase activity, transferring glycosyl groups	GO:0009813//flavonoid biosynthetic process;GO:0044699//single-organism process
MSTRG.8594	4.18	6.05	2.71	0.05	0	0	4.31333	0.0166667	-8	7.04e-11	1.67e-09	--	protein REDUCED WALL ACETYLATION 1-like [Capsicum annuum]	-	-	-	-	-	-	-
SMEL_003g182990.1	1016.47	1127.24	743.29	3.09	4.18	4.23	962.333	3.83333	-8	0	0	DTX35	protein DETOXIFICATION 35-like isoform X1 [Capsicum annuum]	-	-	-	-	GO:0031090//organelle membrane;GO:0031224//intrinsic component of membrane	GO:0015291//secondary active transmembrane transporter activity	GO:0000904//cell morphogenesis involved in differentiation;GO:0006928//movement of cell or subcellular component;GO:0009900//dehiscence;GO:0015893//drug transport;GO:0048229//gametophyte development;GO:0071704//organic substance metabolic process
SMEL_001g130240.1	0.25	0.31	0.23	0	0	0	0.263333	0.001	-8	0.000305048	0.00251443	MNR1	NAD(P)-binding Rossmann-fold superfamily protein [Theobroma cacao]	Metabolism;Metabolism	Global and overview maps;Metabolism of terpenoids and polyketides	ko01110//Biosynthesis of secondary metabolites;ko00902//Monoterpenoid biosynthesis	K15095;K15095	-	-	-
SMEL_005g226510.1	616.94	669.73	468.15	2.32	2.28	2.6	584.94	2.4	-7.9	0	0	CHI3	probable chalcone--flavonone isomerase 3 [Solanum pennellii]	Metabolism;Metabolism;Metabolism	Global and overview maps;Global and overview maps;Biosynthesis of other secondary metabolites	ko01100//Metabolic pathways;ko01110//Biosynthesis of secondary metabolites;ko00941//Flavonoid biosynthesis	K01859;K01859;K01859	-	GO:0016872//intramolecular lyase activity	GO:0009411//response to UV;GO:0009812//flavonoid metabolic process;GO:0034285//response to disaccharide
MSTRG.19416	1.63	3.73	1.51	0	0.03	0	2.29	0.01	-7.8	1.46e-10	3.38e-09	--	stress response protein NST1-like [Nicotiana sylvestris]	-	-	-	-	-	-	-
SMEL_009g331730.1	223.96	205.07	212.78	0.81	1.11	0.88	213.937	0.933333	-7.8	2.32e-220	3.9e-217	ELIP1	early light-induced protein, chloroplastic-like [Solanum tuberosum]	-	-	-	-	GO:0009521//photosystem;GO:0044434//chloroplast part	GO:0046906//tetrapyrrole binding	GO:0009408//response to heat;GO:0009637//response to blue light;GO:0009644//response to high light intensity;GO:0009813//flavonoid biosynthetic process;GO:0010029//regulation of seed germination;GO:0010114//response to red light;GO:0010218//response to far red light;GO:0034285//response to disaccharide;GO:0034644//cellular response to UV;GO:0090056//regulation of chlorophyll metabolic process
SMEL_004g218850.1	258.81	334.17	192.31	0.78	1.17	1.86	261.763	1.27	-7.7	5.89e-112	3.9e-109	CYTB5-D	cytochrome b5-like [Solanum tuberosum]	-	-	-	-	GO:0009527//plastid outer membrane;GO:0031224//intrinsic component of membrane	GO:0003824//catalytic activity;GO:0043169//cation binding;GO:0046906//tetrapyrrole binding	GO:0006694//steroid biosynthetic process;GO:0009617//response to bacterium;GO:0016104//triterpenoid biosynthetic process;GO:0043446//cellular alkane metabolic process
SMEL_005g225920.1	0.19	0.2	0.19	0	0	0	0.193333	0.001	-7.6	0.00452459	0.0264297	--	protein spinster-like isoform X1 [Nicotiana tomentosiformis]	-	-	-	-	GO:0031224//intrinsic component of membrane;GO:0043231//intracellular membrane-bounded organelle	GO:0022891//substrate-specific transmembrane transporter activity	GO:0006486//protein glycosylation;GO:0006812//cation transport;GO:0009566//fertilization;GO:0009617//response to bacterium;GO:0009814//defense response, incompatible interaction;GO:0015698//inorganic anion transport
SMEL_012g384790.1	0.04	0.48	0.08	0	0	0	0.2	0.001	-7.6	0.000668451	0.00498314	PEX1	pollen-specific leucine-rich repeat extensin-like protein 4, partial [Nicotiana tabacum]	-	-	-	-	-	-	-
SMEL_010g358880.1	0.2	0.21	0.12	0	0	0	0.176667	0.001	-7.5	0.00936324	0.0482113	At1g64760	glycosyl hydrolase family protein [Solanum lycopersicum]	-	-	-	-	GO:0005911//cell-cell junction;GO:0030312//external encapsulating structure;GO:0031225//anchored component of membrane	GO:0008422//beta-glucosidase activity	GO:0006950//response to stress;GO:0044238//primary metabolic process;GO:0045229//external encapsulating structure organization
SMEL_009g326640.1	123.78	133.88	95.73	0.78	0.51	0.7	117.797	0.663333	-7.5	4.3e-263	7.82e-260	BHLH42	TT8 [Solanum melongena]	-	-	-	-	-	-	GO:0009813//flavonoid biosynthetic process;GO:0010467//gene expression;GO:0019222//regulation of metabolic process;GO:0034645//cellular macromolecule biosynthetic process
SMEL_000g031500.1	1625.8	1694.6	1224.35	7.87	8.82	10.13	1514.92	8.94	-7.4	0	0	AN3	flavanone 3-hydroxylase [Solanum melongena]	Metabolism;Metabolism;Metabolism	Global and overview maps;Global and overview maps;Biosynthesis of other secondary metabolites	ko01100//Metabolic pathways;ko01110//Biosynthesis of secondary metabolites;ko00941//Flavonoid biosynthesis	K00475;K00475;K00475	GO:0044424//intracellular part	GO:0016706//oxidoreductase activity, acting on paired donors, with incorporation or reduction of molecular oxygen, 2-oxoglutarate as one donor, and incorporation of one atom each of oxygen into both donors;GO:0019842//vitamin binding;GO:0032550//purine ribonucleoside binding;GO:0043169//cation binding	GO:0009411//response to UV;GO:0009813//flavonoid biosynthetic process;GO:0034285//response to disaccharide;GO:0044710//single-organism metabolic process
SMEL_010g337320.1	200.32	234.15	133.85	0.66	1.1	1.5	189.44	1.08667	-7.4	6.75e-89	2.78e-86	CUT1	3-ketoacyl-CoA synthase 6-like [Solanum tuberosum]	Metabolism;Metabolism;Organismal Systems;Metabolism	Global and overview maps;Global and overview maps;Environmental adaptation;Lipid metabolism	ko01100//Metabolic pathways;ko01110//Biosynthesis of secondary metabolites;ko04626//Plant-pathogen interaction;ko00062//Fatty acid elongation	K15397;K15397;K15397;K15397	GO:0031224//intrinsic component of membrane;GO:0043231//intracellular membrane-bounded organelle	GO:0004312//fatty acid synthase activity	GO:0003006//developmental process involved in reproduction;GO:0005976//polysaccharide metabolic process;GO:0006090//pyruvate metabolic process;GO:0006544//glycine metabolic process;GO:0006633//fatty acid biosynthetic process;GO:0006732//coenzyme metabolic process;GO:0006753//nucleoside phosphate metabolic process;GO:0006779//porphyrin-containing compound biosynthetic process;GO:0006790//sulfur co…
SMEL_004g207860.1	29.97	32.82	39.08	0.16	0.15	0.32	33.9567	0.21	-7.3	2.12e-23	1.27e-21	SEND33	ferredoxin [Nicotiana sylvestris]	Metabolism	Energy metabolism	ko00195//Photosynthesis	K02639	GO:0009532//plastid stroma	GO:0005506//iron ion binding;GO:0051536//iron-sulfur cluster binding	GO:0006739//NADP metabolic process;GO:0009617//response to bacterium;GO:0009639//response to red or far red light;GO:0009642//response to light intensity;GO:0009687//abscisic acid metabolic process;GO:0009767//photosynthetic electron transport chain;GO:0034285//response to disaccharide;GO:0043269//regulation of ion transport;GO:0043623//cellular protein complex assembly;GO:0044267//cellular prote…
MSTRG.21565	9.47	11.15	7.01	0.13	0	0.06	9.21	0.0633333	-7.2	6.41e-17	2.53e-15	ELIP1	early light-induced protein 1, chloroplastic-like [Solanum pennellii]	-	-	-	-	GO:0009521//photosystem;GO:0031224//intrinsic component of membrane;GO:0044434//chloroplast part	GO:0046906//tetrapyrrole binding	GO:0009408//response to heat;GO:0009637//response to blue light;GO:0009644//response to high light intensity;GO:0009813//flavonoid biosynthetic process;GO:0010029//regulation of seed germination;GO:0010114//response to red light;GO:0010218//response to far red light;GO:0034285//response to disaccharide;GO:0034644//cellular response to UV;GO:0090056//regulation of chlorophyll metabolic process
SMEL_000g027530.1	150.75	201.13	95.64	1.27	0.77	0.9	149.173	0.98	-7.2	2.82e-66	7.81e-64	IRX15-L	protein IRX15-LIKE-like [Solanum tuberosum]	-	-	-	-	-	-	-
SMEL_002g166390.1	4.32	4.91	4.3	0	0	0.1	4.51	0.0333333	-7.1	1.23e-11	3.16e-10	SNL6	cinnamoyl-CoA reductase-like SNL6 [Solanum pennellii]	-	-	-	-	-	GO:0016616//oxidoreductase activity, acting on the CH-OH group of donors, NAD or NADP as acceptor	GO:0008202//steroid metabolic process
SMEL_003g178460.1	13.58	20.34	12.3	0.11	0.16	0.06	15.4067	0.11	-7.1	5.72e-30	4.8e-28	TAA1	L-tryptophan--pyruvate aminotransferase 1-like [Solanum tuberosum]	Metabolism;Metabolism	Global and overview maps;Amino acid metabolism	ko01100//Metabolic pathways;ko00380//Tryptophan metabolism	K16903;K16903	GO:0031090//organelle membrane;GO:0044424//intracellular part;GO:0044425//membrane part	GO:0010326//methionine-oxo-acid transaminase activity;GO:0016846//carbon-sulfur lyase activity;GO:0043168//anion binding;GO:0047635//alanine-oxo-acid transaminase activity;GO:0070529//L-tryptophan aminotransferase activity;GO:0070546//L-phenylalanine aminotransferase activity;GO:0070547//L-tyrosine aminotransferase activity;GO:0070548//L-glutamine aminotransferase activity	GO:0006694//steroid biosynthetic process;GO:0009617//response to bacterium;GO:0009630//gravitropism;GO:0009639//response to red or far red light;GO:0009683//indoleacetic acid metabolic process;GO:0009725//response to hormone;GO:0009793//embryo development ending in seed dormancy;GO:0010051//xylem and phloem pattern formation;GO:0010074//maintenance of meristem identity;GO:0031669//cellular respon…
SMEL_001g116800.1	352.85	371.44	380.92	2.89	2.16	3.39	368.403	2.81333	-7	0	0	FBA2	fructose-bisphosphate aldolase 1 [Solanum lycopersicum]	Metabolism;Metabolism;Metabolism;Metabolism;Metabolism;Metabolism;Metabolism;Metabolism	Global and overview maps;Global and overview maps;Global and overview maps;Global and overview maps;Carbohydrate metabolism;Energy metabolism;Carbohydrate metabolism;Carbohydrate metabolism	ko01100//Metabolic pathways;ko01110//Biosynthesis of secondary metabolites;ko01200//Carbon metabolism;ko01230//Biosynthesis of amino acids;ko00010//Glycolysis / Gluconeogenesis;ko00710//Carbon fixation in photosynthetic organisms;ko00051//Fructose and mannose metabolism;ko00030//Pentose phosphate pathway	K01623;K01623;K01623;K01623;K01623;K01623;K01623;K01623	GO:0005576//extracellular region;GO:0005840//ribosome;GO:0009526//plastid envelope;GO:0009532//plastid stroma;GO:0031976//plastid thylakoid;GO:0044434//chloroplast part;GO:0044436//thylakoid part	GO:0016832//aldehyde-lyase activity	GO:0000097//sulfur amino acid biosynthetic process;GO:0001101//response to acid chemical;GO:0005982//starch metabolic process;GO:0006090//pyruvate metabolic process;GO:0006091//generation of precursor metabolites and energy;GO:0006355//regulation of transcription, DNA-templated;GO:0006544//glycine metabolic process;GO:0006633//fatty acid biosynthetic process;GO:0006739//NADP metabolic process;GO:…
SMEL_005g242150.1	34.39	58.08	86.02	0.32	0.34	0.85	59.4967	0.503333	-6.9	1.02e-31	9.12e-30	AGT1	Hop-interacting protein THI032 [Solanum lycopersicum]	Metabolism;Metabolism;Metabolism;Metabolism;Cellular Processes;Metabolism;Metabolism	Global and overview maps;Global and overview maps;Global and overview maps;Carbohydrate metabolism;Transport and catabolism;Amino acid metabolism;Amino acid metabolism	ko01100//Metabolic pathways;ko01110//Biosynthesis of secondary metabolites;ko01200//Carbon metabolism;ko00630//Glyoxylate and dicarboxylate metabolism;ko04146//Peroxisome;ko00260//Glycine, serine and threonine metabolism;ko00250//Alanine, aspartate and glutamate metabolism	K00830;K00830;K00830;K00830;K00830;K00830;K00830	GO:0005576//extracellular region;GO:0009532//plastid stroma;GO:0016020//membrane;GO:0042579//microbody	GO:0008483//transaminase activity;GO:0043168//anion binding	GO:0006873//cellular ion homeostasis;GO:0006970//response to osmotic stress;GO:0009746//response to hexose;GO:0030001//metal ion transport;GO:0042044//fluid transport;GO:0043094//cellular metabolic compound salvage
SMEL_005g235360.1	26.42	21.92	25.44	0.28	0.12	0.2	24.5933	0.2	-6.9	3.59e-158	3.74e-155	GI	GIGANTEA-like protein [Solanum rostratum]	Organismal Systems	Environmental adaptation	ko04712//Circadian rhythm - plant	K12124	GO:0031981//nuclear lumen	GO:0005488//binding	GO:0000302//response to reactive oxygen species;GO:0006073//cellular glucan metabolic process;GO:0007602//phototransduction;GO:0009266//response to temperature stimulus;GO:0009639//response to red or far red light;GO:0010468//regulation of gene expression;GO:0048511//rhythmic process;GO:0048571//long-day photoperiodism;GO:0048573//photoperiodism, flowering;GO:0048582//positive regulation of post-…
SMEL_007g271680.1	3.02	4.06	4.82	0	0	0.11	3.96667	0.0366667	-6.8	7.14e-08	1.18e-06	--	galactosyltransferase family [Prunus dulcis]	-	-	-	-	GO:0043231//intracellular membrane-bounded organelle	GO:0016740//transferase activity	GO:0009725//response to hormone
SMEL_012g396960.1	14.47	27.93	8.78	0.16	0.1	0.21	17.06	0.156667	-6.8	6.83e-31	5.92e-29	ASAT3	acylsugar acyltransferase 3-like [Capsicum annuum]	-	-	-	-	-	GO:0003824//catalytic activity	-
SMEL_007g290990.1	18.92	23.14	9.99	0.13	0.12	0.21	17.35	0.153333	-6.8	1.35e-41	1.89e-39	TBL3	protein trichome birefringence-like 42 [Solanum pennellii]	-	-	-	-	-	-	GO:0044260//cellular macromolecule metabolic process;GO:0071554//cell wall organization or biogenesis
MSTRG.515	31.29	35.55	21.1	0.48	0	0.35	29.3133	0.276667	-6.7	2.65e-06	3.38e-05	--	No pollen germination related 2 [Hibiscus syriacus]	-	-	-	-	-	-	-
SMEL_009g332160.1	1.74	1.12	1.41	0.02	0	0.02	1.42333	0.0133333	-6.7	1.77e-10	4.04e-09	--	RNA polymerase-associated protein [Actinidia chinensis var. chinensis] [Actinidia chinensis]	-	-	-	-	-	-	-
SMEL_004g214040.1	2.23	8.25	2.38	0.04	0	0.08	4.28667	0.04	-6.7	8.06e-13	2.36e-11	CYP92C6	cytochrome P450 71A1-like [Capsicum annuum]	Metabolism;Metabolism;Metabolism	Global and overview maps;Global and overview maps;Metabolism of terpenoids and polyketides	ko01100//Metabolic pathways;ko01110//Biosynthesis of secondary metabolites;ko00905//Brassinosteroid biosynthesis	K20623;K20623;K20623	-	GO:0016705//oxidoreductase activity, acting on paired donors, with incorporation or reduction of molecular oxygen;GO:0046872//metal ion binding	-
SMEL_001g117950.1	43.41	44.7	55.22	0.49	0.5	0.37	47.7767	0.453333	-6.7	3.07e-128	2.48e-125	DES	9-divinyl ether synthase [Capsicum annuum]	-	-	-	-	GO:0009579//thylakoid;GO:0044434//chloroplast part	GO:0016491//oxidoreductase activity;GO:0016829//lyase activity;GO:0046906//tetrapyrrole binding;GO:0046914//transition metal ion binding	GO:0001101//response to acid chemical;GO:0006520//cellular amino acid metabolic process;GO:0006633//fatty acid biosynthetic process;GO:0006725//cellular aromatic compound metabolic process;GO:0006732//coenzyme metabolic process;GO:0006790//sulfur compound metabolic process;GO:0006796//phosphate-containing compound metabolic process;GO:0006952//defense response;GO:0007165//signal transduction;GO:0…
SMEL_009g332930.1	286.75	329.43	303.02	2.03	1.57	5.12	306.4	2.90667	-6.7	7.14e-47	1.22e-44	PGR5	protein PROTON GRADIENT REGULATION 5, chloroplastic [Capsicum annuum]	-	-	-	-	GO:0031976//plastid thylakoid;GO:0044434//chloroplast part	-	GO:0006950//response to stress;GO:0009639//response to red or far red light;GO:0009642//response to light intensity;GO:0009767//photosynthetic electron transport chain;GO:0034285//response to disaccharide;GO:0043269//regulation of ion transport
SMEL_009g334830.1	16.54	38.51	90.57	0	0.33	1.17	48.54	0.5	-6.6	2.19e-07	3.36e-06	GRP	glycine-rich protein-like isoform X2 [Solanum tuberosum]	-	-	-	-	-	-	-
SMEL_005g240370.1	101.59	177.38	53.08	3.06	0.1	1.02	110.683	1.39333	-6.3	2.32e-08	4.1e-07	SALAT	pelargonidin 3-O-(6-caffeoylglucoside) 5-O-(6-O-malonylglucoside) 4'''-malonyltransferase-like [Solanum pennellii]	Metabolism;Metabolism;Metabolism;Metabolism;Metabolism	Global and overview maps;Global and overview maps;Biosynthesis of other secondary metabolites;Biosynthesis of other secondary metabolites;Biosynthesis of other secondary metabolites	ko01100//Metabolic pathways;ko01110//Biosynthesis of secondary metabolites;ko00940//Phenylpropanoid biosynthesis;ko00941//Flavonoid biosynthesis;ko00945//Stilbenoid, diarylheptanoid and gingerol biosynthesis	K13065;K13065;K13065;K13065;K13065	-	-	-
SMEL_000g027910.1	17.54	21.57	21.25	0.05	0.34	0.41	20.12	0.266667	-6.2	6.51e-63	1.65e-60	CGLD27	protein CONSERVED IN THE GREEN LINEAGE AND DIATOMS 27, chloroplastic [Solanum lycopersicum]	-	-	-	-	-	-	-
SMEL_004g218970.1	18.5	15.93	18.3	0.47	0.08	0.17	17.5767	0.24	-6.2	6.35e-60	1.51e-57	CYP81Q32	cytochrome P450 81F3-like [Solanum pennellii]	-	-	-	-	-	GO:0016705//oxidoreductase activity, acting on paired donors, with incorporation or reduction of molecular oxygen;GO:0046872//metal ion binding	-
SMEL_003g170440.1	0.77	1.6	2.28	0	0.07	0	1.55	0.0233333	-6.1	5.28e-06	6.41e-05	--	DNA mismatch repair protein like [Actinidia chinensis var. chinensis] [Actinidia chinensis]	-	-	-	-	GO:0009536//plastid	-	-
SMEL_001g116120.1	6.72	3.72	9.72	0.06	0.24	0	6.72	0.1	-6.1	5.92e-16	2.18e-14	--	protodermal factor 1-like isoform X1 [Olea europaea var. sylvestris] [Olea europaea]	-	-	-	-	-	-	-
MSTRG.1736	2.6	2.59	2.65	0	0	0.12	2.61333	0.04	-6	3.64e-06	4.55e-05	--	retrovirus-related Pol polyprotein from transposon TNT 1-94 [Trifolium pratense]	-	-	-	-	-	-	-
SMEL_000g065520.1	5.95	10.35	4.43	0	0.05	0.27	6.91	0.106667	-6	1.4e-18	6.36e-17	SAG12	fruit bromelain-like precursor [Solanum tuberosum]	Organismal Systems	Environmental adaptation	ko04626//Plant-pathogen interaction	K13441	-	GO:0070011//peptidase activity, acting on L-amino acid peptides	GO:0008152//metabolic process
SMEL_008g312460.1	1.57	3.14	2.36	0	0	0.12	2.35667	0.04	-5.9	1.23e-10	2.85e-09	co-2	polyphenol oxidase E, chloroplastic-like isoform X1 [Nicotiana tabacum]	Metabolism;Metabolism;Metabolism;Metabolism	Global and overview maps;Global and overview maps;Amino acid metabolism;Biosynthesis of other secondary metabolites	ko01100//Metabolic pathways;ko01110//Biosynthesis of secondary metabolites;ko00350//Tyrosine metabolism;ko00950//Isoquinoline alkaloid biosynthesis	K00422;K00422;K00422;K00422	GO:0031978//plastid thylakoid lumen	GO:0016682//oxidoreductase activity, acting on diphenols and related substances as donors, oxygen as acceptor;GO:0043169//cation binding	GO:0042440//pigment metabolic process
SMEL_001g130250.1	10.08	9	7.16	0.26	0.06	0.13	8.74667	0.15	-5.9	1.68e-23	1.01e-21	SDR1	short-chain dehydrogenase/reductase 2b-like [Solanum tuberosum]	Metabolism;Metabolism	Global and overview maps;Metabolism of terpenoids and polyketides	ko01110//Biosynthesis of secondary metabolites;ko00902//Monoterpenoid biosynthesis	K15095;K15095	GO:0005618//cell wall	GO:0016616//oxidoreductase activity, acting on the CH-OH group of donors, NAD or NADP as acceptor	GO:0006631//fatty acid metabolic process;GO:0006950//response to stress;GO:0007275//multicellular organism development
SMEL_005g227060.1	25.34	40.38	16.95	0.45	0.61	0.45	27.5567	0.503333	-5.8	1.59e-55	3.24e-53	DCR	uncharacterized acetyltransferase At3g50280-like [Solanum tuberosum]	-	-	-	-	-	GO:0016747//transferase activity, transferring acyl groups other than amino-acyl groups	GO:0009628//response to abiotic stimulus
SMEL_009g332870.1	3.25	8.6	6.74	0.07	0.09	0.17	6.19667	0.11	-5.8	6.9e-32	6.2e-30	ufaA1	Mycolic acid cyclopropane synthase [Corchorus capsularis]	-	-	-	-	-	GO:0008757//S-adenosylmethionine-dependent methyltransferase activity	GO:0006629//lipid metabolic process
SMEL_011g374880.1	7.6	20.89	4.27	0.16	0.46	0	10.92	0.206667	-5.7	1.92e-10	4.37e-09	--	kirola-like [Nicotiana attenuata]	-	-	-	-	-	-	GO:0002524//hypersensitivity
SMEL_000g078190.1	20.36	21	23.1	0.47	0.44	0.33	21.4867	0.413333	-5.7	1.12e-55	2.31e-53	--	SAP-like protein BP-73 [Solanum lycopersicum]	-	-	-	-	GO:0044444//cytoplasmic part	-	-
SMEL_009g329450.1	3.14	5.36	3.85	0	0.07	0.16	4.11667	0.0766667	-5.7	1.96e-10	4.46e-09	ndhT	NAD(P)H-quinone oxidoreductase subunit T, chloroplastic [Solanum lycopersicum]	-	-	-	-	GO:0009507//chloroplast	GO:0005488//binding	GO:0009987//cellular process
SMEL_000g042090.1	3.18	3.11	2.45	0.04	0.09	0.04	2.91333	0.0566667	-5.7	5.48e-18	2.35e-16	OsI_03083	phospholipase A1-II 1-like [Solanum pennellii]	-	-	-	-	-	-	-
MSTRG.5896	2.8	5.29	1.95	0	0	0.2	3.34667	0.0666667	-5.6	1.2e-11	3.1e-10	--	phosphatidylinositol N-acetylglucosaminyltransferase subunit P-like isoform X4 [Solanum tuberosum]	Metabolism;Metabolism	Global and overview maps;Glycan biosynthesis and metabolism	ko01100//Metabolic pathways;ko00563//Glycosylphosphatidylinositol(GPI)-anchor biosynthesis	K03861;K03861	-	-	-
SMEL_006g262980.1	2.24	4.35	1.89	0.04	0	0.13	2.82667	0.0566667	-5.6	3.23e-19	1.53e-17	ABCA2	ABC transporter A family member 11-like [Solanum tuberosum]	-	-	-	-	-	GO:0016787//hydrolase activity	-
SMEL_012g396830.1	3.11	5.37	4.22	0.14	0.13	0	4.23333	0.09	-5.6	6.63e-07	9.45e-06	BIC1	protein BIC1 [Solanum pennellii]	-	-	-	-	GO:0043231//intracellular membrane-bounded organelle	-	GO:0009411//response to UV;GO:0009812//flavonoid metabolic process;GO:0034285//response to disaccharide
SMEL_001g122820.1	0.53	1.16	0.25	0.04	0	0	0.646667	0.0133333	-5.6	0.000129246	0.00118178	NFKBIB	ankyrin repeat-containing protein At5g02620-like [Solanum tuberosum]	-	-	-	-	-	-	-
SMEL_010g350460.1	5.37	4.04	8.82	0.13	0.09	0.16	6.07667	0.126667	-5.6	1.27e-16	4.88e-15	SOT5	cytosolic sulfotransferase 5-like [Solanum tuberosum]	-	-	-	-	-	-	-
SMEL_000g075650.1	24.68	22.54	26.16	0.61	0.35	0.52	24.46	0.493333	-5.6	1.66e-122	1.21e-119	UVR3	Cryptochrome-1 [Capsicum annuum]	-	-	-	-	GO:0009536//plastid	GO:0003676//nucleic acid binding;GO:0003913//DNA photolyase activity;GO:0036094//small molecule binding	GO:0006259//DNA metabolic process;GO:0009416//response to light stimulus;GO:0033554//cellular response to stress;GO:0044763//single-organism cellular process;GO:0065007//biological regulation
MSTRG.6774	0.58	1.15	0.54	0	0.05	0	0.756667	0.0166667	-5.5	7.65e-05	0.000734794	--	S-locus F-box protein type-4 [Solanum habrochaites]	-	-	-	-	-	-	-
SMEL_003g199040.1	75.95	79.48	54.32	1.8	1.57	1.39	69.9167	1.58667	-5.5	1.45e-197	2.11e-194	GL2	homeobox-leucine zipper protein GLABRA 2 [Solanum lycopersicum]	-	-	-	-	GO:0043231//intracellular membrane-bounded organelle	GO:0001071//nucleic acid binding transcription factor activity;GO:0003677//DNA binding	GO:0009996//negative regulation of cell fate specification;GO:0010468//regulation of gene expression;GO:0034645//cellular macromolecule biosynthetic process;GO:0048856//anatomical structure development
SMEL_009g334740.1	3.22	6.79	7.85	0.03	0.09	0.29	5.95333	0.136667	-5.4	2.88e-25	1.92e-23	CYP83B1	cytochrome P450 83B1-like [Solanum tuberosum]	-	-	-	-	-	GO:0016709//oxidoreductase activity, acting on paired donors, with incorporation or reduction of molecular oxygen, NAD(P)H as one donor, and incorporation of one atom of oxygen;GO:0046872//metal ion binding	-
SMEL_010g361810.1	0.27	0.36	0.21	0	0.02	0	0.28	0.00666667	-5.4	0.000157467	0.00140914	TR1	Tropinone reductase [Ananas comosus]	Metabolism;Metabolism;Metabolism	Global and overview maps;Global and overview maps;Biosynthesis of other secondary metabolites	ko01100//Metabolic pathways;ko01110//Biosynthesis of secondary metabolites;ko00960//Tropane, piperidine and pyridine alkaloid biosynthesis	K08081;K08081;K08081	-	GO:0016616//oxidoreductase activity, acting on the CH-OH group of donors, NAD or NADP as acceptor	GO:0009821//alkaloid biosynthetic process;GO:0044710//single-organism metabolic process
SMEL_004g200480.1	5.89	14.39	5.37	0.31	0.22	0.08	8.55	0.203333	-5.4	7.94e-27	5.8e-25	WSD1	O-acyltransferase WSD1-like [Solanum tuberosum]	-	-	-	-	-	GO:0016740//transferase activity	GO:0001101//response to acid chemical;GO:0007568//aging;GO:0009404//toxin metabolic process;GO:0014070//response to organic cyclic compound;GO:0015698//inorganic anion transport;GO:0046942//carboxylic acid transport
SMEL_010g351080.1	3.78	3.97	5.05	0.09	0.08	0.15	4.26667	0.106667	-5.3	6.64e-28	5.04e-26	--	DNA double-strand break repair Rad50 ATPase [Actinidia chinensis var. chinensis] [Actinidia chinensis]	-	-	-	-	-	-	-
SMEL_011g363370.1	10.54	9.09	10.74	0.23	0.26	0.28	10.1233	0.256667	-5.3	3.8e-71	1.12e-68	COP1	E3 ubiquitin-protein ligase COP1-like isoform X2 [Solanum lycopersicum]	Genetic Information Processing;Organismal Systems	Folding, sorting and degradation;Environmental adaptation	ko04120//Ubiquitin mediated proteolysis;ko04712//Circadian rhythm - plant	K10143;K10143	GO:0031461//cullin-RING ubiquitin ligase complex;GO:0044451//nucleoplasm part	GO:0005515//protein binding;GO:0016628//oxidoreductase activity, acting on the CH-CH group of donors, NAD or NADP as acceptor;GO:0019787//ubiquitin-like protein transferase activity;GO:0046914//transition metal ion binding	GO:0003006//developmental process involved in reproduction;GO:0006259//DNA metabolic process;GO:0007602//phototransduction;GO:0009646//response to absence of light;GO:0009648//photoperiodism;GO:0009812//flavonoid metabolic process;GO:0010099//regulation of photomorphogenesis;GO:0032446//protein modification by small protein conjugation;GO:0044710//single-organism metabolic process
MSTRG.9936	0.73	1.14	1.72	0.09	0	0	1.19667	0.03	-5.3	0.000106889	0.000990624	PTGR1	2-alkenal reductase (NADP(+)-dependent)-like isoform X2 [Gossypium australe]	-	-	-	-	GO:0043231//intracellular membrane-bounded organelle;GO:0044444//cytoplasmic part	GO:0016628//oxidoreductase activity, acting on the CH-CH group of donors, NAD or NADP as acceptor;GO:0016787//hydrolase activity	GO:0006812//cation transport;GO:0006950//response to stress;GO:0009404//toxin metabolic process;GO:0010038//response to metal ion;GO:0014070//response to organic cyclic compound;GO:0046942//carboxylic acid transport
SMEL_011g367550.1	2.24	3.14	1.96	0	0	0.18	2.44667	0.06	-5.3	1.28e-06	1.74e-05	SAUR62	Auxin-responsive protein SAUR65 [Capsicum annuum]	-	-	-	-	-	-	-
SMEL_003g170570.1	1.05	0.95	1.77	0	0	0.1	1.25667	0.0333333	-5.2	0.000114671	0.00105692	--	Choline-phosphate cytidylyltransferase [Actinidia chinensis var. chinensis] [Actinidia chinensis]	-	-	-	-	GO:0009536//plastid	-	-
SMEL_001g140630.1	2.22	1.95	3.14	0	0.06	0.14	2.43667	0.0666667	-5.2	2.02e-08	3.61e-07	--	universal stress protein A-like protein [Solanum tuberosum]	-	-	-	-	GO:0016020//membrane;GO:0043231//intracellular membrane-bounded organelle	-	GO:0010033//response to organic substance
SMEL_009g331920.1	2	0.97	2.63	0.15	0	0	1.86667	0.05	-5.2	4.67e-08	7.91e-07	ACO3	1-aminocyclopropane-1-carboxylate oxidase -like protein 3 [Capsicum baccatum]	-	-	-	-	-	GO:0016706//oxidoreductase activity, acting on paired donors, with incorporation or reduction of molecular oxygen, 2-oxoglutarate as one donor, and incorporation of one atom each of oxygen into both donors;GO:0043169//cation binding	GO:0044710//single-organism metabolic process
SMEL_007g290260.1	142.75	195.45	115.3	3.08	5.43	4.43	151.167	4.31333	-5.1	4.57e-85	1.75e-82	--	CASP-like protein [Hibiscus syriacus]	-	-	-	-	-	-	-
SMEL_012g391680.1	68.12	61.91	71.51	1.29	1.62	3.08	67.18	1.99667	-5.1	1.36e-119	9.25e-117	--	Transcription initiation factor TFIID subunit like [Actinidia chinensis var. chinensis] [Actinidia chinensis]	-	-	-	-	GO:0016020//membrane;GO:0043231//intracellular membrane-bounded organelle	-	-
SMEL_012g395900.1	9.02	20.65	5.83	0.11	0.05	0.84	11.8333	0.333333	-5.1	4.91e-06	6e-05	ACT-2	agmatine hydroxycinnamoyltransferase 1-like [Solanum lycopersicum]	Metabolism;Metabolism;Metabolism;Metabolism;Metabolism	Global and overview maps;Global and overview maps;Biosynthesis of other secondary metabolites;Biosynthesis of other secondary metabolites;Biosynthesis of other secondary metabolites	ko01100//Metabolic pathways;ko01110//Biosynthesis of secondary metabolites;ko00940//Phenylpropanoid biosynthesis;ko00941//Flavonoid biosynthesis;ko00945//Stilbenoid, diarylheptanoid and gingerol biosynthesis	K13065;K13065;K13065;K13065;K13065	-	GO:0016747//transferase activity, transferring acyl groups other than amino-acyl groups	-
SMEL_001g132410.1	9.48	19.94	7.24	0.81	0	0.27	12.22	0.36	-5.1	1.26e-06	1.71e-05	At2g44790	uclacyanin-3 [Solanum lycopersicum]	-	-	-	-	GO:0031224//intrinsic component of membrane	GO:0046914//transition metal ion binding	GO:0008152//metabolic process;GO:0009987//cellular process;GO:0044699//single-organism process
SMEL_010g350130.1	1.87	2.28	1.53	0	0.1	0.07	1.89333	0.0566667	-5.1	7.19e-12	1.9e-10	MYB105	transcription factor MYB117 [Solanum lycopersicum]	-	-	-	-	GO:0043231//intracellular membrane-bounded organelle	GO:0001071//nucleic acid binding transcription factor activity;GO:0003676//nucleic acid binding	GO:0010160//formation of organ boundary;GO:0010468//regulation of gene expression
SMEL_003g193380.1	3.71	5.55	2.72	0.04	0.1	0.21	3.99333	0.116667	-5.1	8.08e-29	6.46e-27	PRAF1	PH, RCC1 and FYVE domains-containing protein 1 [Solanum pennellii]	-	-	-	-	-	-	-
SMEL_009g334630.1	0.72	6.13	0.96	0	0.17	0.06	2.60333	0.0766667	-5.1	1.07e-06	1.48e-05	Tm-2(2)	rpi-vnt1-like protein [Solanum oplocense]	-	-	-	-	-	-	-
SMEL_011g373270.1	0.27	1.33	0.76	0.07	0	0	0.786667	0.0233333	-5.1	0.000706311	0.0052279	TR2	tropinone reductase 2 [Solanum lycopersicum]	Metabolism	Biosynthesis of other secondary metabolites	ko00960//Tropane, piperidine and pyridine alkaloid biosynthesis	K05354	-	GO:0016616//oxidoreductase activity, acting on the CH-OH group of donors, NAD or NADP as acceptor	GO:0044710//single-organism metabolic process
MSTRG.18358	0.36	1.07	0.18	0	0.05	0	0.536667	0.0166667	-5	0.000750239	0.00552681	--	retrovirus-related Pol polyprotein from transposon TNT 1-94 [Trifolium pratense]	-	-	-	-	-	-	-
SMEL_003g185030.1	60.36	70.29	44.53	1.75	2.18	1.73	58.3933	1.88667	-5	4.83e-162	5.27e-159	4CL3	4-coumarate--CoA ligase 2-like [Solanum pennellii]	Metabolism;Metabolism;Metabolism;Metabolism	Global and overview maps;Global and overview maps;Biosynthesis of other secondary metabolites;Metabolism of cofactors and vitamins	ko01100//Metabolic pathways;ko01110//Biosynthesis of secondary metabolites;ko00940//Phenylpropanoid biosynthesis;ko00130//Ubiquinone and other terpenoid-quinone biosynthesis	K01904;K01904;K01904;K01904	-	GO:0016405//CoA-ligase activity;GO:0016703//oxidoreductase activity, acting on single donors with incorporation of molecular oxygen, incorporation of one atom of oxygen (internal monooxygenases or internal mixed function oxidases);GO:0032550//purine ribonucleoside binding	GO:0006725//cellular aromatic compound metabolic process;GO:0006950//response to stress;GO:0009411//response to UV;GO:0009620//response to fungus;GO:0009813//flavonoid biosynthetic process;GO:0010208//pollen wall assembly;GO:0034285//response to disaccharide;GO:0044710//single-organism metabolic process
SMEL_001g150130.1	0.89	1.77	1.24	0.04	0.08	0	1.3	0.04	-5	1.12e-07	1.78e-06	CYP71D55	premnaspirodiene oxygenase-like [Solanum pennellii]	Metabolism	Global and overview maps	ko01100//Metabolic pathways	K00512	GO:0031224//intrinsic component of membrane	GO:0016709//oxidoreductase activity, acting on paired donors, with incorporation or reduction of molecular oxygen, NAD(P)H as one donor, and incorporation of one atom of oxygen;GO:0046906//tetrapyrrole binding;GO:0046914//transition metal ion binding	GO:0044710//single-organism metabolic process
SMEL_007g292380.1	77.45	118.24	123.8	2.62	3.32	4.27	106.497	3.40333	-5	8.48e-127	6.61e-124	GLO1	peroxisomal (S)-2-hydroxy-acid oxidase GLO1 [Solanum lycopersicum]	Metabolism;Metabolism;Metabolism;Metabolism;Cellular Processes	Global and overview maps;Global and overview maps;Global and overview maps;Carbohydrate metabolism;Transport and catabolism	ko01100//Metabolic pathways;ko01110//Biosynthesis of secondary metabolites;ko01200//Carbon metabolism;ko00630//Glyoxylate and dicarboxylate metabolism;ko04146//Peroxisome	K11517;K11517;K11517;K11517;K11517	GO:0042579//microbody	GO:0003973//(S)-2-hydroxy-acid oxidase activity;GO:0032553//ribonucleotide binding	GO:0009853//photorespiration;GO:0015979//photosynthesis;GO:0016032//viral process;GO:0044710//single-organism metabolic process
SMEL_010g346800.1	0.58	1.11	0.93	0.04	0	0.04	0.873333	0.0266667	-5	5.32e-06	6.47e-05	MLO6	MLO-like protein 6 [Solanum tuberosum]	-	-	-	-	GO:0005911//cell-cell junction;GO:0031224//intrinsic component of membrane;GO:0043231//intracellular membrane-bounded organelle	-	GO:0002252//immune effector process;GO:0006605//protein targeting;GO:0006812//cation transport;GO:0009404//toxin metabolic process;GO:0009617//response to bacterium;GO:0009696//salicylic acid metabolic process;GO:0009755//hormone-mediated signaling pathway;GO:0009863//salicylic acid mediated signaling pathway;GO:0010053//root epidermal cell differentiation;GO:0010243//response to organonitrogen c…
SMEL_010g345910.1	1.46	2.11	2.05	0.04	0	0.13	1.87333	0.0566667	-5	5.57e-10	1.21e-08	NDF5	protein NDH-DEPENDENT CYCLIC ELECTRON FLOW 5 [Solanum tuberosum]	-	-	-	-	GO:0009536//plastid	-	GO:0009767//photosynthetic electron transport chain;GO:0010468//regulation of gene expression;GO:0016070//RNA metabolic process;GO:0044767//single-organism developmental process
SMEL_000g076020.1	6.25	6.82	6.19	0.29	0.27	0.1	6.42	0.22	-4.9	1.87e-15	6.6e-14	At3g01520	universal stress protein A-like protein [Capsicum annuum]	-	-	-	-	GO:0044424//intracellular part	-	GO:0010033//response to organic substance
SMEL_006g262970.1	6.21	8.18	4.37	0.22	0.17	0.29	6.25333	0.226667	-4.8	2.44e-42	3.53e-40	ABCA7	ABC transporter A family member 7-like [Solanum pennellii]	-	-	-	-	GO:0031224//intrinsic component of membrane	GO:0032550//purine ribonucleoside binding;GO:0042626//ATPase activity, coupled to transmembrane movement of substances	GO:0015846//polyamine transport
SMEL_007g291630.1	4.99	1.57	5.58	0.29	0.04	0.12	4.04667	0.15	-4.8	2.3e-14	7.64e-13	CYP72A225	cytochrome P450 CYP72A219 isoform X1 [Solanum lycopersicum]	-	-	-	-	GO:0016020//membrane	GO:0016491//oxidoreductase activity;GO:0046872//metal ion binding	-
SMEL_008g314240.1	19.01	20.65	24.45	0.93	0.94	0.48	21.37	0.783333	-4.8	7.37e-98	3.5e-95	PLGG1	plastidal glycolate/glycerate translocator 1, chloroplastic [Solanum tuberosum]	-	-	-	-	GO:0009528//plastid inner membrane;GO:0031224//intrinsic component of membrane	GO:0042879//aldonate transmembrane transporter activity	GO:0006873//cellular ion homeostasis;GO:0009668//plastid membrane organization;GO:0030001//metal ion transport;GO:0034219//carbohydrate transmembrane transport;GO:0043094//cellular metabolic compound salvage;GO:0098656//anion transmembrane transport
SMEL_009g324800.1	1.36	2.83	0.62	0.09	0	0.09	1.60333	0.06	-4.7	8.09e-05	0.000773692	--	extensin-2-like [Solanum pennellii]	-	-	-	-	-	-	-
SMEL_004g202890.1	2.22	4.5	3.94	0.33	0.08	0	3.55333	0.136667	-4.7	9.61e-10	2.04e-08	--	nifU-like protein 3, chloroplastic [Nicotiana tomentosiformis]	-	-	-	-	GO:0009532//plastid stroma	-	GO:0006355//regulation of transcription, DNA-templated;GO:0006739//NADP metabolic process;GO:0008652//cellular amino acid biosynthetic process
MSTRG.6235	1.98	4.55	1.77	0.08	0.21	0.04	2.76667	0.11	-4.7	1.94e-18	8.68e-17	--	replication protein A 70 kDa DNA-binding subunit B-like [Solanum tuberosum]	-	-	-	-	-	-	-
SMEL_002g167640.1	5.85	6.45	7.93	0.28	0.2	0.28	6.74333	0.253333	-4.7	6.61e-21	3.52e-19	--	S-adenosyl-L-methionine-dependent methyltransferases superfamily protein [Gossypium australe]	-	-	-	-	-	-	-
SMEL_007g286110.1	0.52	0.26	0.53	0	0.05	0	0.436667	0.0166667	-4.7	0.00149178	0.010195	AER	2-alkenal reductase (NADP(+)-dependent)-like [Solanum tuberosum]	-	-	-	-	GO:0043231//intracellular membrane-bounded organelle;GO:0044444//cytoplasmic part	GO:0016628//oxidoreductase activity, acting on the CH-CH group of donors, NAD or NADP as acceptor;GO:0043168//anion binding	GO:0006720//isoprenoid metabolic process;GO:0006812//cation transport;GO:0006950//response to stress;GO:0009404//toxin metabolic process;GO:0010038//response to metal ion;GO:0014070//response to organic cyclic compound;GO:0046942//carboxylic acid transport
SMEL_001g150960.1	4.33	7.27	6.04	0.47	0.02	0.21	5.88	0.233333	-4.7	2.42e-08	4.26e-07	At1g11330	G-type lectin S-receptor-like serine/threonine-protein kinase At1g11330 isoform X1 [Solanum tuberosum]	-	-	-	-	-	GO:0016301//kinase activity	GO:0009987//cellular process
SMEL_000g099910.1	1.12	1.35	0.9	0.13	0	0	1.12333	0.0433333	-4.7	5.24e-05	0.00052145	BCA4	carbonic anhydrase 2 isoform X2 [Solanum pennellii]	Metabolism;Metabolism	Global and overview maps;Energy metabolism	ko01100//Metabolic pathways;ko00910//Nitrogen metabolism	K01673;K01673	GO:0009526//plastid envelope;GO:0016020//membrane	GO:0016836//hydro-lyase activity;GO:0046914//transition metal ion binding	GO:0001101//response to acid chemical;GO:0006089//lactate metabolic process;GO:0010033//response to organic substance;GO:0010374//stomatal complex development;GO:0015698//inorganic anion transport;GO:0050794//regulation of cellular process
SMEL_005g233770.1	5.54	3.75	7.18	0.04	0.07	0.53	5.49	0.213333	-4.7	2.12e-06	2.76e-05	CYP71AU50	cytochrome P450 CYP736A12-like [Capsicum annuum]	-	-	-	-	-	GO:0016491//oxidoreductase activity;GO:0046906//tetrapyrrole binding;GO:0046914//transition metal ion binding	GO:0044710//single-organism metabolic process
SMEL_012g382050.1	2.41	5.76	4.45	0.06	0.12	0.32	4.20667	0.166667	-4.7	3.73e-13	1.12e-11	LHCA6	chlorophyll a-b binding protein, chloroplastic [Solanum tuberosum]	Metabolism;Metabolism	Global and overview maps;Energy metabolism	ko01100//Metabolic pathways;ko00196//Photosynthesis - antenna proteins	K08908;K08908	GO:0009521//photosystem;GO:0031224//intrinsic component of membrane;GO:0031976//plastid thylakoid;GO:0044434//chloroplast part	GO:0043169//cation binding;GO:0046906//tetrapyrrole binding	GO:0006090//pyruvate metabolic process;GO:0006091//generation of precursor metabolites and energy;GO:0006464//cellular protein modification process;GO:0006739//NADP metabolic process;GO:0006873//cellular ion homeostasis;GO:0009639//response to red or far red light;GO:0009642//response to light intensity;GO:0016072//rRNA metabolic process;GO:0019758//glycosinolate biosynthetic process;GO:0030001//…
SMEL_010g356630.1	204.75	210.34	151.57	7.98	6.12	7.72	188.887	7.27333	-4.7	4.47e-206	6.98e-203	WRKY44	WRKY transcription factor 44 [Solanum tuberosum]	-	-	-	-	-	-	GO:0001708//cell fate specification;GO:0003006//developmental process involved in reproduction
SMEL_004g204670.1	3.82	4.91	4.09	0.32	0	0.22	4.27333	0.18	-4.6	8.02e-10	1.71e-08	--	[Prunus dulcis]	-	-	-	-	GO:0009532//plastid stroma	-	-
SMEL_001g130260.1	3.54	2.62	4.64	0.2	0.06	0.2	3.6	0.153333	-4.6	1.99e-12	5.58e-11	SDR1	(+)-neomenthol dehydrogenase-like isoform X1 [Solanum tuberosum]	Metabolism;Metabolism	Global and overview maps;Metabolism of terpenoids and polyketides	ko01110//Biosynthesis of secondary metabolites;ko00902//Monoterpenoid biosynthesis	K15095;K15095	-	GO:0003824//catalytic activity	GO:0008152//metabolic process
SMEL_001g119030.1	1.2	1.74	0.43	0	0	0.14	1.12333	0.0466667	-4.6	9.47e-06	0.000110052	TOGT1	scopoletin glucosyltransferase [Solanum tuberosum]	Metabolism;Metabolism	Global and overview maps;Biosynthesis of other secondary metabolites	ko01110//Biosynthesis of secondary metabolites;ko00940//Phenylpropanoid biosynthesis	K23260;K23260	-	GO:0005515//protein binding;GO:0035251//UDP-glucosyltransferase activity	-
SMEL_004g212700.1	2.41	1.47	2.31	0.11	0	0.16	2.06333	0.09	-4.5	2.14e-09	4.3e-08	--	pathogen-related protein-like isoform X1 [Solanum tuberosum]	-	-	-	-	-	-	-
SMEL_004g205360.1	0.82	1.1	0.97	0	0.13	0	0.963333	0.0433333	-4.5	0.000241357	0.0020586	BEN1	vestitone reductase-like [Solanum pennellii]	-	-	-	-	-	GO:0003824//catalytic activity	GO:0008152//metabolic process
SMEL_007g273720.1	10.98	12.84	12.22	0.16	0.15	1.28	12.0133	0.53	-4.5	1.25e-07	1.98e-06	CRR6	protein CHLORORESPIRATORY REDUCTION 6, chloroplastic [Solanum tuberosum]	-	-	-	-	GO:0009532//plastid stroma;GO:0044434//chloroplast part	-	GO:0008652//cellular amino acid biosynthetic process;GO:0043623//cellular protein complex assembly
SMEL_001g120500.1	32.53	30.92	28.77	0.28	2.02	1.8	30.74	1.36667	-4.5	1.46e-11	3.74e-10	MYB1	Myb1 [Solanum melongena]	-	-	-	-	GO:0043231//intracellular membrane-bounded organelle	GO:0005488//binding	GO:0001101//response to acid chemical;GO:0009718//anthocyanin-containing compound biosynthetic process;GO:0010468//regulation of gene expression
SMEL_002g163810.1	9.26	9.57	9.71	0.66	0.23	0.33	9.51333	0.406667	-4.5	5.27e-46	8.52e-44	PPT2	phosphoenolpyruvate/phosphate translocator 2, chloroplastic-like [Solanum tuberosum]	-	-	-	-	GO:0019866//organelle inner membrane;GO:0031224//intrinsic component of membrane;GO:0042170//plastid membrane	GO:0008028//monocarboxylic acid transmembrane transporter activity;GO:0015291//secondary active transmembrane transporter activity;GO:0015605//organophosphate ester transmembrane transporter activity	GO:0008643//carbohydrate transport;GO:0009813//flavonoid biosynthetic process;GO:0015714//phosphoenolpyruvate transport;GO:0015851//nucleobase transport
SMEL_009g319710.1	0.39	0.48	0.15	0	0	0.05	0.34	0.0166667	-4.4	0.00648157	0.0354966	ARF31	B3 domain-containing protein At2g36080-like [Nicotiana sylvestris]	-	-	-	-	-	-	GO:0048827//phyllome development;GO:0090567//reproductive shoot system development
SMEL_003g191370.1	20.61	24.17	21.94	1.02	0.96	1.25	22.24	1.07667	-4.4	2.43e-57	5.2e-55	At5g50100	mitochondrial protein [Spatholobus suberectus]	-	-	-	-	GO:0043231//intracellular membrane-bounded organelle	-	GO:0032958//inositol phosphate biosynthetic process
SMEL_005g237480.1	6.45	7.83	8.61	0.2	0.19	0.7	7.63	0.363333	-4.4	6.76e-17	2.66e-15	TLP1	pathogenesis-related protein R major form [Solanum tuberosum]	-	-	-	-	-	GO:0005488//binding;GO:0016787//hydrolase activity	GO:0006970//response to osmotic stress;GO:0042742//defense response to bacterium;GO:0050832//defense response to fungus
MSTRG.516	30.74	38.98	22.06	1.9	1.38	1.24	30.5933	1.50667	-4.3	7.51e-105	4.43e-102	--	No pollen germination related 2 [Hibiscus syriacus]	-	-	-	-	-	-	-
SMEL_010g339130.1	1.42	0.94	1	0.07	0.03	0.07	1.12	0.0566667	-4.3	8.07e-09	1.51e-07	AP180	clathrin coat assembly protein AP180-like [Solanum tuberosum]	-	-	-	-	GO:0016020//membrane;GO:0043231//intracellular membrane-bounded organelle;GO:0044444//cytoplasmic part	GO:0005488//binding	GO:0006810//transport
SMEL_010g355530.1	0.53	2.44	0.94	0.05	0.05	0.1	1.30333	0.0666667	-4.3	3.85e-06	4.79e-05	COMT1	caffeic acid 3-O-methyltransferase 1-like [Solanum pennellii]	-	-	-	-	GO:0005737//cytoplasm;GO:0005911//cell-cell junction;GO:0016020//membrane;GO:0043231//intracellular membrane-bounded organelle	GO:0005515//protein binding;GO:0008171//O-methyltransferase activity;GO:0008757//S-adenosylmethionine-dependent methyltransferase activity	GO:0009699//phenylpropanoid biosynthetic process;GO:0044238//primary metabolic process;GO:0051553//flavone biosynthetic process;GO:1901564//organonitrogen compound metabolic process
SMEL_005g241650.1	3.79	2.21	4.18	0.23	0.16	0.11	3.39333	0.166667	-4.3	3.54e-13	1.07e-11	F6H1-3	feruloyl CoA ortho-hydroxylase 1-like [Nicotiana tabacum]	Metabolism;Metabolism	Global and overview maps;Biosynthesis of other secondary metabolites	ko01110//Biosynthesis of secondary metabolites;ko00940//Phenylpropanoid biosynthesis	K06892;K06892	-	GO:0016706//oxidoreductase activity, acting on paired donors, with incorporation or reduction of molecular oxygen, 2-oxoglutarate as one donor, and incorporation of one atom each of oxygen into both donors;GO:0043169//cation binding	GO:0044710//single-organism metabolic process
SMEL_000g029870.1	2.58	4.8	6.36	0.09	0.16	0.43	4.58	0.226667	-4.3	5.39e-11	1.3e-09	RBCS-2B	Ribulose bisphosphate carboxylase small chain 3, chloroplastic [Capsicum chinense]	Metabolism;Metabolism;Metabolism;Metabolism;Metabolism	Global and overview maps;Global and overview maps;Global and overview maps;Carbohydrate metabolism;Energy metabolism	ko01100//Metabolic pathways;ko01110//Biosynthesis of secondary metabolites;ko01200//Carbon metabolism;ko00630//Glyoxylate and dicarboxylate metabolism;ko00710//Carbon fixation in photosynthetic organisms	K01602;K01602;K01602;K01602;K01602	GO:0005576//extracellular region;GO:0005840//ribosome;GO:0009532//plastid stroma;GO:0042170//plastid membrane;GO:0044434//chloroplast part;GO:0044436//thylakoid part	GO:0016491//oxidoreductase activity;GO:0016831//carboxy-lyase activity;GO:0046914//transition metal ion binding	GO:0006950//response to stress;GO:0009639//response to red or far red light;GO:0015977//carbon fixation;GO:0043094//cellular metabolic compound salvage;GO:0070271//protein complex biogenesis
SMEL_002g161500.1	8.46	14.86	15.56	0.56	0.59	1.04	12.96	0.73	-4.2	2.53e-29	2.08e-27	--	diacetyl reductase [(S)-acetoin forming]-like [Solanum tuberosum]	-	-	-	-	-	GO:0003824//catalytic activity	GO:0044710//single-organism metabolic process
SMEL_005g229850.1	5.03	7.25	7.83	0	0.15	0.98	6.70333	0.376667	-4.2	3.43e-09	6.72e-08	--	Photosystem I reaction centre subunit N [Trema orientale]	-	-	-	-	GO:0009521//photosystem;GO:0043231//intracellular membrane-bounded organelle;GO:0044444//cytoplasmic part	-	GO:0044237//cellular metabolic process
SMEL_012g390170.1	6.39	9.06	9.12	0	0.58	0.79	8.19	0.456667	-4.2	1.24e-17	5.16e-16	--	protein EMBRYO SAC DEVELOPMENT ARREST 3, chloroplastic [Solanum tuberosum]	-	-	-	-	GO:0009536//plastid	GO:0005515//protein binding	GO:0005982//starch metabolic process;GO:0006739//NADP metabolic process
SMEL_005g241670.1	56.42	64.32	41.29	2.88	2.5	3.69	54.01	3.02333	-4.2	2.83e-110	1.82e-107	AAE18	probable acyl-activating enzyme 18, peroxisomal [Solanum tuberosum]	-	-	-	-	GO:0042579//microbody	GO:0016405//CoA-ligase activity	GO:0032787//monocarboxylic acid metabolic process;GO:0042445//hormone metabolic process
SMEL_007g291680.1	0.09	0.74	0.27	0	0.06	0	0.366667	0.02	-4.2	0.00701574	0.0378711	CYP72A225	cytochrome P450 CYP72A219 [Solanum lycopersicum]	-	-	-	-	GO:0031224//intrinsic component of membrane	GO:0016491//oxidoreductase activity;GO:0046906//tetrapyrrole binding;GO:0046914//transition metal ion binding	GO:0044710//single-organism metabolic process
SMEL_007g288980.1	0.22	0.49	0.4	0	0	0.06	0.37	0.02	-4.2	0.00711705	0.0382949	FLA21	fasciclin-like arabinogalactan protein 21 [Solanum tuberosum]	-	-	-	-	-	-	-
SMEL_007g291820.1	0.69	2.09	0.5	0	0	0.18	1.09333	0.06	-4.2	3.63e-05	0.000374592	HSFA4B	heat stress transcription factor A-4c-like [Solanum tuberosum]	-	-	-	-	GO:0043231//intracellular membrane-bounded organelle	GO:0046983//protein dimerization activity	GO:0006355//regulation of transcription, DNA-templated;GO:0006979//response to oxidative stress;GO:0010243//response to organonitrogen compound;GO:0044699//single-organism process
SMEL_010g354430.1	1599.93	1540.8	1464.92	73.99	96.88	73.29	1535.22	81.3867	-4.2	4.33e-270	8.59e-267	LE16	non-specific lipid transfer protein a7 precursor [Solanum tuberosum]	-	-	-	-	-	GO:0005488//binding	GO:0006950//response to stress;GO:0044765//single-organism transport;GO:0051704//multi-organism process
SMEL_005g235400.1	16.64	17.38	17.92	0.67	0.81	1.34	17.3133	0.94	-4.2	3e-38	3.66e-36	OHP2	light-harvesting complex-like protein OHP2, chloroplastic [Solanum pennellii]	-	-	-	-	GO:0031976//plastid thylakoid;GO:0044434//chloroplast part	-	GO:0009639//response to red or far red light;GO:0009642//response to light intensity;GO:0034285//response to disaccharide;GO:0043269//regulation of ion transport
SMEL_000g027820.1	3.11	4.24	2.3	0.32	0.17	0.07	3.21667	0.186667	-4.1	3.51e-17	1.41e-15	--	Tetratricopeptide repeat-like superfamily protein isoform 1 [Capsicum annuum]	-	-	-	-	-	-	-
SMEL_004g200680.1	28.11	29.81	30.48	1.06	1.24	2.96	29.4667	1.75333	-4.1	1.04e-20	5.42e-19	APRR5	two-component response regulator-like APRR5 [Solanum tuberosum]	Organismal Systems	Environmental adaptation	ko04712//Circadian rhythm - plant	K12130	-	-	-
SMEL_000g038810.1	1.22	1.26	2.64	0.12	0	0.18	1.70667	0.1	-4.1	7.75e-07	1.09e-05	At5g40240	WAT1-related protein At5g40240-like [Solanum pennellii]	-	-	-	-	-	-	-
SMEL_010g340100.1	4.67	9.85	3.4	0.27	0.61	0.16	5.97333	0.346667	-4.1	3.3e-15	1.15e-13	DBR	2-alkenal reductase (NADP(+)-dependent) [Nicotiana attenuata]	-	-	-	-	GO:0016020//membrane;GO:0043231//intracellular membrane-bounded organelle;GO:0044444//cytoplasmic part	GO:0016628//oxidoreductase activity, acting on the CH-CH group of donors, NAD or NADP as acceptor;GO:0046914//transition metal ion binding	GO:0006812//cation transport;GO:0006950//response to stress;GO:0009404//toxin metabolic process;GO:0010038//response to metal ion;GO:0014070//response to organic cyclic compound;GO:0046942//carboxylic acid transport
SMEL_000g099900.1	7.66	8.5	8.38	0.63	0.52	0.31	8.18	0.486667	-4.1	1.18e-23	7.23e-22	EO	2-methylene-furan-3-one reductase [Nicotiana tabacum]	-	-	-	-	GO:0005576//extracellular region;GO:0009526//plastid envelope;GO:0009532//plastid stroma	GO:0016628//oxidoreductase activity, acting on the CH-CH group of donors, NAD or NADP as acceptor	GO:0006090//pyruvate metabolic process;GO:0006544//glycine metabolic process;GO:0006633//fatty acid biosynthetic process;GO:0006732//coenzyme metabolic process;GO:0006753//nucleoside phosphate metabolic process;GO:0006779//porphyrin-containing compound biosynthetic process;GO:0006790//sulfur compound metabolic process;GO:0009314//response to radiation;GO:0009617//response to bacterium;GO:0009694/…
SMEL_007g289100.1	4.93	7.21	7.62	0.1	0.45	0.63	6.58667	0.393333	-4.1	3.42e-30	2.88e-28	SD18	receptor-like serine/threonine-protein kinase SD1-7 [Solanum tuberosum]	-	-	-	-	-	GO:0005488//binding;GO:0016772//transferase activity, transferring phosphorus-containing groups	GO:0009987//cellular process
SMEL_003g190490.1	0.29	0.11	0.26	0.02	0	0.02	0.22	0.0133333	-4	0.00172628	0.0115659	ABCA7	ABC transporter A family member 7-like [Solanum tuberosum]	-	-	-	-	GO:0031224//intrinsic component of membrane	GO:0032550//purine ribonucleoside binding;GO:0042626//ATPase activity, coupled to transmembrane movement of substances	GO:0015846//polyamine transport
SMEL_008g298310.1	1.64	3.06	5.55	0.04	0.32	0.3	3.41667	0.22	-4	1.34e-11	3.43e-10	BAM3	beta-amylase 3, chloroplastic-like [Solanum tuberosum]	Metabolism;Metabolism;Metabolism	Global and overview maps;Global and overview maps;Carbohydrate metabolism	ko01100//Metabolic pathways;ko01110//Biosynthesis of secondary metabolites;ko00500//Starch and sucrose metabolism	K01177;K01177;K01177	GO:0009532//plastid stroma	GO:0016160//amylase activity	GO:0000023//maltose metabolic process;GO:0005982//starch metabolic process;GO:0006950//response to stress
SMEL_008g310950.1	211.18	332.95	254.93	13.59	8.63	26.99	266.353	16.4033	-4	1.73e-15	6.13e-14	CAB3C	chlorophyll a-b binding protein 3C, chloroplastic-like isoform X1 [Solanum tuberosum]	Metabolism;Metabolism	Global and overview maps;Energy metabolism	ko01100//Metabolic pathways;ko00196//Photosynthesis - antenna proteins	K08912;K08912	GO:0009521//photosystem;GO:0031224//intrinsic component of membrane;GO:0044434//chloroplast part	GO:0043169//cation binding;GO:0046906//tetrapyrrole binding	GO:0006091//generation of precursor metabolites and energy;GO:0006464//cellular protein modification process
SMEL_010g354490.1	2798.16	2697.31	2551.67	113.11	141.51	258.91	2682.38	171.177	-4	1.45e-26	1.05e-24	LE16	non-specific lipid-transfer protein 2-like [Solanum tuberosum]	-	-	-	-	-	GO:0005488//binding	GO:0006950//response to stress;GO:0044765//single-organism transport;GO:0051704//multi-organism process
MSTRG.2929	0.47	0.71	0.47	0	0	0.1	0.55	0.0333333	-4	0.00130382	0.00902344	RKF1	probable LRR receptor-like serine/threonine-protein kinase RFK1 isoform X1 [Capsicum annuum]	-	-	-	-	GO:0016020//membrane	GO:0004674//protein serine/threonine kinase activity;GO:0016491//oxidoreductase activity	GO:0006796//phosphate-containing compound metabolic process;GO:0044710//single-organism metabolic process
SMEL_011g363910.1	2.78	2.38	3.59	0.26	0.29	0.05	2.91667	0.2	-3.9	8.07e-13	2.36e-11	10HGO	8-hydroxygeraniol dehydrogenase [Solanum lycopersicum]	Metabolism;Metabolism;Metabolism	Global and overview maps;Global and overview maps;Metabolism of terpenoids and polyketides	ko01100//Metabolic pathways;ko01110//Biosynthesis of secondary metabolites;ko00902//Monoterpenoid biosynthesis	K23232;K23232;K23232	-	GO:0016616//oxidoreductase activity, acting on the CH-OH group of donors, NAD or NADP as acceptor;GO:0046914//transition metal ion binding	GO:0044710//single-organism metabolic process
SMEL_007g286030.1	2.55	3.01	5.96	0.12	0.55	0.12	3.84	0.263333	-3.9	2.27e-07	3.47e-06	AER	2-alkenal reductase (NADP(+)-dependent)-like isoform X1 [Nicotiana tabacum]	-	-	-	-	GO:0043231//intracellular membrane-bounded organelle;GO:0044444//cytoplasmic part	GO:0016628//oxidoreductase activity, acting on the CH-CH group of donors, NAD or NADP as acceptor	GO:0006812//cation transport;GO:0006950//response to stress;GO:0009404//toxin metabolic process;GO:0010038//response to metal ion;GO:0014070//response to organic cyclic compound;GO:0046942//carboxylic acid transport
SMEL_009g328620.1	0.74	1.74	1.4	0	0.2	0.06	1.29333	0.0866667	-3.9	2.14e-08	3.8e-07	FAO2	long-chain-alcohol oxidase FAO2 [Solanum tuberosum]	-	-	-	-	GO:0031224//intrinsic component of membrane;GO:0043227//membrane-bounded organelle	GO:0000166//nucleotide binding;GO:0016899//oxidoreductase activity, acting on the CH-OH group of donors, oxygen as acceptor	GO:0006950//response to stress;GO:0044281//small molecule metabolic process
SMEL_004g208320.1	44.64	28.33	38.09	2.18	2.83	2.4	37.02	2.47	-3.9	8.6e-74	2.68e-71	FL	flavonol synthase/flavanone 3-hydroxylase [Solanum tuberosum]	Metabolism;Metabolism;Metabolism	Global and overview maps;Global and overview maps;Biosynthesis of other secondary metabolites	ko01100//Metabolic pathways;ko01110//Biosynthesis of secondary metabolites;ko00941//Flavonoid biosynthesis	K05278;K05278;K05278	GO:0044424//intracellular part	GO:0016706//oxidoreductase activity, acting on paired donors, with incorporation or reduction of molecular oxygen, 2-oxoglutarate as one donor, and incorporation of one atom each of oxygen into both donors;GO:0019842//vitamin binding;GO:0046914//transition metal ion binding	GO:0009411//response to UV;GO:0009617//response to bacterium;GO:0009725//response to hormone;GO:0034285//response to disaccharide;GO:0051553//flavone biosynthetic process
SMEL_000g038780.1	4.52	4.77	5.83	0.26	0.25	0.48	5.04	0.33	-3.9	5.75e-21	3.07e-19	GAPC	glyceraldehyde-3-phosphate dehydrogenase, cytosolic [Capsicum annuum]	Metabolism;Metabolism;Metabolism;Metabolism;Metabolism;Metabolism	Global and overview maps;Global and overview maps;Global and overview maps;Global and overview maps;Carbohydrate metabolism;Energy metabolism	ko01100//Metabolic pathways;ko01110//Biosynthesis of secondary metabolites;ko01200//Carbon metabolism;ko01230//Biosynthesis of amino acids;ko00010//Glycolysis / Gluconeogenesis;ko00710//Carbon fixation in photosynthetic organisms	K00134;K00134;K00134;K00134;K00134;K00134	GO:0005576//extracellular region;GO:0005911//cell-cell junction;GO:0009536//plastid;GO:0030312//external encapsulating structure;GO:0031090//organelle membrane;GO:0031967//organelle envelope;GO:0042579//microbody;GO:0043232//intracellular non-membrane-bounded organelle	GO:0000166//nucleotide binding;GO:0016620//oxidoreductase activity, acting on the aldehyde or oxo group of donors, NAD or NADP as acceptor;GO:0046914//transition metal ion binding	GO:0000302//response to reactive oxygen species;GO:0006006//glucose metabolic process;GO:0006090//pyruvate metabolic process;GO:0006739//NADP metabolic process;GO:0006970//response to osmotic stress;GO:0006996//organelle organization;GO:0009617//response to bacterium;GO:0009791//post-embryonic development;GO:0010038//response to metal ion;GO:0019758//glycosinolate biosynthetic process;GO:0032879/…
SMEL_001g152670.1	3.44	4.89	4.52	0.35	0.19	0.35	4.28333	0.296667	-3.9	8.12e-19	3.75e-17	PAP12	probable plastid-lipid-associated protein 12, chloroplastic [Capsicum annuum]	-	-	-	-	GO:0031976//plastid thylakoid;GO:0044434//chloroplast part	-	GO:0044238//primary metabolic process;GO:0044763//single-organism cellular process;GO:0071704//organic substance metabolic process
SMEL_007g293040.1	0.77	0.56	1.39	0.09	0	0.09	0.906667	0.06	-3.9	0.00224645	0.0145122	SD11	G-type lectin S-receptor-like serine/threonine-protein kinase [Capsicum baccatum]	-	-	-	-	-	GO:0004672//protein kinase activity;GO:0005488//binding	GO:0006796//phosphate-containing compound metabolic process
SMEL_001g149540.1	34.87	43.87	38.3	2.43	1.83	4.13	39.0133	2.79667	-3.8	5.73e-59	1.33e-56	--	zeaxanthin epoxidase, chloroplastic [Olea europaea var. sylvestris] [Olea europaea]	-	-	-	-	-	-	GO:0008152//metabolic process;GO:0009987//cellular process;GO:0044699//single-organism process
SMEL_010g353880.1	4.93	4.32	4.96	0.52	0.17	0.3	4.73667	0.33	-3.8	1.84e-26	1.32e-24	CRTISO	prolycopene isomerase 1, chloroplastic [Solanum tuberosum]	-	-	-	-	-	GO:0016627//oxidoreductase activity, acting on the CH-CH group of donors	GO:0001523//retinoid metabolic process;GO:0016109//tetraterpenoid biosynthetic process
SMEL_009g328100.1	3.17	4.1	4.21	0.41	0.17	0.24	3.82667	0.273333	-3.8	7.39e-15	2.52e-13	CYP94A2	cytochrome P450 94A2-like [Solanum tuberosum]	Metabolism	Lipid metabolism	ko00073//Cutin, suberine and wax biosynthesis	K13407	GO:0031090//organelle membrane;GO:0031224//intrinsic component of membrane;GO:0043231//intracellular membrane-bounded organelle	GO:0016712//oxidoreductase activity, acting on paired donors, with incorporation or reduction of molecular oxygen, reduced flavin or flavoprotein as one donor, and incorporation of one atom of oxygen;GO:0046906//tetrapyrrole binding;GO:0046914//transition metal ion binding	GO:0001101//response to acid chemical;GO:0007165//signal transduction;GO:0009725//response to hormone;GO:0044710//single-organism metabolic process
SMEL_000g108520.1	9.15	5.81	8.26	0.53	0.5	0.69	7.74	0.573333	-3.8	8.18e-21	4.32e-19	ERF061	Ethylene-responsive transcription factor RAP2-13 [Capsicum baccatum]	-	-	-	-	GO:0043231//intracellular membrane-bounded organelle	GO:0001071//nucleic acid binding transcription factor activity;GO:0003677//DNA binding	GO:0000160//phosphorelay signal transduction system;GO:0009314//response to radiation;GO:0009651//response to salt stress;GO:0009755//hormone-mediated signaling pathway;GO:0010243//response to organonitrogen compound;GO:0010467//gene expression;GO:0030154//cell differentiation;GO:0034645//cellular macromolecule biosynthetic process
SMEL_004g213520.1	17.8	31.14	39.56	1.61	2.17	2.41	29.5	2.06333	-3.8	1.71e-43	2.61e-41	FBPban1	fructose-1,6-bisphosphatase, cytosolic [Solanum tuberosum]	Metabolism;Metabolism;Metabolism;Metabolism;Metabolism;Metabolism;Metabolism	Global and overview maps;Global and overview maps;Global and overview maps;Carbohydrate metabolism;Energy metabolism;Carbohydrate metabolism;Carbohydrate metabolism	ko01100//Metabolic pathways;ko01110//Biosynthesis of secondary metabolites;ko01200//Carbon metabolism;ko00010//Glycolysis / Gluconeogenesis;ko00710//Carbon fixation in photosynthetic organisms;ko00051//Fructose and mannose metabolism;ko00030//Pentose phosphate pathway	K03841;K03841;K03841;K03841;K03841;K03841;K03841	GO:0043231//intracellular membrane-bounded organelle;GO:0044444//cytoplasmic part	GO:0016628//oxidoreductase activity, acting on the CH-CH group of donors, NAD or NADP as acceptor;GO:0043169//cation binding;GO:0050308//sugar-phosphatase activity	GO:0001101//response to acid chemical;GO:0005982//starch metabolic process;GO:0005985//sucrose metabolic process;GO:0006796//phosphate-containing compound metabolic process;GO:0009746//response to hexose
SMEL_006g256850.1	0.95	0.91	0.43	0.08	0	0.08	0.763333	0.0533333	-3.8	4.66e-05	0.000468101	MO2	monooxygenase 2 isoform X1 [Solanum pennellii]	-	-	-	-	-	-	-
SMEL_001g149130.1	0.07	0.67	0.65	0.05	0.05	0	0.463333	0.0333333	-3.8	0.000345968	0.00280201	RLP7	LRR receptor-like serine/threonine-protein kinase FLS2 [Solanum tuberosum]	-	-	-	-	-	-	-
SMEL_006g261970.1	3.72	4.16	4.08	0.36	0.14	0.41	3.98667	0.303333	-3.7	1.38e-17	5.75e-16	--	3-oxo-5-alpha-steroid 4-dehydrogenase (acceptor) [Handroanthus impetiginosus]	-	-	-	-	GO:0005911//cell-cell junction;GO:0009536//plastid;GO:0031090//organelle membrane;GO:0031224//intrinsic component of membrane	GO:0016491//oxidoreductase activity	GO:0009411//response to UV;GO:0009812//flavonoid metabolic process;GO:0009814//defense response, incompatible interaction;GO:0034285//response to disaccharide;GO:0044238//primary metabolic process;GO:0044710//single-organism metabolic process
MSTRG.13841	10.53	8.76	5.13	0.98	0.59	0.28	8.14	0.616667	-3.7	3.12e-18	1.37e-16	--	Glycerol-3-phosphate acyltransferase 5 [Capsicum annuum]	-	-	-	-	-	-	-
SMEL_010g340270.1	2.96	2.7	1.58	0.16	0.08	0.32	2.41333	0.186667	-3.7	1.39e-15	4.96e-14	AIR3	subtilisin-like protease SBT5.3 [Solanum tuberosum]	-	-	-	-	-	GO:0008233//peptidase activity;GO:0016491//oxidoreductase activity	GO:0019538//protein metabolic process;GO:0044710//single-organism metabolic process
SMEL_005g238250.1	40	49	53.12	3.67	3.74	3.67	47.3733	3.69333	-3.7	4.63e-134	3.89e-131	GAPB	glyceraldehyde-3-phosphate dehydrogenase B, chloroplastic-like [Nicotiana attenuata]	Metabolism;Metabolism;Metabolism	Global and overview maps;Global and overview maps;Energy metabolism	ko01100//Metabolic pathways;ko01200//Carbon metabolism;ko00710//Carbon fixation in photosynthetic organisms	K05298;K05298;K05298	GO:0005576//extracellular region;GO:0009526//plastid envelope;GO:0009532//plastid stroma;GO:0016020//membrane;GO:0044434//chloroplast part	GO:0000166//nucleotide binding;GO:0004672//protein kinase activity;GO:0016620//oxidoreductase activity, acting on the aldehyde or oxo group of donors, NAD or NADP as acceptor	GO:0000097//sulfur amino acid biosynthetic process;GO:0006090//pyruvate metabolic process;GO:0006633//fatty acid biosynthetic process;GO:0006739//NADP metabolic process;GO:0006779//porphyrin-containing compound biosynthetic process;GO:0006950//response to stress;GO:0009617//response to bacterium;GO:0009639//response to red or far red light;GO:0009642//response to light intensity;GO:0009658//chlor…
SMEL_000g042070.1	4.19	4.08	3.74	0.32	0.2	0.38	4.00333	0.3	-3.7	5.2e-24	3.26e-22	OsI_03083	phospholipase A1-II 1 isoform X2 [Solanum lycopersicum]	-	-	-	-	-	-	-
SMEL_010g352160.1	1175.1	1427.34	1564.56	95.49	98.27	130.17	1389	107.977	-3.7	2.65e-144	2.63e-141	RCA	Ribulose bisphosphate carboxylase/oxygenase activase 2, chloroplastic [Capsicum chinense]	-	-	-	-	GO:0005576//extracellular region;GO:0009526//plastid envelope;GO:0009532//plastid stroma;GO:0030312//external encapsulating structure;GO:0044434//chloroplast part	GO:0008047//enzyme activator activity;GO:0032550//purine ribonucleoside binding	GO:0006091//generation of precursor metabolites and energy;GO:0006605//protein targeting;GO:0009617//response to bacterium;GO:0009620//response to fungus;GO:0009639//response to red or far red light;GO:0009642//response to light intensity;GO:0009696//salicylic acid metabolic process;GO:0009755//hormone-mediated signaling pathway;GO:0009863//salicylic acid mediated signaling pathway;GO:0010243//re…
SMEL_001g126880.1	7.16	11.14	12.66	0.19	0.49	1.69	10.32	0.79	-3.7	8.16e-06	9.65e-05	RCS3	cysteine synthase [Solanum tuberosum]	Metabolism;Metabolism;Metabolism;Metabolism;Metabolism;Metabolism	Global and overview maps;Global and overview maps;Global and overview maps;Global and overview maps;Amino acid metabolism;Energy metabolism	ko01100//Metabolic pathways;ko01110//Biosynthesis of secondary metabolites;ko01200//Carbon metabolism;ko01230//Biosynthesis of amino acids;ko00270//Cysteine and methionine metabolism;ko00920//Sulfur metabolism	K01738;K01738;K01738;K01738;K01738;K01738	-	-	-
SMEL_000g060310.1	0.1	0.68	0.64	0	0.05	0.06	0.473333	0.0366667	-3.7	0.00744504	0.0396687	ZIP3	zinc transporter 5-like [Solanum tuberosum]	-	-	-	-	GO:0016020//membrane	GO:0016491//oxidoreductase activity;GO:0046873//metal ion transmembrane transporter activity	GO:0006829//zinc II ion transport;GO:0044763//single-organism cellular process
SMEL_010g346450.1	10.34	8.9	11.5	0.88	0.91	0.8	10.2467	0.863333	-3.6	1.27e-45	2.01e-43	--	carboxyl-terminal-processing peptidase 3, chloroplastic isoform X3 [Capsicum annuum]	-	-	-	-	-	-	-
SMEL_009g334850.1	2.09	1.24	5.23	0	0.1	0.63	2.85333	0.243333	-3.6	4.9e-05	0.000489853	--	glycine-rich cell wall structural protein-like isoform X1 [Solanum tuberosum]	-	-	-	-	-	-	-
SMEL_001g150610.1	53.98	60.32	38.87	3.97	3.89	4.61	51.0567	4.15667	-3.6	8.63e-89	3.49e-86	--	OBP32pep [Prunus dulcis]	-	-	-	-	GO:0043231//intracellular membrane-bounded organelle	-	GO:0001101//response to acid chemical;GO:0032787//monocarboxylic acid metabolic process
SMEL_008g313360.1	5.42	4.34	4.74	0.16	0.65	0.42	4.83333	0.41	-3.6	3.19e-18	1.39e-16	AOX1	alternative oxidase 1a [Solanum lycopersicum]	-	-	-	-	GO:0031224//intrinsic component of membrane;GO:0043231//intracellular membrane-bounded organelle	GO:0016682//oxidoreductase activity, acting on diphenols and related substances as donors, oxygen as acceptor;GO:0043169//cation binding	GO:0006950//response to stress;GO:0007165//signal transduction;GO:0045333//cellular respiration
SMEL_007g280320.1	3.88	3.77	4.93	0.36	0.27	0.38	4.19333	0.336667	-3.6	7.72e-39	9.63e-37	At4g03230	G-type lectin S-receptor-like serine/threonine-protein kinase At4g03230 isoform X2 [Nicotiana sylvestris]	-	-	-	-	-	GO:0005488//binding;GO:0016772//transferase activity, transferring phosphorus-containing groups	-
SMEL_012g397690.1	5.54	3.14	8.24	0.24	0.63	0.55	5.64	0.473333	-3.6	4.19e-14	1.35e-12	FIT	transcription factor FER-LIKE IRON DEFICIENCY-INDUCED TRANSCRIPTION FACTOR-like [Capsicum annuum]	-	-	-	-	GO:0043231//intracellular membrane-bounded organelle	GO:0001071//nucleic acid binding transcription factor activity;GO:0003676//nucleic acid binding;GO:0005515//protein binding	GO:0006826//iron ion transport;GO:0009723//response to ethylene;GO:0010039//response to iron ion;GO:0010468//regulation of gene expression;GO:0034614//cellular response to reactive oxygen species;GO:0034645//cellular macromolecule biosynthetic process
SMEL_010g349450.1	6.85	10	8.93	0.38	0.99	0.75	8.59333	0.706667	-3.6	1.23e-21	6.83e-20	GSTU17	glutathione S-transferase U17-like isoform X1 [Solanum tuberosum]	Metabolism;Metabolism	Global and overview maps;Metabolism of other amino acids	ko01100//Metabolic pathways;ko00480//Glutathione metabolism	K00799;K00799	GO:0005737//cytoplasm	GO:0016765//transferase activity, transferring alkyl or aryl (other than methyl) groups	GO:0006739//NADP metabolic process;GO:0009404//toxin metabolic process;GO:0014070//response to organic cyclic compound;GO:0044257//cellular protein catabolic process
SMEL_006g270470.1	0.64	1.05	1.3	0	0.06	0.18	0.996667	0.08	-3.6	8.98e-05	0.000849158	KCS20	3-ketoacyl-CoA synthase 19 [Capsicum chinense]	Metabolism;Metabolism;Organismal Systems;Metabolism	Global and overview maps;Global and overview maps;Environmental adaptation;Lipid metabolism	ko01100//Metabolic pathways;ko01110//Biosynthesis of secondary metabolites;ko04626//Plant-pathogen interaction;ko00062//Fatty acid elongation	K15397;K15397;K15397;K15397	GO:0016020//membrane;GO:0043231//intracellular membrane-bounded organelle	GO:0004312//fatty acid synthase activity	GO:0006631//fatty acid metabolic process;GO:0006637//acyl-CoA metabolic process;GO:0006970//response to osmotic stress;GO:0006996//organelle organization;GO:0007275//multicellular organism development;GO:0009416//response to light stimulus;GO:0009699//phenylpropanoid biosynthetic process;GO:0009812//flavonoid metabolic process;GO:0016129//phytosteroid biosynthetic process;GO:0040007//growth;GO:00…
SMEL_001g118550.1	0.41	0.58	0.13	0	0	0.09	0.373333	0.03	-3.6	0.00818339	0.0429943	LARP6C	la-related protein 6C [Solanum tuberosum]	-	-	-	-	-	-	-
SMEL_003g182740.1	40.68	41.91	48.39	3.01	4.71	3.2	43.66	3.64	-3.6	1.97e-92	8.42e-90	TIC32	short-chain dehydrogenase TIC 32, chloroplastic-like [Solanum tuberosum]	-	-	-	-	GO:0009528//plastid inner membrane	GO:0005515//protein binding;GO:0016628//oxidoreductase activity, acting on the CH-CH group of donors, NAD or NADP as acceptor	GO:0008104//protein localization;GO:0044710//single-organism metabolic process;GO:0051234//establishment of localization
SMEL_007g291990.1	35.75	37.4	36.66	3.3	2.98	3.7	36.6033	3.32667	-3.5	2.47e-54	4.86e-52	--	Alpha/beta-Hydrolases superfamily protein [Hibiscus syriacus]	-	-	-	-	GO:0044434//chloroplast part	-	-
SMEL_005g232280.1	30.63	42.39	45.72	0.87	4.23	5.62	39.58	3.57333	-3.5	4.84e-07	7.07e-06	--	FkbH domain containing protein [Parasponia andersonii]	-	-	-	-	-	GO:0016740//transferase activity	-
SMEL_005g236920.1	1.52	3.73	0.5	0.22	0.09	0.2	1.91667	0.17	-3.5	6.21e-05	0.000607399	BKI1	BRI1 kinase inhibitor 1 [Solanum lycopersicum]	Environmental Information Processing	Signal transduction	ko04075//Plant hormone signal transduction	K14499	GO:0016020//membrane;GO:0043231//intracellular membrane-bounded organelle;GO:0044444//cytoplasmic part	GO:0046983//protein dimerization activity	GO:0010422//regulation of brassinosteroid biosynthetic process
SMEL_000g093060.1	759.17	1001.27	862.67	60.62	48.81	118.89	874.37	76.1067	-3.5	2.32e-17	9.41e-16	CAB1B	Chlorophyll a-b binding protein 3C, chloroplastic [Capsicum annuum]	Metabolism;Metabolism	Global and overview maps;Energy metabolism	ko01100//Metabolic pathways;ko00196//Photosynthesis - antenna proteins	K08912;K08912	GO:0009521//photosystem;GO:0031224//intrinsic component of membrane;GO:0044434//chloroplast part	GO:0043169//cation binding;GO:0046906//tetrapyrrole binding	GO:0006091//generation of precursor metabolites and energy;GO:0006464//cellular protein modification process
SMEL_008g312020.1	8.97	10.49	9.2	0.97	0.88	0.75	9.55333	0.866667	-3.5	7.88e-56	1.64e-53	CRYD	cryptochrome DASH, chloroplastic/mitochondrial [Solanum tuberosum]	-	-	-	-	GO:0009536//plastid	GO:0016829//lyase activity;GO:0097159//organic cyclic compound binding;GO:1901363//heterocyclic compound binding	GO:0044238//primary metabolic process;GO:0044260//cellular macromolecule metabolic process;GO:0044763//single-organism cellular process
SMEL_009g335090.1	11.03	5.73	19.84	1.39	0.94	0.83	12.2	1.05333	-3.5	1.17e-18	5.37e-17	CYP76B6	geraniol 8-hydroxylase-like [Nicotiana tabacum]	-	-	-	-	GO:0031090//organelle membrane;GO:0031224//intrinsic component of membrane;GO:0043231//intracellular membrane-bounded organelle	GO:0004497//monooxygenase activity;GO:0016705//oxidoreductase activity, acting on paired donors, with incorporation or reduction of molecular oxygen;GO:0046906//tetrapyrrole binding;GO:0046914//transition metal ion binding	GO:0016098//monoterpenoid metabolic process
SMEL_006g256690.1	10.12	7.45	12.27	1.57	0.51	0.55	9.94667	0.876667	-3.5	1.29e-20	6.69e-19	DIP	probable aquaporin TIP-type RB7-5A isoform X1 [Capsicum annuum]	-	-	-	-	-	-	-
SMEL_007g292300.1	3.77	5.11	3.01	0.11	0.84	0.11	3.96333	0.353333	-3.5	2.55e-07	3.85e-06	PARC	GST [Solanum elaeagnifolium]	Metabolism;Metabolism	Global and overview maps;Metabolism of other amino acids	ko01100//Metabolic pathways;ko00480//Glutathione metabolism	K00799;K00799	GO:0009532//plastid stroma;GO:0031090//organelle membrane	GO:0016765//transferase activity, transferring alkyl or aryl (other than methyl) groups;GO:0043168//anion binding	GO:0006006//glucose metabolic process;GO:0006090//pyruvate metabolic process;GO:0006511//ubiquitin-dependent protein catabolic process;GO:0006970//response to osmotic stress;GO:0009062//fatty acid catabolic process;GO:0009247//glycolipid biosynthetic process;GO:0009267//cellular response to starvation;GO:0009404//toxin metabolic process;GO:0009414//response to water deprivation;GO:0010038//respon…
SMEL_008g317550.1	10.94	11.45	11.07	1.15	0.86	0.95	11.1533	0.986667	-3.5	4.57e-55	9.16e-53	PHR1	deoxyribodipyrimidine photo-lyase [Solanum tuberosum]	-	-	-	-	GO:0043231//intracellular membrane-bounded organelle	GO:0001071//nucleic acid binding transcription factor activity;GO:0003676//nucleic acid binding;GO:0003913//DNA photolyase activity	GO:0006290//pyrimidine dimer repair;GO:0009267//cellular response to starvation;GO:0009411//response to UV;GO:0009644//response to high light intensity;GO:0010468//regulation of gene expression;GO:0048511//rhythmic process;GO:0072505//divalent inorganic anion homeostasis
SMEL_010g350020.1	1.76	1.99	2.61	0.24	0.08	0.24	2.12	0.186667	-3.5	6.46e-07	9.24e-06	PNSL2	photosynthetic NDH subunit of lumenal location 2, chloroplastic isoform X1 [Solanum tuberosum]	Metabolism	Energy metabolism	ko00195//Photosynthesis	K08901	GO:0009521//photosystem;GO:0031976//plastid thylakoid;GO:0044434//chloroplast part	-	GO:0044237//cellular metabolic process;GO:0044710//single-organism metabolic process;GO:0044763//single-organism cellular process
SMEL_010g338230.1	0.23	0.18	0.15	0	0	0.05	0.186667	0.0166667	-3.5	0.00571864	0.0319924	RLP6	receptor-like protein 12 [Nicotiana tabacum]	-	-	-	-	-	-	-
SMEL_001g138020.1	5.85	8.96	3.86	0.72	0.43	0.59	6.22333	0.58	-3.4	1.89e-15	6.69e-14	--	Golgi apparatus membrane protein [Actinidia chinensis var. chinensis] [Actinidia chinensis]	-	-	-	-	GO:0009528//plastid inner membrane	-	-
SMEL_010g343480.1	4.74	3.44	1.61	0	0.7	0.25	3.26333	0.316667	-3.4	0.000995821	0.00708496	--	RNA-binding protein [Actinidia chinensis var. chinensis] [Actinidia chinensis]	-	-	-	-	-	-	-
SMEL_008g319510.1	12.39	13.45	13.48	0.82	1.39	1.47	13.1067	1.22667	-3.4	2.15e-43	3.25e-41	At3g05170	Phosphoglycerate mutase-like protein AT74 [Capsicum baccatum]	-	-	-	-	-	-	-
SMEL_000g093080.1	165.95	285.59	156.91	19.78	6.13	33.17	202.817	19.6933	-3.4	3.64e-07	5.38e-06	CAB1B	Chlorophyll a-b binding protein 3C, chloroplastic [Capsicum annuum]	Metabolism;Metabolism	Global and overview maps;Energy metabolism	ko01100//Metabolic pathways;ko00196//Photosynthesis - antenna proteins	K08912;K08912	GO:0009521//photosystem;GO:0031224//intrinsic component of membrane;GO:0044434//chloroplast part	GO:0043169//cation binding;GO:0046906//tetrapyrrole binding	GO:0006091//generation of precursor metabolites and energy;GO:0006464//cellular protein modification process
m'k	1.86	2.18	4.68	0.09	0.65	0.06	2.90667	0.266667	-3.4	0.000475088	0.00370219	CYP72A225	Cytochrome [Capsicum annuum]	-	-	-	-	GO:0031224//intrinsic component of membrane	GO:0016491//oxidoreductase activity;GO:0046906//tetrapyrrole binding;GO:0046914//transition metal ion binding	GO:0044710//single-organism metabolic process
SMEL_004g220330.1	1.33	1.52	1.61	0.24	0.15	0.04	1.48667	0.143333	-3.4	1.09e-08	2.01e-07	CYP82A3	cytochrome P450 82A3-like [Solanum tuberosum]	-	-	-	-	-	GO:0016491//oxidoreductase activity;GO:0046872//metal ion binding	-
SMEL_006g261240.1	16.02	18.69	16.65	1.38	1.59	2.05	17.12	1.67333	-3.4	7.97e-62	1.91e-59	dhlA	haloalkane dehalogenase [Solanum tuberosum]	-	-	-	-	GO:0009526//plastid envelope;GO:0009532//plastid stroma	GO:0004672//protein kinase activity;GO:0019120//hydrolase activity, acting on acid halide bonds, in C-halide compounds	GO:0009451//RNA modification
SMEL_004g214230.1	1.99	1.38	3.38	0.07	0.25	0.33	2.25	0.216667	-3.4	3.28e-07	4.89e-06	GI	protein GIGANTEA-like [Solanum pennellii]	Organismal Systems	Environmental adaptation	ko04712//Circadian rhythm - plant	K12124	GO:0031981//nuclear lumen	GO:0005488//binding	GO:0000302//response to reactive oxygen species;GO:0006073//cellular glucan metabolic process;GO:0007602//phototransduction;GO:0009266//response to temperature stimulus;GO:0009639//response to red or far red light;GO:0010468//regulation of gene expression;GO:0048511//rhythmic process;GO:0048571//long-day photoperiodism;GO:0048573//photoperiodism, flowering;GO:0048582//positive regulation of post-…
SMEL_004g214240.1	2.47	1.68	1.89	0.24	0.15	0.2	2.01333	0.196667	-3.4	1.12e-11	2.91e-10	GI	protein GIGANTEA-like isoform X2 [Capsicum annuum]	Organismal Systems	Environmental adaptation	ko04712//Circadian rhythm - plant	K12124	GO:0031981//nuclear lumen	GO:0005488//binding	GO:0000302//response to reactive oxygen species;GO:0006073//cellular glucan metabolic process;GO:0007602//phototransduction;GO:0009266//response to temperature stimulus;GO:0009639//response to red or far red light;GO:0010468//regulation of gene expression;GO:0048511//rhythmic process;GO:0048571//long-day photoperiodism;GO:0048573//photoperiodism, flowering;GO:0048582//positive regulation of post-…
SMEL_002g159530.1	1.58	2.3	1.16	0.24	0.05	0.19	1.68	0.16	-3.4	8.72e-08	1.42e-06	GT5	anthocyanidin 3-O-glucosyltransferase 5-like [Nicotiana tabacum]	Metabolism	Biosynthesis of other secondary metabolites	ko00940//Phenylpropanoid biosynthesis	K12356	-	-	-
SMEL_011g362890.1	2.41	2.49	3.49	0.21	0.26	0.35	2.79667	0.273333	-3.4	1.67e-09	3.43e-08	N	auxin-responsive protein SAUR68-like [Solanum pennellii]	-	-	-	-	-	-	-
MSTRG.9222	11.01	8.24	15.71	1.2	1.38	0.8	11.6533	1.12667	-3.4	1.75e-24	1.13e-22	NPF1.2	protein NRT1/ PTR FAMILY 1.2-like [Solanum tuberosum]	-	-	-	-	GO:0016020//membrane	GO:0015103//inorganic anion transmembrane transporter activity	GO:0009653//anatomical structure morphogenesis;GO:0015698//inorganic anion transport;GO:0042126//nitrate metabolic process
SMEL_005g240050.1	0.6	0.83	1.14	0.08	0.05	0.11	0.856667	0.08	-3.4	4.34e-12	1.18e-10	ROQ1	rysto [Solanum stoloniferum]	-	-	-	-	-	GO:0005488//binding	-
SMEL_000g004730.1	149.21	179.45	187.45	17.05	13.94	16.97	172.037	15.9867	-3.4	7.52e-172	1.03e-168	SHM1	serine hydroxymethyltransferase, mitochondrial [Solanum tuberosum]	Metabolism;Metabolism;Metabolism;Metabolism;Metabolism;Metabolism;Metabolism;Metabolism	Global and overview maps;Global and overview maps;Global and overview maps;Global and overview maps;Carbohydrate metabolism;Amino acid metabolism;Metabolism of other amino acids;Metabolism of cofactors and vitamins	ko01100//Metabolic pathways;ko01110//Biosynthesis of secondary metabolites;ko01200//Carbon metabolism;ko01230//Biosynthesis of amino acids;ko00630//Glyoxylate and dicarboxylate metabolism;ko00260//Glycine, serine and threonine metabolism;ko00460//Cyanoamino acid metabolism;ko00670//One carbon pool by folate	K00600;K00600;K00600;K00600;K00600;K00600;K00600;K00600	GO:0005576//extracellular region;GO:0005840//ribosome;GO:0009526//plastid envelope;GO:0009532//plastid stroma;GO:0016020//membrane;GO:0031976//plastid thylakoid;GO:0044429//mitochondrial part	GO:0008187//poly-pyrimidine tract binding;GO:0016742//hydroxymethyl-, formyl- and related transferase activity;GO:0043168//anion binding	GO:0006091//generation of precursor metabolites and energy;GO:0006546//glycine catabolic process;GO:0006730//one-carbon metabolic process;GO:0009314//response to radiation;GO:0009617//response to bacterium;GO:0009696//salicylic acid metabolic process;GO:0010038//response to metal ion;GO:0033554//cellular response to stress;GO:0043094//cellular metabolic compound salvage;GO:0045087//innate immune …
SMEL_002g163900.1	67.82	80.82	56.93	5.28	8.39	5.17	68.5233	6.28	-3.4	2.14e-71	6.41e-69	SNL6	tetraketide alpha-pyrone reductase 1 [Solanum tuberosum]	-	-	-	-	-	GO:0016616//oxidoreductase activity, acting on the CH-OH group of donors, NAD or NADP as acceptor	GO:0009628//response to abiotic stimulus;GO:0044237//cellular metabolic process;GO:0044711//single-organism biosynthetic process;GO:1901362//organic cyclic compound biosynthetic process
SMEL_004g216190.1	47.38	60.87	40.05	6.15	3.89	4.08	49.4333	4.70667	-3.4	7.65e-63	1.9e-60	yugF	monoacylglycerol lipase abhd6-A isoform X1 [Solanum lycopersicum]	-	-	-	-	GO:0016020//membrane	GO:0003824//catalytic activity	-
SMEL_012g387380.1	0.53	0.68	0.72	0.1	0	0.1	0.643333	0.0666667	-3.3	0.000484994	0.00376729	--	carboxymethylenebutenolidase homolog isoform X2 [Solanum tuberosum]	-	-	-	-	GO:0009532//plastid stroma	GO:0004672//protein kinase activity;GO:0032550//purine ribonucleoside binding	GO:0000097//sulfur amino acid biosynthetic process;GO:0006464//cellular protein modification process;GO:0006796//phosphate-containing compound metabolic process;GO:0009886//post-embryonic morphogenesis
SMEL_012g381750.1	1.5	2.36	1.36	0.18	0.17	0.18	1.74	0.176667	-3.3	0.00264838	0.0167179	--	ent-kaurenoic acid oxidase 2-like isoform 1 [Hibiscus syriacus]	-	-	-	-	GO:0031224//intrinsic component of membrane	-	GO:0005982//starch metabolic process;GO:0005984//disaccharide metabolic process;GO:0006739//NADP metabolic process
SMEL_000g102960.1	0.39	0.57	0.61	0.04	0.04	0.08	0.523333	0.0533333	-3.3	0.00032872	0.00268186	--	LOC110651873 isoform [Prunus dulcis]	-	-	-	-	-	-	-
MSTRG.15135	2.22	1.4	2.18	0.17	0.24	0.17	1.93333	0.193333	-3.3	3.31e-10	7.36e-09	--	peroxisome biogenesis factor 1-like [Solanum tuberosum]	-	-	-	-	-	-	-
SMEL_001g134980.1	1.33	4.01	2.18	0.07	0.09	0.6	2.50667	0.253333	-3.3	9.06e-08	1.47e-06	CCD1	Carotenoid 9,10(9',10')-cleavage dioxygenase 1 [Capsicum chinense]	-	-	-	-	GO:0005911//cell-cell junction;GO:0031090//organelle membrane;GO:0043231//intracellular membrane-bounded organelle	GO:0010436//carotenoid dioxygenase activity;GO:0043169//cation binding	GO:0006090//pyruvate metabolic process;GO:0006633//fatty acid biosynthetic process;GO:0006739//NADP metabolic process;GO:0006779//porphyrin-containing compound biosynthetic process;GO:0006950//response to stress;GO:0016109//tetraterpenoid biosynthetic process;GO:0016118//carotenoid catabolic process;GO:0016119//carotene metabolic process;GO:0044257//cellular protein catabolic process;GO:0046471//…
SMEL_001g135440.1	1.06	1.35	0.54	0.19	0	0.1	0.983333	0.0966667	-3.3	0.00269131	0.0169547	Glo1	lactoylglutathione lyase, partial [Solanum tuberosum]	-	-	-	-	-	GO:0003824//catalytic activity	GO:0006721//terpenoid metabolic process;GO:0009409//response to cold;GO:0051235//maintenance of location
SMEL_001g127970.1	38.61	35.35	37.97	3.86	3.51	3.92	37.31	3.76333	-3.3	1.32e-98	6.41e-96	MPH1	PSII-associated proline-rich protein [Solanum lycopersicum]	-	-	-	-	GO:0044434//chloroplast part	-	GO:0006351//transcription, DNA-templated;GO:0009658//chloroplast organization;GO:0009668//plastid membrane organization;GO:0009725//response to hormone;GO:0009887//organ morphogenesis;GO:0016109//tetraterpenoid biosynthetic process;GO:0048869//cellular developmental process
SMEL_008g299200.1	1.15	0.55	0.73	0.08	0	0.16	0.81	0.08	-3.3	0.00227538	0.0146644	MYB5	transcription factor MYB7-like [Solanum pennellii]	-	-	-	-	-	GO:0005488//binding	GO:0009987//cellular process
MSTRG.7931	1.6	1.5	1.32	0.21	0.12	0.13	1.47333	0.153333	-3.3	1.05e-08	1.95e-07	SABP2	salicylic acid-binding protein 2-like [Solanum tuberosum]	-	-	-	-	-	GO:0052689//carboxylic ester hydrolase activity	GO:0009814//defense response, incompatible interaction;GO:0018958//phenol-containing compound metabolic process;GO:0050832//defense response to fungus
MSTRG.11746	1.1	2.44	1.02	0.09	0.08	0.31	1.52	0.16	-3.2	9.54e-06	0.000110775	--	Callose synthase 10 [Capsicum chinense]	-	-	-	-	-	-	-
SMEL_001g119380.1	3.24	4.56	3.19	0.39	0.32	0.47	3.66333	0.393333	-3.2	6.82e-17	2.68e-15	--	Epstein-Barr nuclear antigen 2 like [Actinidia chinensis var. chinensis] [Actinidia chinensis]	-	-	-	-	-	-	GO:0032958//inositol phosphate biosynthetic process
SMEL_007g288640.1	9.15	15.95	9.85	0.58	0.81	2.3	11.65	1.23	-3.2	2.79e-12	7.69e-11	--	transcription factor MYB90-like [Solanum tuberosum]	-	-	-	-	-	-	-
SMEL_011g368520.1	0.21	0.41	1.02	0.05	0.13	0	0.546667	0.06	-3.2	0.0032573	0.0199448	CYP71AU50	cytochrome P450 CYP736A12-like [Solanum tuberosum]	-	-	-	-	-	GO:0016705//oxidoreductase activity, acting on paired donors, with incorporation or reduction of molecular oxygen;GO:0046906//tetrapyrrole binding;GO:0046914//transition metal ion binding	GO:0044710//single-organism metabolic process
SMEL_001g153180.1	0.25	0.88	0.76	0	0	0.21	0.63	0.07	-3.2	0.0088194	0.0459269	MYB5	transcription repressor MYB5-like [Solanum tuberosum]	-	-	-	-	-	GO:0005488//binding	GO:0000904//cell morphogenesis involved in differentiation;GO:0003006//developmental process involved in reproduction;GO:0010192//mucilage biosynthetic process;GO:0010467//gene expression;GO:0044707//single-multicellular organism process
SMEL_003g178320.1	0.37	0.45	0.57	0.05	0	0.1	0.463333	0.05	-3.2	0.00405365	0.0240586	SABP2	methyl jasmonate esterase [Solanum tuberosum]	-	-	-	-	-	GO:0016787//hydrolase activity	-
SMEL_011g363400.1	2.25	1.69	2.73	0.16	0.58	0	2.22333	0.246667	-3.2	0.000595785	0.0045157	SAUR67	auxin-responsive protein SAUR68-like [Capsicum annuum]	-	-	-	-	-	-	-
SMEL_000g063960.1	1.03	1.2	0.71	0.08	0.08	0.16	0.98	0.106667	-3.2	3.64e-06	4.55e-05	VIII-2	myosin-1-like isoform X1 [Solanum pennellii]	-	-	-	-	-	-	-
SMEL_007g288350.1	6.04	6.47	8.58	0.19	1.25	0.84	7.03	0.76	-3.2	7.53e-17	2.94e-15	VIT_19s0014g04930	(-)-germacrene D synthase-like [Solanum pennellii]	Metabolism	Metabolism of terpenoids and polyketides	ko00909//Sesquiterpenoid and triterpenoid biosynthesis	K15803	-	GO:0010333//terpene synthase activity;GO:0043169//cation binding	GO:0006644//phospholipid metabolic process
SMEL_010g352720.1	3.32	3.1	4.52	0.25	0.2	0.74	3.64667	0.396667	-3.2	8.11e-16	2.97e-14	WAK2	wall-associated receptor kinase 2-like [Solanum tuberosum]	-	-	-	-	-	GO:0004672//protein kinase activity;GO:0005488//binding	GO:0006796//phosphate-containing compound metabolic process
SMEL_008g306820.1	0.63	4.29	4.4	0.09	0.33	0.69	3.10667	0.37	-3.1	6.58e-05	0.000639405	--	MTD1 [Trifolium pratense]	-	-	-	-	GO:0043231//intracellular membrane-bounded organelle	GO:0005488//binding	-
MSTRG.14690	0.5	0.62	0.29	0	0.04	0.12	0.47	0.0533333	-3.1	0.00154428	0.0104979	--	protein rolling stone-like [Nicotiana sylvestris]	-	-	-	-	-	-	-
SMEL_001g118380.1	149.49	195.74	89.95	19.25	14.46	17.72	145.06	17.1433	-3.1	5.58e-44	8.64e-42	CXE13	probable carboxylesterase 13 [Solanum tuberosum]	-	-	-	-	-	-	GO:0008152//metabolic process;GO:0044763//single-organism cellular process
SMEL_000g031120.1	0.34	0.6	0.56	0.12	0	0.05	0.5	0.0566667	-3.1	4.09e-05	0.000417444	CYP84A1	Cytochrome 84A1 [Capsicum baccatum]	-	-	-	-	GO:0031090//organelle membrane;GO:0031224//intrinsic component of membrane	GO:0016709//oxidoreductase activity, acting on paired donors, with incorporation or reduction of molecular oxygen, NAD(P)H as one donor, and incorporation of one atom of oxygen;GO:0046906//tetrapyrrole binding;GO:0046914//transition metal ion binding	GO:0006631//fatty acid metabolic process;GO:0009411//response to UV;GO:0009699//phenylpropanoid biosynthetic process;GO:0043067//regulation of programmed cell death;GO:0048193//Golgi vesicle transport;GO:0061024//membrane organization
SMEL_008g299020.1	20.06	31.34	29.23	3.01	2.12	3.96	26.8767	3.03	-3.1	5.38e-38	6.45e-36	ERF061	ethylene-responsive transcription factor ERF061 [Solanum pennellii]	-	-	-	-	-	-	GO:0010243//response to organonitrogen compound;GO:0010467//gene expression;GO:0034645//cellular macromolecule biosynthetic process;GO:0044699//single-organism process;GO:0050789//regulation of biological process
MSTRG.499	3.38	3.05	2.55	0.26	0.32	0.45	2.99333	0.343333	-3.1	5.82e-25	3.84e-23	N	TMV resistance protein N-like [Capsicum annuum]	-	-	-	-	-	-	-
SMEL_012g390540.1	0.77	1.33	1.28	0.1	0.16	0.13	1.12667	0.13	-3.1	1.23e-07	1.96e-06	NLP7	protein NLP7-like [Solanum tuberosum]	-	-	-	-	-	-	-
SMEL_006g256240.1	512.37	615.96	550.06	62.46	49.87	76.97	559.463	63.1	-3.1	8.11e-105	4.66e-102	PSBS	chloroplast chlorophyll a/b-binding protein [Solanum nigrum]	Metabolism	Energy metabolism	ko00195//Photosynthesis	K03542	GO:0009503//thylakoid light-harvesting complex;GO:0009521//photosystem;GO:0031224//intrinsic component of membrane	GO:0019840//isoprenoid binding;GO:0046906//tetrapyrrole binding	GO:0000097//sulfur amino acid biosynthetic process;GO:0005982//starch metabolic process;GO:0005984//disaccharide metabolic process;GO:0009668//plastid membrane organization;GO:0009886//post-embryonic morphogenesis;GO:0009893//positive regulation of metabolic process;GO:0016072//rRNA metabolic process;GO:0043623//cellular protein complex assembly;GO:1990066//energy quenching
SMEL_011g367580.1	8.31	10.29	8.32	1.24	1.17	0.78	8.97333	1.06333	-3.1	1.43e-12	4.03e-11	SAUR67	auxin-responsive protein SAUR68-like [Solanum lycopersicum]	-	-	-	-	-	-	-
SMEL_008g317920.1	0.25	0.98	0.35	0	0.19	0	0.526667	0.0633333	-3.1	0.0045994	0.0267808	SBT1.7	subtilisin-like protease SBT1.7 [Solanum tuberosum]	-	-	-	-	-	GO:0008233//peptidase activity;GO:0016491//oxidoreductase activity	GO:0019538//protein metabolic process
SMEL_011g371470.1	1.01	0.92	1.33	0.09	0.22	0.07	1.08667	0.126667	-3.1	1.44e-09	2.98e-08	XA21	LRR receptor-like serine/threonine-protein kinase EFR [Nicotiana sylvestris]	Organismal Systems;Environmental Information Processing	Environmental adaptation;Signal transduction	ko04626//Plant-pathogen interaction;ko04016//MAPK signaling pathway - plant	K13420;K13420	-	GO:0016301//kinase activity	GO:0008152//metabolic process
SMEL_000g096700.1	1.33	1.5	0.09	0.05	0.09	0.2	0.973333	0.113333	-3.1	0.0012194	0.00849304	ZOX1	zeatin O-glucosyltransferase-like [Solanum tuberosum]	Metabolism	Metabolism of terpenoids and polyketides	ko00908//Zeatin biosynthesis	K13495	-	GO:0008194//UDP-glycosyltransferase activity;GO:0016758//transferase activity, transferring hexosyl groups	-
SMEL_007g284480.1	3.26	3.71	4.19	0.31	0.88	0.16	3.72	0.45	-3	9.89e-06	0.000114347	--	Transcription repressor like [Actinidia chinensis var. chinensis] [Actinidia chinensis]	-	-	-	-	-	-	-
SMEL_004g218150.1	8.94	6.92	11.39	1.09	1.31	0.97	9.08333	1.12333	-3	3.05e-38	3.7e-36	At4g27290	G-type lectin S-receptor-like serine/threonine-protein kinase At4g27290 isoform X1 [Solanum tuberosum]	-	-	-	-	-	GO:0016301//kinase activity	GO:0009987//cellular process
SMEL_001g125460.1	0.98	1.13	1.62	0.2	0	0.27	1.24333	0.156667	-3	0.000146194	0.00131696	CXE1	carboxylesterase 1-like [Solanum tuberosum]	-	-	-	-	-	GO:0016788//hydrolase activity, acting on ester bonds	-
SMEL_000g090960.1	72.45	67.94	85.86	6.85	10.3	11.9	75.4167	9.68333	-3	2.55e-62	6.25e-60	CYP82G1	cytochrome P450 82C4 [Solanum lycopersicum]	Metabolism	Metabolism of terpenoids and polyketides	ko00904//Diterpenoid biosynthesis	K17961	-	-	-
SMEL_009g334730.1	1.89	1.5	3.19	0.34	0.27	0.24	2.19333	0.283333	-3	1.1e-13	3.48e-12	CYP83B1	cytochrome P450 [Striga asiatica]	-	-	-	-	-	GO:0016709//oxidoreductase activity, acting on paired donors, with incorporation or reduction of molecular oxygen, NAD(P)H as one donor, and incorporation of one atom of oxygen;GO:0046872//metal ion binding	-
SMEL_006g258650.1	4.95	5.13	5.53	0.88	0.33	0.7	5.20333	0.636667	-3	2.11e-12	5.89e-11	MIP1B	B-box zinc finger protein 32 [Solanum pennellii]	-	-	-	-	GO:0005622//intracellular	GO:0046914//transition metal ion binding	GO:0006351//transcription, DNA-templated;GO:0009416//response to light stimulus;GO:0044699//single-organism process;GO:0050794//regulation of cellular process
SMEL_006g267450.1	17.06	11.43	16.07	1.54	1.41	2.61	14.8533	1.85333	-3	1.84e-34	1.82e-32	PBL5	probable serine/threonine-protein kinase PBL7 isoform X2 [Solanum pennellii]	Organismal Systems	Environmental adaptation	ko04626//Plant-pathogen interaction	K18873	GO:0016020//membrane;GO:0043231//intracellular membrane-bounded organelle	GO:0004713//protein tyrosine kinase activity;GO:0032550//purine ribonucleoside binding	GO:0006355//regulation of transcription, DNA-templated;GO:0006468//protein phosphorylation;GO:0009967//positive regulation of signal transduction
SMEL_005g230040.1	11.65	13.06	7.02	1.45	0.63	1.76	10.5767	1.28	-3	5.52e-20	2.71e-18	UGT94E5	beta-D-glucosyl crocetin beta-1,6-glucosyltransferase-like [Solanum tuberosum]	-	-	-	-	-	GO:0016757//transferase activity, transferring glycosyl groups	-
SMEL_001g126780.1	0.18	0.29	0.18	3.98	1.28	0.16	0.216667	1.80667	3.1	0.000340482	0.00276625	BIP2	Luminal-binding protein 5 [Capsicum annuum]	Genetic Information Processing;Genetic Information Processing	Folding, sorting and degradation;Folding, sorting and degradation	ko04141//Protein processing in endoplasmic reticulum;ko03060//Protein export	K09490;K09490	GO:0005911//cell-cell junction;GO:0009536//plastid;GO:0030312//external encapsulating structure;GO:0031090//organelle membrane;GO:0043232//intracellular non-membrane-bounded organelle;GO:0043234//protein complex;GO:0044432//endoplasmic reticulum part	GO:0016628//oxidoreductase activity, acting on the CH-CH group of donors, NAD or NADP as acceptor;GO:0032550//purine ribonucleoside binding	GO:0000302//response to reactive oxygen species;GO:0000741//karyogamy;GO:0000904//cell morphogenesis involved in differentiation;GO:0009642//response to light intensity;GO:0009725//response to hormone;GO:0010038//response to metal ion;GO:0010468//regulation of gene expression;GO:0022613//ribonucleoprotein complex biogenesis;GO:0033554//cellular response to stress;GO:0034645//cellular macromolecul…
SMEL_003g181050.1	0.55	0.44	0.11	3.2	2.62	3.86	0.366667	3.22667	3.1	3.1e-14	1.01e-12	ERL1	LRR receptor-like serine/threonine-protein kinase ERL1 [Solanum tuberosum]	Environmental Information Processing	Signal transduction	ko04016//MAPK signaling pathway - plant	K20718	GO:0031224//intrinsic component of membrane;GO:0043231//intracellular membrane-bounded organelle	GO:0004672//protein kinase activity;GO:0016491//oxidoreductase activity;GO:0016791//phosphatase activity;GO:0032550//purine ribonucleoside binding	GO:0000904//cell morphogenesis involved in differentiation;GO:0006464//cellular protein modification process;GO:0006796//phosphate-containing compound metabolic process;GO:0006833//water transport;GO:0006950//response to stress;GO:0007155//cell adhesion;GO:0009617//response to bacterium;GO:0009620//response to fungus;GO:0009664//plant-type cell wall organization;GO:0009718//anthocyanin-containing…
SMEL_001g128480.1	0.76	1.65	2.5	5	12.53	24.55	1.63667	14.0267	3.1	1.79e-06	2.37e-05	KIC	Calcium-binding protein KIC [Capsicum baccatum]	Genetic Information Processing	Replication and repair	ko03420//Nucleotide excision repair	K10840	GO:0043231//intracellular membrane-bounded organelle	GO:0046872//metal ion binding	GO:0000904//cell morphogenesis involved in differentiation;GO:0042743//hydrogen peroxide metabolic process
SMEL_007g273210.1	0.05	0	0.06	0.55	0.17	0.24	0.0366667	0.32	3.1	0.00832386	0.0436378	SD17	G-type lectin S-receptor-like serine/threonine-protein kinase [Capsicum chinense]	-	-	-	-	-	GO:0016301//kinase activity	GO:0071704//organic substance metabolic process
SMEL_004g210780.1	0.7	0.47	0.35	5.33	3.18	5.07	0.506667	4.52667	3.2	1.9e-17	7.79e-16	BGAL16	beta-galactosidase 16-like isoform X1 [Solanum tuberosum]	-	-	-	-	GO:0005576//extracellular region	GO:0004553//hydrolase activity, hydrolyzing O-glycosyl compounds	GO:0008152//metabolic process;GO:0009987//cellular process
SMEL_006g262850.1	5.15	4.6	2.41	46.68	27.27	35.33	4.05333	36.4267	3.2	1.28e-25	8.74e-24	GASA6	Gibberellin-regulated protein 6 [Capsicum baccatum]	-	-	-	-	-	-	GO:0000097//sulfur amino acid biosynthetic process;GO:0010476//gibberellin mediated signaling pathway;GO:0019725//cellular homeostasis
SMEL_003g182000.1	0.15	0.32	0.3	0.65	3.14	3.5	0.256667	2.43	3.2	9.23e-05	0.000870257	LAF1	transcription factor LAF1-like [Solanum tuberosum]	-	-	-	-	GO:0043231//intracellular membrane-bounded organelle	GO:0001071//nucleic acid binding transcription factor activity;GO:0003676//nucleic acid binding	GO:0001101//response to acid chemical;GO:0010468//regulation of gene expression
SMEL_005g229630.1	0.71	0.16	0.29	2.36	3.1	5.34	0.386667	3.6	3.2	0.00011764	0.00108337	LSH6	protein LIGHT-DEPENDENT SHORT HYPOCOTYLS 1 [Solanum tuberosum]	-	-	-	-	GO:0043231//intracellular membrane-bounded organelle	-	GO:0000902//cell morphogenesis;GO:0009639//response to red or far red light;GO:0010468//regulation of gene expression
SMEL_003g198490.1	2.41	1.45	1.03	20.09	11.41	16.87	1.63	16.1233	3.3	3.6e-22	2.06e-20	APG	GDSL esterase/lipase APG-like [Solanum tuberosum]	-	-	-	-	GO:0005576//extracellular region	GO:0016788//hydrolase activity, acting on ester bonds	GO:0005976//polysaccharide metabolic process;GO:0006631//fatty acid metabolic process;GO:0007275//multicellular organism development;GO:0009826//unidimensional cell growth;GO:0032535//regulation of cellular component size;GO:0042546//cell wall biogenesis;GO:0043479//pigment accumulation in tissues in response to UV light;GO:0048588//developmental cell growth;GO:0060918//auxin transport;GO:0071555…
MSTRG.1294	1.3	1.05	1.04	15.81	8.71	8.9	1.13	11.14	3.3	9.86e-39	1.22e-36	At4g28780	GDSL esterase/lipase At5g33370-like [Solanum tuberosum]	-	-	-	-	-	GO:0016788//hydrolase activity, acting on ester bonds	GO:0006629//lipid metabolic process;GO:0009451//RNA modification;GO:0009886//post-embryonic morphogenesis
SMEL_004g211650.1	1.39	2.12	1.7	7.81	17.13	28.15	1.73667	17.6967	3.3	3.77e-11	9.26e-10	CML44	calcium-binding protein [Solanum habrochaites]	Organismal Systems	Environmental adaptation	ko04626//Plant-pathogen interaction	K13448	-	GO:0046872//metal ion binding	GO:0000904//cell morphogenesis involved in differentiation
MSTRG.19890	0	0.46	0	0.83	0.78	3.05	0.153333	1.55333	3.3	0.0045783	0.0266935	NAC031	protein CUP-SHAPED COTYLEDON 3-like [Solanum tuberosum]	-	-	-	-	GO:0043231//intracellular membrane-bounded organelle	GO:0001071//nucleic acid binding transcription factor activity	GO:0010468//regulation of gene expression;GO:0034645//cellular macromolecule biosynthetic process;GO:0044707//single-multicellular organism process
SMEL_000g114170.1	0.04	0.05	0.04	0.46	0.45	0.37	0.0433333	0.426667	3.3	0.000123397	0.00113209	XA21	probable LRR receptor-like serine/threonine-protein kinase At3g47570 [Solanum tuberosum]	-	-	-	-	GO:0016020//membrane	GO:0004672//protein kinase activity	GO:0006796//phosphate-containing compound metabolic process
SMEL_005g236300.1	0.49	0.58	0.83	7.56	5.42	7.28	0.633333	6.75333	3.4	5.51e-23	3.24e-21	BCAT2	branched-chain-amino-acid aminotransferase 2, chloroplastic-like [Solanum tuberosum]	Metabolism;Metabolism;Metabolism;Metabolism;Metabolism;Metabolism;Metabolism;Metabolism;Metabolism	Global and overview maps;Global and overview maps;Global and overview maps;Amino acid metabolism;Global and overview maps;Amino acid metabolism;Amino acid metabolism;Metabolism of cofactors and vitamins;Biosynthesis of other secondary metabolites	ko01100//Metabolic pathways;ko01110//Biosynthesis of secondary metabolites;ko01230//Biosynthesis of amino acids;ko00270//Cysteine and methionine metabolism;ko01210//2-Oxocarboxylic acid metabolism;ko00280//Valine, leucine and isoleucine degradation;ko00290//Valine, leucine and isoleucine biosynthesis;ko00770//Pantothenate and CoA biosynthesis;ko00966//Glucosinolate biosynthesis	K00826;K00826;K00826;K00826;K00826;K00826;K00826;K00826;K00826	GO:0009536//plastid	GO:0004084//branched-chain-amino-acid transaminase activity;GO:0005488//binding	GO:0006549//isoleucine metabolic process;GO:0006551//leucine metabolic process;GO:0006573//valine metabolic process;GO:0008652//cellular amino acid biosynthetic process;GO:0009404//toxin metabolic process;GO:0009746//response to hexose;GO:0034285//response to disaccharide;GO:0071554//cell wall organization or biogenesis
SMEL_010g340960.1	1.28	3.58	3.75	14.2	12.51	64.84	2.87	30.5167	3.4	0.00018592	0.00163034	CNGC4	cyclic nucleotide-gated ion channel 4-like [Solanum tuberosum]	-	-	-	-	GO:0031224//intrinsic component of membrane	GO:0005515//protein binding;GO:0015075//ion transmembrane transporter activity;GO:0030551//cyclic nucleotide binding	GO:0006873//cellular ion homeostasis;GO:0030001//metal ion transport;GO:0033554//cellular response to stress
SMEL_005g240080.1	0.49	0.79	0.79	3.87	5.09	12.97	0.69	7.31	3.4	5.16e-08	8.71e-07	N	rysto [Solanum stoloniferum]	-	-	-	-	-	GO:0005488//binding	-
SMEL_000g049140.1	0.08	0.26	0.08	1.69	0.25	2.58	0.14	1.50667	3.4	0.00217669	0.0141326	NRT3.1	high-affinity nitrate transporter 3.1 [Solanum tuberosum]	-	-	-	-	GO:0016020//membrane;GO:0044424//intracellular part	GO:0015103//inorganic anion transmembrane transporter activity	GO:0001101//response to acid chemical;GO:0006605//protein targeting;GO:0006865//amino acid transport;GO:0009814//defense response, incompatible interaction;GO:0015672//monovalent inorganic cation transport;GO:0015698//inorganic anion transport;GO:0015748//organophosphate ester transport;GO:0016482//cytoplasmic transport;GO:0033554//cellular response to stress;GO:0043067//regulation of programmed …
SMEL_000g085730.1	0.35	0.15	0.24	3.05	1.66	2.87	0.246667	2.52667	3.4	6.16e-14	1.98e-12	PDF2	homeobox-leucine zipper protein PROTODERMAL FACTOR 2 [Solanum tuberosum]	-	-	-	-	GO:0043231//intracellular membrane-bounded organelle	GO:0001071//nucleic acid binding transcription factor activity;GO:0003677//DNA binding	GO:0000904//cell morphogenesis involved in differentiation;GO:0009668//plastid membrane organization;GO:0009793//embryo development ending in seed dormancy;GO:0009886//post-embryonic morphogenesis;GO:0010468//regulation of gene expression;GO:0030855//epithelial cell differentiation;GO:0034645//cellular macromolecule biosynthetic process;GO:0043543//protein acylation;GO:0048496//maintenance of org…
SMEL_012g381650.1	3.73	3.52	2.13	39.24	29	32.75	3.12667	33.6633	3.4	7.4e-62	1.8e-59	TTS1	beta-amyrin synthase isoform X1 [Solanum pennellii]	Metabolism;Metabolism	Global and overview maps;Metabolism of terpenoids and polyketides	ko01110//Biosynthesis of secondary metabolites;ko00909//Sesquiterpenoid and triterpenoid biosynthesis	K15813;K15813	-	GO:0031559//oxidosqualene cyclase activity	GO:0016104//triterpenoid biosynthetic process
SMEL_000g108450.1	2.08	1.91	0.89	24.56	12.68	19.85	1.62667	19.03	3.5	2.38e-19	1.13e-17	--	subtilisin-like protease SBT2.5 [Nicotiana tomentosiformis]	-	-	-	-	-	-	-
SMEL_010g350620.1	0.04	0.04	0.09	0.69	0.44	0.75	0.0566667	0.626667	3.5	8.45e-07	1.18e-05	R1C-3	late blight resistance protein R1-A-like [Nicotiana tabacum]	-	-	-	-	-	-	-
SMEL_008g317610.1	1.13	1.48	0.46	5.98	6.55	24.26	1.02333	12.2633	3.6	1.22e-08	2.25e-07	--	flavin-monooxygenase glucosinolate S-oxygenase 3 [Striga asiatica]	-	-	-	-	GO:0043231//intracellular membrane-bounded organelle	-	GO:0044248//cellular catabolic process
SMEL_000g077500.1	0	0.23	0	0.92	0.22	1.69	0.0766667	0.943333	3.6	0.00709886	0.0382253	At1g29670	GDSL esterase/lipase At1g29670 [Solanum lycopersicum]	-	-	-	-	GO:0005576//extracellular region;GO:0030312//external encapsulating structure;GO:0031976//plastid thylakoid	GO:0016788//hydrolase activity, acting on ester bonds	GO:0006631//fatty acid metabolic process;GO:0006970//response to osmotic stress;GO:0007275//multicellular organism development;GO:0009414//response to water deprivation;GO:0009746//response to hexose;GO:0009814//defense response, incompatible interaction;GO:0042044//fluid transport
SMEL_007g293130.1	0.37	0	0.38	1.01	4.38	3.85	0.25	3.08	3.6	0.00127188	0.00883318	PBP1	calcium-binding protein PBP1 [Solanum tuberosum]	-	-	-	-	-	-	-
SMEL_009g324200.1	0.26	0.64	0.33	2.95	3.18	8.55	0.41	4.89333	3.6	7.38e-09	1.39e-07	PRP1	probable glutathione S-transferase [Solanum pennellii]	Metabolism;Metabolism	Global and overview maps;Metabolism of other amino acids	ko01100//Metabolic pathways;ko00480//Glutathione metabolism	K00799;K00799	GO:0005737//cytoplasm	GO:0016765//transferase activity, transferring alkyl or aryl (other than methyl) groups	GO:0006511//ubiquitin-dependent protein catabolic process;GO:0009062//fatty acid catabolic process;GO:0009404//toxin metabolic process;GO:0010038//response to metal ion;GO:0014070//response to organic cyclic compound;GO:0035966//response to topologically incorrect protein;GO:0043248//proteasome assembly
SMEL_004g202150.1	3.35	3.91	4.27	24.19	31.63	98.17	3.84333	51.33	3.7	2.01e-08	3.6e-07	CNGC4	cyclic nucleotide-gated ion channel 4-like isoform X1 [Solanum tuberosum]	-	-	-	-	GO:0031224//intrinsic component of membrane	GO:0005515//protein binding;GO:0015075//ion transmembrane transporter activity;GO:0030551//cyclic nucleotide binding	GO:0006873//cellular ion homeostasis;GO:0030001//metal ion transport;GO:0033554//cellular response to stress
SMEL_009g328520.1	1.21	1.28	1.01	8.59	11.95	27.77	1.16667	16.1033	3.8	1.56e-21	8.59e-20	CCX1	cation/calcium exchanger 1 [Solanum lycopersicum]	-	-	-	-	GO:0012506//vesicle membrane;GO:0043231//intracellular membrane-bounded organelle	GO:0015298//solute:cation antiporter activity;GO:0046915//transition metal ion transmembrane transporter activity	GO:0006814//sodium ion transport;GO:0006873//cellular ion homeostasis;GO:0007568//aging;GO:0009072//aromatic amino acid family metabolic process;GO:0009651//response to salt stress
SMEL_000g065460.1	0.58	0.35	0.36	8.78	3.89	5.74	0.43	6.13667	3.8	8.11e-21	4.3e-19	DSEL	phospholipase A1-IIgamma-like [Solanum tuberosum]	-	-	-	-	-	-	-
SMEL_001g115410.1	0.03	0.03	0.06	0.55	0.49	0.65	0.04	0.563333	3.8	0.000120168	0.00110432	RBK1	receptor-like cytosolic serine/threonine-protein kinase RBK1 [Solanum tuberosum]	-	-	-	-	-	GO:0004672//protein kinase activity	GO:0009987//cellular process
SMEL_000g030310.1	0.43	0.83	0.78	3.32	6.37	19.95	0.68	9.88	3.9	4.1e-06	5.08e-05	At2g25737	sulfite exporter TauE/SafE family protein 3-like [Solanum pennellii]	-	-	-	-	-	GO:0034062//RNA polymerase activity	GO:0009059//macromolecule biosynthetic process
SMEL_000g068930.1	0	0.1	0.19	0.61	1.24	2.44	0.0966667	1.43	3.9	0.00125269	0.00870824	ATL78	RING-H2 finger protein ATL78 [Solanum tuberosum]	-	-	-	-	-	-	-
SMEL_003g175590.1	0.06	0.14	0.06	1.4	0.92	1.54	0.0866667	1.28667	3.9	8.6e-05	0.000817131	ESR2	Ethylene-responsive transcription factor LEP [Capsicum baccatum]	-	-	-	-	GO:0043231//intracellular membrane-bounded organelle;GO:0044444//cytoplasmic part	GO:0001071//nucleic acid binding transcription factor activity;GO:0003676//nucleic acid binding	GO:0000160//phosphorelay signal transduction system;GO:0007049//cell cycle;GO:0009653//anatomical structure morphogenesis;GO:0009793//embryo development ending in seed dormancy;GO:0010468//regulation of gene expression;GO:0010476//gibberellin mediated signaling pathway;GO:0034645//cellular macromolecule biosynthetic process;GO:0065001//specification of axis polarity
SMEL_004g202790.1	2.34	9.12	4.93	42.35	58.32	141.47	5.46333	80.7133	3.9	8.96e-07	1.25e-05	GLO1	peroxisomal (S)-2-hydroxy-acid oxidase GLO1-like [Solanum tuberosum]	Metabolism;Metabolism;Metabolism;Metabolism;Cellular Processes	Global and overview maps;Global and overview maps;Global and overview maps;Carbohydrate metabolism;Transport and catabolism	ko01100//Metabolic pathways;ko01110//Biosynthesis of secondary metabolites;ko01200//Carbon metabolism;ko00630//Glyoxylate and dicarboxylate metabolism;ko04146//Peroxisome	K11517;K11517;K11517;K11517;K11517	GO:0042579//microbody	GO:0003973//(S)-2-hydroxy-acid oxidase activity;GO:0032553//ribonucleotide binding	GO:0009853//photorespiration;GO:0015979//photosynthesis;GO:0016032//viral process;GO:0044710//single-organism metabolic process
SMEL_001g148560.1	2.14	4.38	2.7	17.69	46.8	81.23	3.07333	48.5733	4	1.81e-08	3.25e-07	--	POU domain, class 4, transcription factor 1-like [Spinacia oleracea]	-	-	-	-	-	-	-
SMEL_003g192060.1	0	0.2	0	1.15	1.15	0.81	0.0666667	1.03667	4	0.000527168	0.00404595	--	protein BREAKING OF ASYMMETRY IN THE STOMATAL LINEAGE-like isoform X2 [Capsicum annuum]	-	-	-	-	-	-	-
SMEL_006g264820.1	0.29	0.05	0	1.13	1.16	3.27	0.113333	1.85333	4	8.78e-06	0.000102788	SYP21	syntaxin-21-like isoform X2 [Solanum pennellii]	Cellular Processes;Genetic Information Processing	Transport and catabolism;Folding, sorting and degradation	ko04145//Phagosome;ko04130//SNARE interactions in vesicular transport	K08488;K08488	-	-	-
SMEL_006g256520.1	0.29	0.72	0.52	6.35	3.93	15.98	0.51	8.75333	4.1	7.51e-12	1.98e-10	--	flavin-monooxygenase glucosinolate S-oxygenase 3 [Striga asiatica]	-	-	-	-	GO:0043231//intracellular membrane-bounded organelle	-	GO:0044248//cellular catabolic process
SMEL_000g059990.1	0.29	0	0.13	2.42	1.12	3.65	0.14	2.39667	4.1	4.77e-09	9.18e-08	AAE11	butyrate--CoA ligase AAE11, peroxisomal-like [Solanum tuberosum]	-	-	-	-	GO:0042579//microbody	GO:0016405//CoA-ligase activity	GO:0019758//glycosinolate biosynthetic process
SMEL_011g376270.1	0.47	0.39	0.2	7.82	2.98	6.9	0.353333	5.9	4.1	7.76e-17	3.02e-15	At3g02645	UPF0481 protein At3g47200-like [Solanum tuberosum]	-	-	-	-	-	-	-
SMEL_004g202130.1	0.14	0.49	0.27	1.31	3.69	10.12	0.3	5.04	4.1	4.46e-05	0.000450676	CNGC4	cyclic nucleotide-gated ion channel 4-like isoform X1 [Solanum tuberosum]	-	-	-	-	GO:0031224//intrinsic component of membrane	GO:0005515//protein binding;GO:0015075//ion transmembrane transporter activity;GO:0030551//cyclic nucleotide binding	GO:0006873//cellular ion homeostasis;GO:0030001//metal ion transport;GO:0033554//cellular response to stress
SMEL_000g054100.1	0.08	0.13	0.24	2.44	2.62	2.78	0.15	2.61333	4.1	9.08e-13	2.63e-11	JGB	myosin heavy chain kinase B-like [Solanum tuberosum]	-	-	-	-	-	GO:0004683//calmodulin-dependent protein kinase activity	-
SMEL_006g263720.1	0.21	0.09	0.17	6.16	0.26	1.9	0.156667	2.77333	4.1	5.43e-06	6.58e-05	TAR2	tryptophan aminotransferase-related protein 2-like [Solanum tuberosum]	Metabolism;Metabolism	Global and overview maps;Amino acid metabolism	ko01100//Metabolic pathways;ko00380//Tryptophan metabolism	K16903;K16903	GO:0031090//organelle membrane;GO:0044425//membrane part	GO:0016846//carbon-sulfur lyase activity;GO:0070529//L-tryptophan aminotransferase activity	GO:0009617//response to bacterium;GO:0009630//gravitropism;GO:0009683//indoleacetic acid metabolic process;GO:0009725//response to hormone;GO:0009793//embryo development ending in seed dormancy;GO:0010051//xylem and phloem pattern formation;GO:0010074//maintenance of meristem identity;GO:0031669//cellular response to nutrient levels;GO:0048438//floral whorl development;GO:0048528//post-embryonic …
SMEL_006g264390.1	0.92	1.2	0.56	6.13	11.08	32.63	0.893333	16.6133	4.2	2.35e-07	3.59e-06	--	CASP-like protein 4D1 [Capsicum annuum]	-	-	-	-	-	-	-
SMEL_003g171410.1	0.2	0.53	0.1	2.9	3.64	8.92	0.276667	5.15333	4.2	4.42e-08	7.52e-07	--	lactoylglutathione lyase-like [Solanum tuberosum]	-	-	-	-	-	GO:0003824//catalytic activity	-
SMEL_007g279310.1	0.04	0.33	0.15	1.67	1.3	6.61	0.173333	3.19333	4.2	3.75e-08	6.46e-07	APA2	aspartic proteinase-like [Capsicum annuum]	-	-	-	-	-	GO:0016787//hydrolase activity	-
SMEL_003g194050.1	9.09	16.86	12.83	130.31	159.8	415.62	12.9267	235.243	4.2	5.22e-11	1.26e-09	FLOT6	Flotillin-like protein 2 [Capsicum baccatum]	-	-	-	-	GO:0031090//organelle membrane;GO:0043231//intracellular membrane-bounded organelle;GO:0044459//plasma membrane part	-	GO:0000160//phosphorelay signal transduction system;GO:0010243//response to organonitrogen compound
SMEL_001g151490.1	0	0.19	0	0.19	0.12	3.19	0.0633333	1.16667	4.2	0.00482084	0.0278253	Os04g0179200	secoisolariciresinol dehydrogenase-like [Solanum lycopersicum]	-	-	-	-	-	GO:0016616//oxidoreductase activity, acting on the CH-OH group of donors, NAD or NADP as acceptor	GO:0044710//single-organism metabolic process
SMEL_009g328080.1	0.09	0.1	0	1.25	0.88	1.25	0.0633333	1.12667	4.2	0.00215237	0.0139955	PLP2	patatin-like protein 2 [Manihot esculenta]	-	-	-	-	GO:0009536//plastid	GO:0016298//lipase activity	GO:0001666//response to hypoxia;GO:0002252//immune effector process;GO:0006605//protein targeting;GO:0006633//fatty acid biosynthetic process;GO:0006952//defense response;GO:0009617//response to bacterium;GO:0009620//response to fungus;GO:0009642//response to light intensity;GO:0009696//salicylic acid metabolic process;GO:0009755//hormone-mediated signaling pathway;GO:0009791//post-embryonic deve…
SMEL_008g316650.1	0	0.33	0	2.63	0.85	3.04	0.11	2.17333	4.3	3.5e-05	0.000362773	ZAT9	zinc finger protein ZAT1 [Solanum tuberosum]	-	-	-	-	-	GO:0005488//binding	-
SMEL_004g218090.1	0.07	0.02	0.07	1.69	0.9	0.83	0.0533333	1.14	4.4	2.32e-09	4.63e-08	At4g27290	G-type lectin S-receptor-like serine/threonine-protein kinase At4g27290 [Solanum tuberosum]	-	-	-	-	-	GO:0004672//protein kinase activity	GO:0006796//phosphate-containing compound metabolic process
SMEL_005g225900.1	0.04	0.04	0.04	0.74	0.35	1.72	0.04	0.936667	4.5	4.82e-05	0.000483259	--	tetracycline resistance protein, class B-like [Solanum tuberosum]	-	-	-	-	GO:0031224//intrinsic component of membrane;GO:0043231//intracellular membrane-bounded organelle	GO:0022891//substrate-specific transmembrane transporter activity	GO:0006486//protein glycosylation;GO:0006812//cation transport;GO:0009566//fertilization;GO:0009617//response to bacterium;GO:0009814//defense response, incompatible interaction;GO:0015698//inorganic anion transport
SMEL_012g393850.1	0.13	0.14	0	0.55	2.08	3.32	0.09	1.98333	4.5	0.000990175	0.00705859	ZAT11	zinc finger protein ZAT11-like [Solanum tuberosum]	-	-	-	-	-	-	-
SMEL_002g157380.1	0.04	0.05	0.18	0.87	1.96	3.92	0.09	2.25	4.6	8.14e-08	1.33e-06	--	Ternary complex factor MIP1, leucine-zipper [Trema orientale]	-	-	-	-	-	-	-
SMEL_011g375150.1	0.6	0.94	0.39	15.63	14.12	15.52	0.643333	15.09	4.6	1.97e-53	3.77e-51	--	UPF0481 protein At3g47200-like [Solanum tuberosum]	-	-	-	-	-	-	-
SMEL_000g064900.1	0.39	1.08	0.7	11.69	15	25.07	0.723333	17.2533	4.6	1.56e-33	1.47e-31	AGP30	pistil-specific extensin-like protein [Solanum lycopersicum]	-	-	-	-	GO:0005911//cell-cell junction;GO:0016020//membrane	-	GO:0001101//response to acid chemical
SMEL_000g057550.1	0	0.03	0	0.21	0.16	0.38	0.01	0.25	4.6	0.00612045	0.0338587	LECRK41	L-type lectin-domain containing receptor kinase IV.1-like [Solanum tuberosum]	-	-	-	-	-	GO:0004672//protein kinase activity;GO:0032550//purine ribonucleoside binding	GO:0006468//protein phosphorylation
SMEL_008g315220.1	0.52	0.57	0.43	10.05	6.63	22.64	0.506667	13.1067	4.7	6.65e-15	2.28e-13	--	Invertase [Actinidia chinensis var. chinensis] [Actinidia chinensis]	-	-	-	-	-	-	-
SMEL_009g331850.1	0.06	0.19	0.06	3.43	3.43	1.1	0.103333	2.65333	4.7	8.31e-08	1.36e-06	AHL20	AT-hook motif nuclear-localized protein 20 [Capsicum chinense]	-	-	-	-	GO:0044424//intracellular part	GO:0003676//nucleic acid binding	GO:0002832//negative regulation of response to biotic stimulus;GO:0009617//response to bacterium;GO:0009620//response to fungus;GO:0030001//metal ion transport;GO:0031348//negative regulation of defense response;GO:0032412//regulation of ion transmembrane transporter activity
SMEL_011g363660.1	0.05	0	0	0.33	0.15	0.82	0.0166667	0.433333	4.7	0.0057323	0.0320524	At5g37690	GDSL esterase/lipase At5g37690 [Nicotiana sylvestris]	-	-	-	-	GO:0043231//intracellular membrane-bounded organelle	GO:0016787//hydrolase activity	GO:0006629//lipid metabolic process
SMEL_003g185990.1	0.06	0	0	0.46	0.49	0.65	0.02	0.533333	4.7	0.0030772	0.0189912	TDL1	protein TAPETUM DETERMINANT 1-like [Solanum tuberosum]	-	-	-	-	-	GO:0005488//binding	GO:0003006//developmental process involved in reproduction;GO:0006950//response to stress;GO:0045165//cell fate commitment
SMEL_003g190620.1	0.44	0.76	1.03	9.59	12.28	35.48	0.743333	19.1167	4.7	2.6e-10	5.85e-09	VDAC1	mitochondrial outer membrane protein porin of 36 kDa-like [Solanum tuberosum]	-	-	-	-	GO:0009536//plastid;GO:0016020//membrane;GO:0044446//intracellular organelle part	-	GO:0006820//anion transport;GO:0009987//cellular process
SMEL_003g175790.1	0.44	0.35	0.12	9.92	6.37	9.65	0.303333	8.64667	4.8	1.71e-30	1.45e-28	--	remorin 1.4 [Solanum pennellii]	-	-	-	-	GO:0043231//intracellular membrane-bounded organelle	-	-
SMEL_009g325170.1	2.43	5.13	3.1	55.06	54.99	182.2	3.55333	97.4167	4.8	3.99e-12	1.09e-10	CAX3	vacuolar cation/proton exchanger 3 [Solanum tuberosum]	-	-	-	-	GO:0005774//vacuolar membrane;GO:0009536//plastid;GO:0031224//intrinsic component of membrane	GO:0005488//binding;GO:0015368//calcium:cation antiporter activity	GO:0006816//calcium ion transport;GO:0006970//response to osmotic stress;GO:0006996//organelle organization;GO:0008104//protein localization;GO:0009409//response to cold;GO:0009746//response to hexose;GO:0015992//proton transport;GO:0016042//lipid catabolic process;GO:0019758//glycosinolate biosynthetic process;GO:0042044//fluid transport;GO:0046916//cellular transition metal ion homeostasis;GO:0…
SMEL_008g310940.1	0.42	0.66	0.55	10.3	10.44	24.25	0.543333	14.9967	4.8	2.72e-25	1.82e-23	WRKY40	probable WRKY transcription factor 40 [Solanum tuberosum]	-	-	-	-	GO:0043231//intracellular membrane-bounded organelle	GO:0001071//nucleic acid binding transcription factor activity;GO:0005488//binding	GO:0006725//cellular aromatic compound metabolic process;GO:0009617//response to bacterium;GO:0009620//response to fungus;GO:0009628//response to abiotic stimulus;GO:0009755//hormone-mediated signaling pathway;GO:0009863//salicylic acid mediated signaling pathway;GO:0010243//response to organonitrogen compound;GO:0032787//monocarboxylic acid metabolic process;GO:0035556//intracellular signal tran…
SMEL_000g052510.1	0.56	1.57	1.85	16.75	28.36	70.01	1.32667	38.3733	4.9	7.04e-10	1.51e-08	CAX3	vacuolar cation/proton exchanger 3-like [Solanum tuberosum]	-	-	-	-	-	-	GO:0006812//cation transport;GO:0044763//single-organism cellular process
SMEL_001g133220.1	0.2	0	0.23	8.19	1.36	4.26	0.143333	4.60333	5	5.02e-05	0.000501393	CER1	very-long-chain aldehyde decarbonylase CER1-like [Solanum pennellii]	Metabolism;Metabolism	Global and overview maps;Lipid metabolism	ko01110//Biosynthesis of secondary metabolites;ko00073//Cutin, suberine and wax biosynthesis	K15404;K15404	GO:0031224//intrinsic component of membrane	GO:0003824//catalytic activity	GO:0006631//fatty acid metabolic process
SMEL_000g063550.1	0	0	0.37	2.79	1.5	7.96	0.123333	4.08333	5	0.000177172	0.00155864	KIC	calcium-binding protein KIC-like [Capsicum annuum]	-	-	-	-	-	-	GO:0044763//single-organism cellular process
SMEL_000g077490.1	0.11	0.12	0.17	4.44	2.94	5.88	0.133333	4.42	5.1	1.43e-13	4.49e-12	At5g45670	GDSL esterase/lipase [Capsicum annuum]	-	-	-	-	GO:0005576//extracellular region;GO:0030312//external encapsulating structure;GO:0031976//plastid thylakoid	GO:0016788//hydrolase activity, acting on ester bonds	GO:0006631//fatty acid metabolic process;GO:0006970//response to osmotic stress;GO:0007275//multicellular organism development;GO:0009414//response to water deprivation;GO:0009746//response to hexose;GO:0009814//defense response, incompatible interaction;GO:0042044//fluid transport
SMEL_010g341040.1	0.06	0.14	0.06	2.65	1.38	7.11	0.0866667	3.71333	5.4	2.05e-08	3.66e-07	CLH1	chlorophyllase-2, chloroplastic-like [Solanum tuberosum]	Metabolism;Metabolism;Metabolism	Global and overview maps;Global and overview maps;Metabolism of cofactors and vitamins	ko01100//Metabolic pathways;ko01110//Biosynthesis of secondary metabolites;ko00860//Porphyrin and chlorophyll metabolism	K08099;K08099;K08099	GO:0009536//plastid	GO:0052689//carboxylic ester hydrolase activity	GO:0006787//porphyrin-containing compound catabolic process;GO:0006952//defense response;GO:0007165//signal transduction;GO:0009617//response to bacterium;GO:0009620//response to fungus;GO:0031323//regulation of cellular metabolic process;GO:0044260//cellular macromolecule metabolic process;GO:0060255//regulation of macromolecule metabolic process;GO:0071229//cellular response to acid chemical;GO…
SMEL_007g291900.1	0	0	0.04	0.28	0.04	1.42	0.0133333	0.58	5.4	0.00123973	0.00862634	GPAT1	glycerol-3-phosphate acyltransferase 1 [Solanum tuberosum]	Metabolism;Metabolism;Metabolism;Metabolism	Global and overview maps;Global and overview maps;Lipid metabolism;Lipid metabolism	ko01100//Metabolic pathways;ko01110//Biosynthesis of secondary metabolites;ko00564//Glycerophospholipid metabolism;ko00561//Glycerolipid metabolism	K13508;K13508;K13508;K13508	GO:0031224//intrinsic component of membrane;GO:0043231//intracellular membrane-bounded organelle	GO:0008374//O-acyltransferase activity	GO:0003006//developmental process involved in reproduction;GO:0009628//response to abiotic stimulus;GO:0046341//CDP-diacylglycerol metabolic process;GO:0046471//phosphatidylglycerol metabolic process;GO:1901576//organic substance biosynthetic process
SMEL_011g365030.1	0	0	0.03	0.24	0.64	0.51	0.01	0.463333	5.5	0.000262695	0.00221124	GLU3	endoglucanase 12 [Solanum tuberosum]	Metabolism;Metabolism	Global and overview maps;Carbohydrate metabolism	ko01100//Metabolic pathways;ko00500//Starch and sucrose metabolism	K01179;K01179	GO:0005768//endosome;GO:0031224//intrinsic component of membrane;GO:0031984//organelle subcompartment	GO:0004553//hydrolase activity, hydrolyzing O-glycosyl compounds	GO:0000097//sulfur amino acid biosynthetic process;GO:0000302//response to reactive oxygen species;GO:0006090//pyruvate metabolic process;GO:0006972//hyperosmotic response;GO:0008104//protein localization;GO:0009746//response to hexose;GO:0009755//hormone-mediated signaling pathway;GO:0009826//unidimensional cell growth;GO:0010038//response to metal ion;GO:0010053//root epidermal cell differentia…
SMEL_011g363650.1	0	0	0.14	1.06	2.98	4.23	0.0466667	2.75667	5.9	6.31e-05	0.000616065	--	hypothetical protein BC332_29473 [Capsicum chinense]	-	-	-	-	-	-	-
SMEL_006g264380.1	0.3	0.16	0	5.06	6.99	24.73	0.153333	12.26	6.3	1.02e-07	1.65e-06	--	CASP-like protein 4D1 [Solanum tuberosum]	-	-	-	-	-	-	-
SMEL_001g152580.1	0	0	0	0.15	0.04	0.24	0.001	0.143333	7.2	0.000369744	0.00296924	--	formin-like protein 20 isoform X1 [Capsicum annuum]	-	-	-	-	-	-	-
MSTRG.7282	0.07	0	0	10.41	0.27	3.83	0.0233333	4.83667	7.7	0.000134178	0.00122023	--	Hop-interacting protein THI101 precursor [Solanum lycopersicum]	-	-	-	-	-	-	-
SMEL_002g161720.1	0	0	0	0.12	0.61	0.48	0.001	0.403333	8.7	0.000261543	0.00220238	CYP76B6	geraniol 8-hydroxylase-like [Solanum tuberosum]	-	-	-	-	GO:0031090//organelle membrane;GO:0031224//intrinsic component of membrane;GO:0043231//intracellular membrane-bounded organelle	GO:0004497//monooxygenase activity;GO:0016705//oxidoreductase activity, acting on paired donors, with incorporation or reduction of molecular oxygen;GO:0046906//tetrapyrrole binding;GO:0046914//transition metal ion binding	GO:0016098//monoterpenoid metabolic process
SMEL_008g297730.1	0	0	0	0.5	0.41	0.31	0.001	0.406667	8.7	1.82e-05	0.000199084	SBT1.7	subtilisin-like protease SBT1.7 [Solanum lycopersicum]	-	-	-	-	-	GO:0008233//peptidase activity;GO:0016491//oxidoreductase activity	GO:0019538//protein metabolic process
SMEL_000g035560.1	0	0	0	0.33	0.72	0.25	0.001	0.433333	8.8	0.00876434	0.0456838	ROMT	Tabersonine 16-O-methyltransferase [Capsicum annuum]	Metabolism	Biosynthesis of other secondary metabolites	ko00945//Stilbenoid, diarylheptanoid and gingerol biosynthesis	K16040	GO:0044424//intracellular part	GO:0008171//O-methyltransferase activity;GO:0008757//S-adenosylmethionine-dependent methyltransferase activity;GO:0046983//protein dimerization activity	GO:0009820//alkaloid metabolic process
SMEL_004g204280.1	0	0	0	1.02	0.15	0.39	0.001	0.52	9	0.00323923	0.0198732	At5g45960	GDSL esterase/lipase At5g45960-like [Solanum tuberosum]	-	-	-	-	-	GO:0016788//hydrolase activity, acting on ester bonds	GO:0006629//lipid metabolic process
SMEL_011g379200.1	0	0	0	1.21	0.04	0.74	0.001	0.663333	9.4	5.32e-05	0.000528009	At3g02645	UPF0481 protein At3g47200-like [Solanum pennellii]	-	-	-	-	-	-	-
SMEL_012g396370.1	0	0	0	0.88	0.94	0.72	0.001	0.846667	9.7	0.00743627	0.0396317	--	alpha-trehalose-phosphate synthase [Striga asiatica]	-	-	-	-	-	-	-
SMEL_010g358210.1	0	0	0	0.71	0.9	0.83	0.001	0.813333	9.7	0.0012677	0.00880696	ATL70	RING-H2 finger protein ATL70-like [Solanum pennellii]	-	-	-	-	-	GO:0046914//transition metal ion binding	-
SMEL_000g111290.1	0	0	0	0.42	0.13	2.82	0.001	1.12333	10.1	0.00298146	0.0185049	--	Avr9/Cf-9 rapidly elicited protein 180 [Nicotiana tabacum]	-	-	-	-	-	-	-
SMEL_000g085980.1	0	0	0	1.7	0.87	0.83	0.001	1.13333	10.1	1.59e-07	2.49e-06	--	Transcription factor [Cinnamomum micranthum f. kanehirae]	-	-	-	-	GO:0043231//intracellular membrane-bounded organelle	GO:0001071//nucleic acid binding transcription factor activity;GO:0046914//transition metal ion binding	GO:0006355//regulation of transcription, DNA-templated;GO:0006996//organelle organization;GO:0009887//organ morphogenesis;GO:0010608//posttranscriptional regulation of gene expression;GO:0048869//cellular developmental process
MSTRG.10099	0	0	0	0.75	0.61	2.05	0.001	1.13667	10.2	6.34e-05	0.000618857	CYP736A117	cytochrome P450 71A22-like [Solanum tuberosum]	-	-	-	-	GO:0016020//membrane	GO:0016709//oxidoreductase activity, acting on paired donors, with incorporation or reduction of molecular oxygen, NAD(P)H as one donor, and incorporation of one atom of oxygen;GO:0046906//tetrapyrrole binding;GO:0046914//transition metal ion binding	GO:0044710//single-organism metabolic process
SMEL_000g084520.1	0	0	0	3.61	1.7	2.58	0.001	2.63	11.4	6.81e-07	9.69e-06	MLP34	kirola-like [Solanum pennellii]	-	-	-	-	-	-	GO:0002524//hypersensitivity
SMEL_010g340180.1	0	0	0	20	1.68	5.74	0.001	9.14	13.2	4.43e-08	7.54e-07	PDF1	Protodermal factor 1 [Capsicum annuum]	-	-	-	-	-	-	GO:0048509//regulation of meristem development

## Sheet: T1-P-VS-T2-P
id	T1-P1_fpkm	T1-P2_fpkm	T1-P3_fpkm	T2-P1_fpkm	T2-P2_fpkm	T2-P3_fpkm	T1-P_mean	T2-P_mean	log2(fc)	PValue	FDR	Symbol	Description	KEGG_A_class	KEGG_B_class	Pathway	K_ID	GO Component	GO Function	GO Process
SMEL_000g108450.1	24.56	12.68	19.85	0	0	0	19.03	0.001	-14.2	5.15e-15	1.26e-13	--	subtilisin-like protease SBT2.5 [Nicotiana tomentosiformis]	-	-	-	-	-	-	-
SMEL_005g241810.1	0.43	0.04	11.74	0	0	0	4.07	0.001	-12	0.00299483	0.012385	FAD2	delta(12)-fatty-acid desaturase FAD2-like [Solanum pennellii]	-	-	-	-	GO:0031090//organelle membrane;GO:0031224//intrinsic component of membrane;GO:0043231//intracellular membrane-bounded organelle	GO:0016705//oxidoreductase activity, acting on paired donors, with incorporation or reduction of molecular oxygen	GO:0006633//fatty acid biosynthetic process
SMEL_011g363650.1	1.06	2.98	4.23	0	0	0	2.75667	0.001	-11.4	8.99e-06	6.84e-05	--	hypothetical protein BC332_29473 [Capsicum chinense]	-	-	-	-	-	-	-
SMEL_004g218090.1	1.69	0.9	0.83	0	0	0	1.14	0.001	-10.2	1.3e-09	1.77e-08	At4g27290	G-type lectin S-receptor-like serine/threonine-protein kinase At4g27290 [Solanum tuberosum]	-	-	-	-	-	GO:0004672//protein kinase activity	GO:0006796//phosphate-containing compound metabolic process
SMEL_001g151490.1	0.19	0.12	3.19	0	0	0	1.16667	0.001	-10.2	0.000318603	0.00174142	Os04g0179200	secoisolariciresinol dehydrogenase-like [Solanum lycopersicum]	-	-	-	-	-	GO:0016616//oxidoreductase activity, acting on the CH-OH group of donors, NAD or NADP as acceptor	GO:0044710//single-organism metabolic process
MSTRG.18632	2.24	0	1.24	0	0	0	1.16	0.001	-10.2	0.00720454	0.0263942	RIDA	Ribonuc_L-PSP domain-containing protein, partial [Cephalotus follicularis]	-	-	-	-	GO:0009526//plastid envelope;GO:0009532//plastid stroma	GO:0003824//catalytic activity	GO:0006006//glucose metabolic process;GO:0006090//pyruvate metabolic process;GO:0006970//response to osmotic stress;GO:0019758//glycosinolate biosynthetic process
SMEL_000g085980.1	1.7	0.87	0.83	0	0	0	1.13333	0.001	-10.1	3.63e-07	3.53e-06	--	Transcription factor [Cinnamomum micranthum f. kanehirae]	-	-	-	-	GO:0043231//intracellular membrane-bounded organelle	GO:0001071//nucleic acid binding transcription factor activity;GO:0046914//transition metal ion binding	GO:0006355//regulation of transcription, DNA-templated;GO:0006996//organelle organization;GO:0009887//organ morphogenesis;GO:0010608//posttranscriptional regulation of gene expression;GO:0048869//cellular developmental process
SMEL_004g206180.1	0.44	1.36	1.3	0	0	0	1.03333	0.001	-10	0.0024756	0.0105097	MNR1	(+)-neomenthol dehydrogenase-like [Solanum tuberosum]	Metabolism;Metabolism	Global and overview maps;Metabolism of terpenoids and polyketides	ko01110//Biosynthesis of secondary metabolites;ko00902//Monoterpenoid biosynthesis	K15095;K15095	GO:0005618//cell wall	GO:0003824//catalytic activity	GO:0006631//fatty acid metabolic process;GO:0006950//response to stress;GO:0007275//multicellular organism development
SMEL_000g077500.1	0.92	0.22	1.69	0	0	0	0.943333	0.001	-9.9	0.000271795	0.0015118	At1g29670	GDSL esterase/lipase At1g29670 [Solanum lycopersicum]	-	-	-	-	GO:0005576//extracellular region;GO:0030312//external encapsulating structure;GO:0031976//plastid thylakoid	GO:0016788//hydrolase activity, acting on ester bonds	GO:0006631//fatty acid metabolic process;GO:0006970//response to osmotic stress;GO:0007275//multicellular organism development;GO:0009414//response to water deprivation;GO:0009746//response to hexose;GO:0009814//defense response, incompatible interaction;GO:0042044//fluid transport
SMEL_006g243770.1	1.3	0.31	0.98	0	0	0	0.863333	0.001	-9.8	0.0111148	0.0380999	--	Maturase [Actinidia chinensis var. chinensis] [Actinidia chinensis]	-	-	-	-	GO:0009536//plastid	GO:0016301//kinase activity;GO:0032550//purine ribonucleoside binding	GO:0005982//starch metabolic process;GO:0005984//disaccharide metabolic process;GO:0006090//pyruvate metabolic process;GO:0006464//cellular protein modification process
SMEL_012g396370.1	0.88	0.94	0.72	0	0	0	0.846667	0.001	-9.7	0.0108817	0.0374385	--	alpha-trehalose-phosphate synthase [Striga asiatica]	-	-	-	-	-	-	-
SMEL_010g358210.1	0.71	0.9	0.83	0	0	0	0.813333	0.001	-9.7	0.00202415	0.00883103	ATL70	RING-H2 finger protein ATL70-like [Solanum pennellii]	-	-	-	-	-	GO:0046914//transition metal ion binding	-
SMEL_004g203540.1	0.11	0.16	1.86	0	0	0	0.71	0.001	-9.5	0.00108872	0.00512565	OMT3	8-hydroxyquercetin 8-O-methyltransferase [Capsicum annuum]	Metabolism	Biosynthesis of other secondary metabolites	ko00945//Stilbenoid, diarylheptanoid and gingerol biosynthesis	K16040	-	GO:0005515//protein binding;GO:0008171//O-methyltransferase activity	GO:0008152//metabolic process
SMEL_011g379200.1	1.21	0.04	0.74	0	0	0	0.663333	0.001	-9.4	0.000184902	0.00107246	At3g02645	UPF0481 protein At3g47200-like [Solanum pennellii]	-	-	-	-	-	-	-
SMEL_010g340180.1	20	1.68	5.74	0.04	0	0	9.14	0.0133333	-9.4	5.36e-08	5.95e-07	PDF1	Protodermal factor 1 [Capsicum annuum]	-	-	-	-	-	-	GO:0048509//regulation of meristem development
SMEL_001g115410.1	0.55	0.49	0.65	0	0	0	0.563333	0.001	-9.1	3.34e-06	2.74e-05	RBK1	receptor-like cytosolic serine/threonine-protein kinase RBK1 [Solanum tuberosum]	-	-	-	-	-	GO:0004672//protein kinase activity	GO:0009987//cellular process
SMEL_004g204280.1	1.02	0.15	0.39	0	0	0	0.52	0.001	-9	0.00576757	0.0218119	At5g45960	GDSL esterase/lipase At5g45960-like [Solanum tuberosum]	-	-	-	-	-	GO:0016788//hydrolase activity, acting on ester bonds	GO:0006629//lipid metabolic process
SMEL_011g363660.1	0.33	0.15	0.82	0	0	0	0.433333	0.001	-8.8	0.00210477	0.00913821	At5g37690	GDSL esterase/lipase At5g37690 [Nicotiana sylvestris]	-	-	-	-	GO:0043231//intracellular membrane-bounded organelle	GO:0016787//hydrolase activity	GO:0006629//lipid metabolic process
MSTRG.16765	0.26	0.25	0.79	0	0	0	0.433333	0.001	-8.8	0.00414956	0.0164607	MAP65-6	65-kDa microtubule-associated protein 6 [Solanum lycopersicum]	-	-	-	-	GO:0005819//spindle;GO:0043231//intracellular membrane-bounded organelle;GO:0044444//cytoplasmic part	GO:0015631//tubulin binding	GO:0000280//nuclear division;GO:0003006//developmental process involved in reproduction;GO:0007154//cell communication;GO:0007275//multicellular organism development;GO:0022402//cell cycle process;GO:0030422//production of siRNA involved in RNA interference;GO:0031112//positive regulation of microtubule polymerization or depolymerization;GO:0045087//innate immune response
MSTRG.21265	6.35	9.37	6.34	0	0	0.05	7.35333	0.0166667	-8.8	3.67e-12	6.83e-11	PER44	peroxidase 44-like [Solanum lycopersicum]	Metabolism;Metabolism;Metabolism	Global and overview maps;Global and overview maps;Biosynthesis of other secondary metabolites	ko01100//Metabolic pathways;ko01110//Biosynthesis of secondary metabolites;ko00940//Phenylpropanoid biosynthesis	K00430;K00430;K00430	GO:0005618//cell wall;GO:0005911//cell-cell junction	GO:0003824//catalytic activity;GO:0016209//antioxidant activity;GO:0043169//cation binding;GO:0046906//tetrapyrrole binding	GO:0000041//transition metal ion transport;GO:0001101//response to acid chemical;GO:0001666//response to hypoxia;GO:0009267//cellular response to starvation;GO:0010053//root epidermal cell differentiation;GO:0015698//inorganic anion transport;GO:0044710//single-organism metabolic process;GO:0048588//developmental cell growth
SMEL_000g035560.1	0.33	0.72	0.25	0	0	0	0.433333	0.001	-8.8	0.0131411	0.0437976	ROMT	Tabersonine 16-O-methyltransferase [Capsicum annuum]	Metabolism	Biosynthesis of other secondary metabolites	ko00945//Stilbenoid, diarylheptanoid and gingerol biosynthesis	K16040	GO:0044424//intracellular part	GO:0008171//O-methyltransferase activity;GO:0008757//S-adenosylmethionine-dependent methyltransferase activity;GO:0046983//protein dimerization activity	GO:0009820//alkaloid metabolic process
SMEL_005g233840.1	0.18	0.03	1.08	0	0	0	0.43	0.001	-8.7	0.00131245	0.00604171	FAD2	Omega-6 fatty acid desaturase, endoplasmic reticulum [Capsicum annuum]	-	-	-	-	GO:0043231//intracellular membrane-bounded organelle;GO:0044425//membrane part	GO:0016705//oxidoreductase activity, acting on paired donors, with incorporation or reduction of molecular oxygen	GO:0006633//fatty acid biosynthetic process
SMEL_010g337350.1	0.53	0.18	0.34	0	0	0	0.35	0.001	-8.5	0.00210553	0.00913977	COL16	zinc finger protein CONSTANS-LIKE 16-like [Solanum tuberosum]	-	-	-	-	-	-	-
SMEL_001g119360.1	0.53	0.28	0.23	0	0	0	0.346667	0.001	-8.4	0.00537865	0.0205565	BHLH113	transcription factor bHLH113 [Solanum pennellii]	-	-	-	-	-	-	GO:0010467//gene expression;GO:0019222//regulation of metabolic process
SMEL_000g062820.1	0.35	0.13	0.48	0	0	0	0.32	0.001	-8.3	0.000661359	0.00330783	At3g47200	UPF0481 protein At3g47200-like [Solanum pennellii]	-	-	-	-	-	-	-
SMEL_005g239180.1	0.49	0.26	0.22	0	0	0	0.323333	0.001	-8.3	0.00537865	0.0205565	BRXL1	protein BREVIS RADIX-like [Solanum tuberosum]	-	-	-	-	-	-	-
SMEL_010g340200.1	0.33	0.42	0.19	0	0	0	0.313333	0.001	-8.3	0.00116645	0.00543724	XTH16	xyloglucan endotransglucosylase/hydrolase protein 22-like [Gossypium australe]	-	-	-	-	GO:0005576//extracellular region;GO:0030312//external encapsulating structure	GO:0016758//transferase activity, transferring hexosyl groups;GO:0016787//hydrolase activity	GO:0044042//glucan metabolic process;GO:0045229//external encapsulating structure organization
SMEL_000g077490.1	4.44	2.94	5.88	0	0.05	0	4.42	0.0166667	-8.1	1.82e-09	2.42e-08	At5g45670	GDSL esterase/lipase [Capsicum annuum]	-	-	-	-	GO:0005576//extracellular region;GO:0030312//external encapsulating structure;GO:0031976//plastid thylakoid	GO:0016788//hydrolase activity, acting on ester bonds	GO:0006631//fatty acid metabolic process;GO:0006970//response to osmotic stress;GO:0007275//multicellular organism development;GO:0009414//response to water deprivation;GO:0009746//response to hexose;GO:0009814//defense response, incompatible interaction;GO:0042044//fluid transport
MSTRG.7282	10.41	0.27	3.83	0	0	0.07	4.83667	0.0233333	-7.7	0.000155989	0.000919536	--	Hop-interacting protein THI101 precursor [Solanum lycopersicum]	-	-	-	-	-	-	-
SMEL_000g027080.1	0.18	0.17	0.21	0	0	0	0.186667	0.001	-7.5	0.00786803	0.0285129	--	Calcium uniporter protein [Actinidia chinensis var. chinensis] [Actinidia chinensis]	-	-	-	-	-	-	-
SMEL_010g341040.1	2.65	1.38	7.11	0	0.06	0	3.71333	0.02	-7.5	2.22e-07	2.23e-06	CLH1	chlorophyllase-2, chloroplastic-like [Solanum tuberosum]	Metabolism;Metabolism;Metabolism	Global and overview maps;Global and overview maps;Metabolism of cofactors and vitamins	ko01100//Metabolic pathways;ko01110//Biosynthesis of secondary metabolites;ko00860//Porphyrin and chlorophyll metabolism	K08099;K08099;K08099	GO:0009536//plastid	GO:0052689//carboxylic ester hydrolase activity	GO:0006787//porphyrin-containing compound catabolic process;GO:0006952//defense response;GO:0007165//signal transduction;GO:0009617//response to bacterium;GO:0009620//response to fungus;GO:0031323//regulation of cellular metabolic process;GO:0044260//cellular macromolecule metabolic process;GO:0060255//regulation of macromolecule metabolic process;GO:0071229//cellular response to acid chemical;GO…
SMEL_006g264380.1	5.06	6.99	24.73	0.08	0.15	0	12.26	0.0766667	-7.3	4.55e-12	8.37e-11	--	CASP-like protein 4D1 [Solanum tuberosum]	-	-	-	-	-	-	-
SMEL_011g375150.1	15.63	14.12	15.52	0.24	0	0.33	15.09	0.19	-6.3	3.28e-40	3.26e-38	--	UPF0481 protein At3g47200-like [Solanum tuberosum]	-	-	-	-	-	-	-
SMEL_001g133220.1	8.19	1.36	4.26	0.03	0.11	0.03	4.60333	0.0566667	-6.3	2.41e-13	5.03e-12	CER1	very-long-chain aldehyde decarbonylase CER1-like [Solanum pennellii]	Metabolism;Metabolism	Global and overview maps;Lipid metabolism	ko01110//Biosynthesis of secondary metabolites;ko00073//Cutin, suberine and wax biosynthesis	K15404;K15404	GO:0031224//intrinsic component of membrane	GO:0003824//catalytic activity	GO:0006631//fatty acid metabolic process
SMEL_002g159250.1	3.3	0.52	1.81	0	0.07	0	1.87667	0.0233333	-6.3	4.51e-05	0.000297304	GATA19	GATA transcription factor 19-like [Capsicum annuum]	-	-	-	-	-	-	GO:0003006//developmental process involved in reproduction;GO:0009791//post-embryonic development;GO:0048856//anatomical structure development
SMEL_008g316650.1	2.63	0.85	3.04	0.08	0	0	2.17333	0.0266667	-6.3	1.16e-05	8.64e-05	ZAT9	zinc finger protein ZAT1 [Solanum tuberosum]	-	-	-	-	-	GO:0005488//binding	-
SMEL_000g004270.1	1.29	0.2	12.68	0	0.19	0	4.72333	0.0633333	-6.2	0.00697149	0.0256707	FAD2	delta(12)-fatty-acid desaturase FAD2-like [Solanum pennellii]	-	-	-	-	GO:0043231//intracellular membrane-bounded organelle;GO:0044425//membrane part	GO:0016705//oxidoreductase activity, acting on paired donors, with incorporation or reduction of molecular oxygen	GO:0006633//fatty acid biosynthetic process
SMEL_003g175790.1	9.92	6.37	9.65	0.09	0.04	0.26	8.64667	0.13	-6.1	3.1e-25	1.59e-23	--	remorin 1.4 [Solanum pennellii]	-	-	-	-	GO:0043231//intracellular membrane-bounded organelle	-	-
SMEL_000g084520.1	3.61	1.7	2.58	0	0.12	0	2.63	0.04	-6	3.06e-05	0.000209756	MLP34	kirola-like [Solanum pennellii]	-	-	-	-	-	-	GO:0002524//hypersensitivity
SMEL_006g263720.1	6.16	0.26	1.9	0.05	0.04	0.04	2.77333	0.0433333	-6	1.62e-06	1.41e-05	TAR2	tryptophan aminotransferase-related protein 2-like [Solanum tuberosum]	Metabolism;Metabolism	Global and overview maps;Amino acid metabolism	ko01100//Metabolic pathways;ko00380//Tryptophan metabolism	K16903;K16903	GO:0031090//organelle membrane;GO:0044425//membrane part	GO:0016846//carbon-sulfur lyase activity;GO:0070529//L-tryptophan aminotransferase activity	GO:0009617//response to bacterium;GO:0009630//gravitropism;GO:0009683//indoleacetic acid metabolic process;GO:0009725//response to hormone;GO:0009793//embryo development ending in seed dormancy;GO:0010051//xylem and phloem pattern formation;GO:0010074//maintenance of meristem identity;GO:0031669//cellular response to nutrient levels;GO:0048438//floral whorl development;GO:0048528//post-embryonic …
SMEL_001g117720.1	9.47	20.49	33.22	0.44	0	0.65	21.06	0.363333	-5.9	7.25e-12	1.3e-10	--	Bifunctional inhibitor/plant lipid transfer protein/seed storage helical domain containing protein [Trema orientale]	-	-	-	-	GO:0005911//cell-cell junction;GO:0043231//intracellular membrane-bounded organelle	GO:0005515//protein binding;GO:0008289//lipid binding;GO:0046914//transition metal ion binding	GO:0009863//salicylic acid mediated signaling pathway
SMEL_007g281560.1	13.31	14.68	4.78	0.22	0.03	0.32	10.9233	0.19	-5.8	5.19e-23	2.31e-21	HDC	histidine decarboxylase-like [Solanum pennellii]	Metabolism;Metabolism	Global and overview maps;Amino acid metabolism	ko01100//Metabolic pathways;ko00360//Phenylalanine metabolism	K22427;K22427	GO:0016020//membrane;GO:0044444//cytoplasmic part	GO:0016831//carboxy-lyase activity;GO:0043168//anion binding	GO:0003006//developmental process involved in reproduction;GO:0034308//primary alcohol metabolic process;GO:0043436//oxoacid metabolic process
SMEL_000g064900.1	11.69	15	25.07	0.33	0.26	0.42	17.2533	0.336667	-5.7	1.88e-35	1.6e-33	AGP30	pistil-specific extensin-like protein [Solanum lycopersicum]	-	-	-	-	GO:0005911//cell-cell junction;GO:0016020//membrane	-	GO:0001101//response to acid chemical
SMEL_000g025940.1	1.78	2.38	1.12	0.12	0	0	1.76	0.04	-5.5	0.00110898	0.00520574	yigZ	IMPACT family member in pol 5'region [Solanum tuberosum]	-	-	-	-	GO:0030529//intracellular ribonucleoprotein complex	-	-
SMEL_001g142270.1	0.46	0.6	0.64	0	0	0.04	0.566667	0.0133333	-5.4	0.01423	0.0468408	ndhA	NADH-plastoquinone oxidoreductase subunit 1 [Solanum lycopersicum]	Metabolism;Metabolism	Global and overview maps;Energy metabolism	ko01100//Metabolic pathways;ko00190//Oxidative phosphorylation	K05579;K05579	GO:0031224//intrinsic component of membrane;GO:0044434//chloroplast part	GO:0003954//NADH dehydrogenase activity;GO:0048037//cofactor binding	GO:0006091//generation of precursor metabolites and energy;GO:0044710//single-organism metabolic process
SMEL_003g186860.1	2.07	1.09	2.19	0.13	0	0	1.78333	0.0433333	-5.4	0.000322523	0.00175855	ZHD4	zinc-finger homeodomain protein 9-like [Solanum pennellii]	-	-	-	-	-	-	-
SMEL_011g376270.1	7.82	2.98	6.9	0	0.12	0.34	5.9	0.153333	-5.3	1.44e-14	3.39e-13	At3g02645	UPF0481 protein At3g47200-like [Solanum tuberosum]	-	-	-	-	-	-	-
SMEL_008g297730.1	0.5	0.41	0.31	0	0.03	0	0.406667	0.01	-5.3	0.000379194	0.00202802	SBT1.7	subtilisin-like protease SBT1.7 [Solanum lycopersicum]	-	-	-	-	-	GO:0008233//peptidase activity;GO:0016491//oxidoreductase activity	GO:0019538//protein metabolic process
SMEL_001g134420.1	0.83	0.23	0.37	0	0	0.04	0.476667	0.0133333	-5.2	0.00130468	0.00600842	At5g17580	BTB/POZ domain-containing protein At5g17580 [Solanum lycopersicum]	-	-	-	-	-	-	-
SMEL_006g269450.1	0.69	0.42	0.4	0	0	0.04	0.503333	0.0133333	-5.2	0.000533832	0.00274547	CBP1	serine carboxypeptidase-like 20 [Solanum lycopersicum]	-	-	-	-	-	GO:0004180//carboxypeptidase activity	-
SMEL_005g233850.1	0.24	0.06	1.56	0	0.05	0	0.62	0.0166667	-5.2	0.00876807	0.0312208	FAD12	delta(12)-fatty-acid desaturase FAD2-like [Solanum lycopersicum]	Metabolism;Metabolism;Metabolism	Global and overview maps;Global and overview maps;Lipid metabolism	ko01100//Metabolic pathways;ko01212//Fatty acid metabolism;ko01040//Biosynthesis of unsaturated fatty acids	K10256;K10256;K10256	GO:0043231//intracellular membrane-bounded organelle;GO:0044425//membrane part	GO:0016705//oxidoreductase activity, acting on paired donors, with incorporation or reduction of molecular oxygen	GO:0006633//fatty acid biosynthetic process
SMEL_005g235670.1	0.12	0	1.35	0	0	0.04	0.49	0.0133333	-5.2	0.0135472	0.0449372	UGT85A24	glycosyltransferase [Lycium barbarum]	-	-	-	-	-	-	-
SMEL_003g171510.1	0.94	0.33	0.85	0	0.03	0.03	0.706667	0.02	-5.1	4.05e-05	0.000270347	--	Armadillo repeat only 2 [Theobroma cacao]	-	-	-	-	GO:0016020//membrane;GO:0035838//growing cell tip;GO:0044424//intracellular part	-	GO:0000904//cell morphogenesis involved in differentiation;GO:0006605//protein targeting;GO:0006928//movement of cell or subcellular component;GO:0006952//defense response;GO:0007010//cytoskeleton organization;GO:0009664//plant-type cell wall organization;GO:0009755//hormone-mediated signaling pathway;GO:0010243//response to organonitrogen compound;GO:0043067//regulation of programmed cell death
SMEL_003g198490.1	20.09	11.41	16.87	0.49	0.13	0.75	16.1233	0.456667	-5.1	1.41e-27	8.07e-26	APG	GDSL esterase/lipase APG-like [Solanum tuberosum]	-	-	-	-	GO:0005576//extracellular region	GO:0016788//hydrolase activity, acting on ester bonds	GO:0005976//polysaccharide metabolic process;GO:0006631//fatty acid metabolic process;GO:0007275//multicellular organism development;GO:0009826//unidimensional cell growth;GO:0032535//regulation of cellular component size;GO:0042546//cell wall biogenesis;GO:0043479//pigment accumulation in tissues in response to UV light;GO:0048588//developmental cell growth;GO:0060918//auxin transport;GO:0071555…
SMEL_000g036310.1	8.94	9.79	6.35	0.16	0.58	0	8.36	0.246667	-5.1	2.39e-05	0.000167832	CEL1	Endoglucanase 3 [Capsicum annuum]	-	-	-	-	GO:0043231//intracellular membrane-bounded organelle	GO:0004553//hydrolase activity, hydrolyzing O-glycosyl compounds	GO:0009799//specification of symmetry;GO:0009933//meristem structural organization;GO:0009943//adaxial/abaxial axis specification;GO:0010087//phloem or xylem histogenesis;GO:0030243//cellulose metabolic process;GO:0048437//floral organ development;GO:0051707//response to other organism
SMEL_009g328080.1	1.25	0.88	1.25	0.1	0	0	1.12667	0.0333333	-5.1	0.00103675	0.0049068	PLP2	patatin-like protein 2 [Manihot esculenta]	-	-	-	-	GO:0009536//plastid	GO:0016298//lipase activity	GO:0001666//response to hypoxia;GO:0002252//immune effector process;GO:0006605//protein targeting;GO:0006633//fatty acid biosynthetic process;GO:0006952//defense response;GO:0009617//response to bacterium;GO:0009620//response to fungus;GO:0009642//response to light intensity;GO:0009696//salicylic acid metabolic process;GO:0009755//hormone-mediated signaling pathway;GO:0009791//post-embryonic deve…
MSTRG.1294	15.81	8.71	8.9	0.66	0.1	0.32	11.14	0.36	-5	7.07e-12	1.27e-10	At4g28780	GDSL esterase/lipase At5g33370-like [Solanum tuberosum]	-	-	-	-	-	GO:0016788//hydrolase activity, acting on ester bonds	GO:0006629//lipid metabolic process;GO:0009451//RNA modification;GO:0009886//post-embryonic morphogenesis
SMEL_009g327660.1	31.46	27.63	25.77	1	0.83	0.83	28.2867	0.886667	-5	1.04e-56	1.87e-54	AUX22D	auxin-induced protein 22D-like [Solanum tuberosum]	Environmental Information Processing	Signal transduction	ko04075//Plant hormone signal transduction	K14484	GO:0043231//intracellular membrane-bounded organelle	GO:0000975//regulatory region DNA binding;GO:0001071//nucleic acid binding transcription factor activity;GO:0005515//protein binding	GO:0000226//microtubule cytoskeleton organization;GO:0009755//hormone-mediated signaling pathway;GO:0010608//posttranscriptional regulation of gene expression;GO:0014070//response to organic cyclic compound;GO:0034645//cellular macromolecule biosynthetic process;GO:0048528//post-embryonic root development
SMEL_011g377070.1	37.6	16.85	25.52	0.54	0.43	1.52	26.6567	0.83	-5	1.7e-27	9.65e-26	HIPP07	heavy metal-associated isoprenylated plant protein 3-like isoform X1 [Capsicum annuum]	-	-	-	-	GO:0044464//cell part	GO:0043169//cation binding	-
SMEL_010g348320.1	0.78	2.93	1.64	0.12	0.03	0.02	1.78333	0.0566667	-5	8.34e-12	1.49e-10	psaB	photosystem I chlorophyll a apoprotein A2 [Vigna unguiculata]	Metabolism;Metabolism	Global and overview maps;Energy metabolism	ko01100//Metabolic pathways;ko00195//Photosynthesis	K02690;K02690	GO:0009521//photosystem;GO:0031224//intrinsic component of membrane;GO:0044434//chloroplast part	GO:0003824//catalytic activity;GO:0046872//metal ion binding;GO:0046906//tetrapyrrole binding;GO:0051536//iron-sulfur cluster binding	GO:0006464//cellular protein modification process;GO:0044710//single-organism metabolic process
SMEL_011g376120.1	4.82	2.91	4.76	0.06	0.06	0.3	4.16333	0.14	-4.9	1.25e-11	2.18e-10	At3g47200	UPF0481 protein At3g47200-like [Solanum pennellii]	-	-	-	-	-	-	-
SMEL_002g161720.1	0.12	0.61	0.48	0.04	0	0	0.403333	0.0133333	-4.9	0.00299874	0.0123966	CYP76B6	geraniol 8-hydroxylase-like [Solanum tuberosum]	-	-	-	-	GO:0031090//organelle membrane;GO:0031224//intrinsic component of membrane;GO:0043231//intracellular membrane-bounded organelle	GO:0004497//monooxygenase activity;GO:0016705//oxidoreductase activity, acting on paired donors, with incorporation or reduction of molecular oxygen;GO:0046906//tetrapyrrole binding;GO:0046914//transition metal ion binding	GO:0016098//monoterpenoid metabolic process
SMEL_000g060360.1	2.64	2.01	2.75	0.08	0.07	0.1	2.46667	0.0833333	-4.9	1.1e-12	2.14e-11	LRK10	rust resistance kinase Lr10 isoform X1 [Solanum lycopersicum]	-	-	-	-	-	GO:0004672//protein kinase activity	GO:0006796//phosphate-containing compound metabolic process
SMEL_000g042190.1	1.23	0.19	0.62	0.07	0	0	0.68	0.0233333	-4.9	0.00365429	0.0147873	TCP4	transcription factor TCP10-like [Solanum pennellii]	-	-	-	-	-	-	GO:0003006//developmental process involved in reproduction;GO:0006355//regulation of transcription, DNA-templated;GO:0006952//defense response;GO:0007165//signal transduction;GO:0044802//single-organism membrane organization;GO:0048513//animal organ development;GO:0048827//phyllome development;GO:0051707//response to other organism;GO:0071229//cellular response to acid chemical;GO:0071310//cellul…
SMEL_009g328250.1	1.03	0.17	0.42	0.06	0	0	0.54	0.02	-4.8	0.00565216	0.0214407	H6H	hyoscyamine 6-dioxygenase-like [Solanum tuberosum]	-	-	-	-	-	GO:0043167//ion binding;GO:0051213//dioxygenase activity	-
SMEL_004g223330.1	0.36	0.25	0.49	0	0	0.04	0.366667	0.0133333	-4.8	0.00440334	0.0173139	NAC031	cup-shaped cotlyedon 3 [Solanum chacoense]	-	-	-	-	GO:0043231//intracellular membrane-bounded organelle	GO:0001071//nucleic acid binding transcription factor activity	GO:0009799//specification of symmetry;GO:0009933//meristem structural organization;GO:0010160//formation of organ boundary;GO:0010468//regulation of gene expression;GO:0034645//cellular macromolecule biosynthetic process
SMEL_000g049140.1	1.69	0.25	2.58	0	0.08	0.09	1.50667	0.0566667	-4.7	0.00121354	0.00563275	NRT3.1	high-affinity nitrate transporter 3.1 [Solanum tuberosum]	-	-	-	-	GO:0016020//membrane;GO:0044424//intracellular part	GO:0015103//inorganic anion transmembrane transporter activity	GO:0001101//response to acid chemical;GO:0006605//protein targeting;GO:0006865//amino acid transport;GO:0009814//defense response, incompatible interaction;GO:0015672//monovalent inorganic cation transport;GO:0015698//inorganic anion transport;GO:0015748//organophosphate ester transport;GO:0016482//cytoplasmic transport;GO:0033554//cellular response to stress;GO:0043067//regulation of programmed …
SMEL_000g088900.1	0.27	0.28	0.23	0	0.03	0	0.26	0.01	-4.7	0.00015661	0.00092271	rpoC2	RpoC2 [Solanum melongena]	Genetic Information Processing	Transcription	ko03020//RNA polymerase	K03046	GO:0009536//plastid	GO:0003676//nucleic acid binding;GO:0034062//RNA polymerase activity	GO:0034645//cellular macromolecule biosynthetic process
SMEL_010g353320.1	1.59	0.8	0.73	0	0	0.12	1.04	0.04	-4.7	0.00407741	0.0162234	SOT5	cytosolic sulfotransferase 5-like [Solanum lycopersicum]	-	-	-	-	GO:0044424//intracellular part	GO:0008146//sulfotransferase activity	GO:0009755//hormone-mediated signaling pathway
SMEL_000g002640.1	1.44	0.25	1.38	0	0.06	0.06	1.02333	0.04	-4.7	0.00122355	0.00567449	SULTR3;1	sulfate transporter 3.1 [Solanum lycopersicum]	-	-	-	-	GO:0009536//plastid;GO:0031224//intrinsic component of membrane	GO:0015103//inorganic anion transmembrane transporter activity;GO:0015291//secondary active transmembrane transporter activity	GO:0008272//sulfate transport;GO:0044763//single-organism cellular process;GO:0050896//response to stimulus
SMEL_000g004680.1	2.13	0.47	0.63	0.13	0	0	1.07667	0.0433333	-4.6	0.0063529	0.0236619	--	senescence-associated protein [Gossypium australe]	-	-	-	-	-	-	-
SMEL_000g028140.1	0.74	0.49	0.68	0	0	0.08	0.636667	0.0266667	-4.6	2.72e-06	2.26e-05	ACA2	calcium-transporting ATPase 2, plasma membrane-type-like isoform X2 [Solanum pennellii]	-	-	-	-	GO:0009528//plastid inner membrane;GO:0009532//plastid stroma;GO:0031224//intrinsic component of membrane	GO:0005261//cation channel activity;GO:0005515//protein binding;GO:0016836//hydro-lyase activity;GO:0019829//cation-transporting ATPase activity;GO:0032550//purine ribonucleoside binding;GO:0046873//metal ion transmembrane transporter activity;GO:0046914//transition metal ion binding	GO:0006605//protein targeting;GO:0006816//calcium ion transport;GO:0006865//amino acid transport;GO:0007165//signal transduction;GO:0009620//response to fungus;GO:0009696//salicylic acid metabolic process;GO:0009725//response to hormone;GO:0009814//defense response, incompatible interaction;GO:0010243//response to organonitrogen compound;GO:0015672//monovalent inorganic cation transport;GO:001574…
SMEL_003g170400.1	0.69	0.08	1.21	0	0	0.08	0.66	0.0266667	-4.6	0.0145184	0.0476361	DOF4.1	dof zinc finger protein DOF1.4-like [Solanum tuberosum]	-	-	-	-	GO:0043231//intracellular membrane-bounded organelle	GO:0001071//nucleic acid binding transcription factor activity;GO:0003676//nucleic acid binding;GO:0043169//cation binding	GO:0010468//regulation of gene expression;GO:0034645//cellular macromolecule biosynthetic process
SMEL_006g270520.1	12.76	10.84	10.59	0.53	0.08	0.78	11.3967	0.463333	-4.6	2.35e-25	1.22e-23	SULTR3;1	sulfate transporter 3.1-like [Solanum tuberosum]	-	-	-	-	GO:0009536//plastid;GO:0031224//intrinsic component of membrane	GO:0015103//inorganic anion transmembrane transporter activity;GO:0015291//secondary active transmembrane transporter activity	GO:0008272//sulfate transport;GO:0044763//single-organism cellular process;GO:0050896//response to stimulus
SMEL_000g042500.1	0.54	0.67	0.77	0	0.08	0	0.66	0.0266667	-4.6	0.00608475	0.0228339	ycf4	Ycf4 [Solanum nigrum]	-	-	-	-	GO:0009521//photosystem;GO:0031224//intrinsic component of membrane;GO:0044434//chloroplast part	-	GO:0044237//cellular metabolic process
SMEL_001g133570.1	0.56	0.37	0.45	0.06	0	0	0.46	0.02	-4.5	0.00413007	0.0163921	--	reverse transcriptase [Corchorus capsularis]	-	-	-	-	-	-	-
SMEL_009g320060.1	1.39	0.22	0.92	0.06	0.05	0	0.843333	0.0366667	-4.5	0.00167893	0.00749142	At3g28850	glutaredoxin domain-containing cysteine-rich protein 1 [Solanum lycopersicum]	-	-	-	-	GO:0005911//cell-cell junction	-	GO:0003006//developmental process involved in reproduction;GO:0044699//single-organism process
SMEL_003g188590.1	1.76	1.1	0.75	0.08	0.08	0	1.20333	0.0533333	-4.5	0.000781668	0.00383513	CRK6	cysteine-rich repeat secretory protein 38-like isoform X1 [Solanum tuberosum]	-	-	-	-	-	GO:0016301//kinase activity	-
SMEL_006g252250.1	0.43	0.24	0.22	0	0.04	0	0.296667	0.0133333	-4.5	0.0097361	0.0341053	Os01g0234100	B3 domain-containing protein Os01g0234100-like [Solanum pennellii]	-	-	-	-	-	-	-
SMEL_004g209640.1	0.26	0.32	0.26	0	0	0.04	0.28	0.0133333	-4.4	0.0108088	0.0372162	--	Double zinc ribbon and ankyrin repeat-containing protein [Actinidia chinensis var. chinensis] [Actinidia chinensis]	-	-	-	-	-	-	-
SMEL_001g152580.1	0.15	0.04	0.24	0	0	0.02	0.143333	0.00666667	-4.4	0.00385766	0.0154783	--	formin-like protein 20 isoform X1 [Capsicum annuum]	-	-	-	-	-	-	-
SMEL_004g217860.1	4.05	3.37	3.93	0.11	0.21	0.23	3.78333	0.183333	-4.4	1.82e-18	6.2e-17	AAP6	amino acid permease 6-like [Nicotiana attenuata]	-	-	-	-	-	-	-
SMEL_006g261530.1	3.19	1.96	2.92	0.3	0.03	0.04	2.69	0.123333	-4.4	9.56e-11	1.49e-09	At5g10770	protein ASPARTIC PROTEASE IN GUARD CELL 2-like [Solanum tuberosum]	-	-	-	-	GO:0005576//extracellular region	GO:0016787//hydrolase activity	GO:0019538//protein metabolic process
SMEL_000g028470.1	0.28	0.21	0.13	0	0	0.03	0.206667	0.01	-4.4	0.0120586	0.0408409	GRF2	growth-regulating factor 1-like [Solanum tuberosum]	-	-	-	-	GO:0009536//plastid;GO:0016020//membrane	GO:0005488//binding	GO:0008152//metabolic process;GO:0009791//post-embryonic development;GO:0042221//response to chemical;GO:0048731//system development;GO:0050789//regulation of biological process
SMEL_000g063550.1	2.79	1.5	7.96	0	0	0.59	4.08333	0.196667	-4.4	0.000791843	0.00387811	KIC	calcium-binding protein KIC-like [Capsicum annuum]	-	-	-	-	-	-	GO:0044763//single-organism cellular process
SMEL_010g336970.1	3.12	1.22	2.66	0.33	0	0	2.33333	0.11	-4.4	9.02e-06	6.86e-05	MBR2	probable E3 ubiquitin-protein ligase ZFP1 [Solanum pennellii]	-	-	-	-	-	-	-
SMEL_010g356680.1	0.17	0.1	1.02	0	0	0.06	0.43	0.02	-4.4	0.00251891	0.0106536	sbt3	subtilisin-like protease SBT1.9 [Capsicum annuum]	-	-	-	-	-	GO:0008233//peptidase activity	GO:0019538//protein metabolic process
SMEL_009g320430.1	0.4	0.52	2.07	0.08	0.07	0	0.996667	0.05	-4.3	0.00376966	0.015177	--	DUF868 [Prunus dulcis]	-	-	-	-	-	-	GO:0031323//regulation of cellular metabolic process;GO:0031347//regulation of defense response;GO:0044763//single-organism cellular process;GO:0051707//response to other organism;GO:0051716//cellular response to stimulus;GO:0071704//organic substance metabolic process
SMEL_001g131090.1	0.5	0.19	0.3	0.05	0	0	0.33	0.0166667	-4.3	0.0124389	0.0418563	AHL22	AT-hook motif nuclear-localized protein 22-like [Solanum tuberosum]	-	-	-	-	GO:0043231//intracellular membrane-bounded organelle	GO:0019899//enzyme binding	GO:0003006//developmental process involved in reproduction;GO:0009639//response to red or far red light;GO:0009646//response to absence of light;GO:0016129//phytosteroid biosynthetic process;GO:0030001//metal ion transport;GO:0032412//regulation of ion transmembrane transporter activity
SMEL_010g337780.1	0.45	0.16	0.19	0.02	0	0.02	0.266667	0.0133333	-4.3	0.00374757	0.0151071	At1g25530	Lysine histidine transporter 1 [Gossypium australe]	-	-	-	-	GO:0031224//intrinsic component of membrane	-	GO:0046942//carboxylic acid transport
SMEL_010g340210.1	1.03	0.93	0.62	0	0	0.13	0.86	0.0433333	-4.3	6.75e-05	0.000431726	XTH16	xyloglucan endotransglucosylase/hydrolase protein 22-like [Gossypium australe]	-	-	-	-	GO:0005576//extracellular region;GO:0030312//external encapsulating structure	GO:0016758//transferase activity, transferring hexosyl groups;GO:0016787//hydrolase activity	GO:0044042//glucan metabolic process;GO:0045229//external encapsulating structure organization
SMEL_006g265570.1	1.4	1.16	1.27	0	0.04	0.17	1.27667	0.07	-4.2	3.46e-06	2.84e-05	2MBCD	2-methylacyl-CoA dehydrogenase, mitochondrial [Solanum lycopersicum]	Metabolism;Metabolism	Global and overview maps;Amino acid metabolism	ko01100//Metabolic pathways;ko00280//Valine, leucine and isoleucine degradation	K00253;K00253	GO:0044429//mitochondrial part	GO:0000166//nucleotide binding;GO:0003995//acyl-CoA dehydrogenase activity;GO:0032550//purine ribonucleoside binding	GO:0006551//leucine metabolic process;GO:0009063//cellular amino acid catabolic process;GO:0009746//response to hexose;GO:0034285//response to disaccharide;GO:0036115//fatty-acyl-CoA catabolic process
SMEL_005g236300.1	7.56	5.42	7.28	0.18	0.2	0.75	6.75333	0.376667	-4.2	1.49e-17	4.69e-16	BCAT2	branched-chain-amino-acid aminotransferase 2, chloroplastic-like [Solanum tuberosum]	Metabolism;Metabolism;Metabolism;Metabolism;Metabolism;Metabolism;Metabolism;Metabolism;Metabolism	Global and overview maps;Global and overview maps;Global and overview maps;Amino acid metabolism;Global and overview maps;Amino acid metabolism;Amino acid metabolism;Metabolism of cofactors and vitamins;Biosynthesis of other secondary metabolites	ko01100//Metabolic pathways;ko01110//Biosynthesis of secondary metabolites;ko01230//Biosynthesis of amino acids;ko00270//Cysteine and methionine metabolism;ko01210//2-Oxocarboxylic acid metabolism;ko00280//Valine, leucine and isoleucine degradation;ko00290//Valine, leucine and isoleucine biosynthesis;ko00770//Pantothenate and CoA biosynthesis;ko00966//Glucosinolate biosynthesis	K00826;K00826;K00826;K00826;K00826;K00826;K00826;K00826;K00826	GO:0009536//plastid	GO:0004084//branched-chain-amino-acid transaminase activity;GO:0005488//binding	GO:0006549//isoleucine metabolic process;GO:0006551//leucine metabolic process;GO:0006573//valine metabolic process;GO:0008652//cellular amino acid biosynthetic process;GO:0009404//toxin metabolic process;GO:0009746//response to hexose;GO:0034285//response to disaccharide;GO:0071554//cell wall organization or biogenesis
SMEL_010g337200.1	9.44	8.96	14.66	0.66	0.68	0.46	11.02	0.6	-4.2	2.98e-18	9.94e-17	GIS3	Zinc finger protein 8 [Capsicum baccatum]	-	-	-	-	GO:0005737//cytoplasm;GO:0043229//intracellular organelle	GO:0000975//regulatory region DNA binding	GO:0001101//response to acid chemical;GO:0009755//hormone-mediated signaling pathway;GO:0044767//single-organism developmental process;GO:1901700//response to oxygen-containing compound
SMEL_000g029320.1	20.25	16.74	21.95	0.79	0.8	1.59	19.6467	1.06	-4.2	4.94e-43	5.44e-41	LAMT	probable S-adenosylmethionine-dependent methyltransferase At5g38780 [Solanum tuberosum]	-	-	-	-	-	-	-
SMEL_010g350620.1	0.69	0.44	0.75	0	0.02	0.08	0.626667	0.0333333	-4.2	1.79e-06	1.54e-05	R1C-3	late blight resistance protein R1-A-like [Nicotiana tabacum]	-	-	-	-	-	-	-
MSTRG.1924	0.81	0.82	0.6	0.09	0.02	0.02	0.743333	0.0433333	-4.1	0.00161729	0.007254	--	ACT domain-containing protein ACR2 [Solanum tuberosum]	-	-	-	-	-	-	-
SMEL_012g396470.1	3.02	1.12	1.77	0.19	0.03	0.13	1.97	0.116667	-4.1	7.55e-09	9.36e-08	At5g41620	trichohyalin-like isoform X1 [Nicotiana sylvestris]	-	-	-	-	-	-	-
SMEL_012g381650.1	39.24	29	32.75	1.63	0.53	3.74	33.6633	1.96667	-4.1	6.44e-08	7.07e-07	TTS1	beta-amyrin synthase isoform X1 [Solanum pennellii]	Metabolism;Metabolism	Global and overview maps;Metabolism of terpenoids and polyketides	ko01110//Biosynthesis of secondary metabolites;ko00909//Sesquiterpenoid and triterpenoid biosynthesis	K15813;K15813	-	GO:0031559//oxidosqualene cyclase activity	GO:0016104//triterpenoid biosynthetic process
SMEL_005g239350.1	1.74	0.66	1.39	0.12	0.11	0	1.26333	0.0766667	-4	0.00368457	0.014888	--	NDR1/HIN1-like protein 12 [Nicotiana tomentosiformis]	-	-	-	-	-	-	-
SMEL_000g077690.1	1.27	1.83	1.47	0.07	0.06	0.16	1.52333	0.0966667	-4	4.21e-09	5.39e-08	At1g53440	probable LRR receptor-like serine/threonine-protein kinase At1g53430 isoform X2 [Solanum tuberosum]	-	-	-	-	GO:0016020//membrane	GO:0004672//protein kinase activity;GO:0005488//binding	GO:0006464//cellular protein modification process;GO:0006796//phosphate-containing compound metabolic process
SMEL_008g305200.1	3.23	0.49	2.17	0.3	0.07	0	1.96333	0.123333	-4	0.000357752	0.00192069	At1g54200	protein BIG GRAIN 1-like A [Solanum lycopersicum]	-	-	-	-	-	-	-
SMEL_011g376070.1	0.75	0.46	0.8	0.04	0	0.09	0.67	0.0433333	-4	0.000663661	0.00331786	At3g47200	UPF0481 protein At3g47200-like [Solanum pennellii]	-	-	-	-	-	-	-
SMEL_006g260870.1	5.04	0.73	0.68	0.1	0	0.29	2.15	0.13	-4	0.00153371	0.00693068	AUX22	auxin-induced protein AUX22-like [Solanum tuberosum]	Environmental Information Processing	Signal transduction	ko04075//Plant hormone signal transduction	K14484	GO:0043231//intracellular membrane-bounded organelle	GO:0000975//regulatory region DNA binding	GO:0003006//developmental process involved in reproduction;GO:0009416//response to light stimulus;GO:0009755//hormone-mediated signaling pathway;GO:0009791//post-embryonic development;GO:0010467//gene expression;GO:0014070//response to organic cyclic compound;GO:0034645//cellular macromolecule biosynthetic process;GO:0048569//post-embryonic organ development
SMEL_005g237580.1	6.5	6.89	6.02	0.7	0.1	0.44	6.47	0.413333	-4	5.26e-20	1.99e-18	GLOX	galactose oxidase-like [Solanum tuberosum]	-	-	-	-	-	GO:0016899//oxidoreductase activity, acting on the CH-OH group of donors, oxygen as acceptor	GO:0044710//single-organism metabolic process
SMEL_000g085730.1	3.05	1.66	2.87	0.18	0.12	0.18	2.52667	0.16	-4	4e-15	9.87e-14	PDF2	homeobox-leucine zipper protein PROTODERMAL FACTOR 2 [Solanum tuberosum]	-	-	-	-	GO:0043231//intracellular membrane-bounded organelle	GO:0001071//nucleic acid binding transcription factor activity;GO:0003677//DNA binding	GO:0000904//cell morphogenesis involved in differentiation;GO:0009668//plastid membrane organization;GO:0009793//embryo development ending in seed dormancy;GO:0009886//post-embryonic morphogenesis;GO:0010468//regulation of gene expression;GO:0030855//epithelial cell differentiation;GO:0034645//cellular macromolecule biosynthetic process;GO:0043543//protein acylation;GO:0048496//maintenance of org…
SMEL_003g174030.1	16.56	16.99	14.42	1.3	0.3	1.48	15.99	1.02667	-4	2.02e-23	9.29e-22	PLP3	patatin-like protein 3 [Solanum tuberosum]	-	-	-	-	-	GO:0003824//catalytic activity	GO:0006629//lipid metabolic process
SMEL_005g233860.1	0.38	0.83	0.5	0	0.11	0	0.57	0.0366667	-4	0.0105389	0.0364754	SOT10	cytosolic sulfotransferase 5-like [Capsicum annuum]	-	-	-	-	-	GO:0016740//transferase activity	-
SMEL_000g056790.1	48.38	44.86	26.57	1.6	2.69	3.4	39.9367	2.56333	-4	6.07e-31	4.03e-29	XTH16	xyloglucan endotransglucosylase/hydrolase 2-like [Capsicum annuum]	-	-	-	-	GO:0005576//extracellular region;GO:0030312//external encapsulating structure	GO:0016758//transferase activity, transferring hexosyl groups;GO:0016787//hydrolase activity	GO:0044042//glucan metabolic process;GO:0045229//external encapsulating structure organization
SMEL_011g376420.1	15.59	8.03	8.85	1.09	0.26	0.85	10.8233	0.733333	-3.9	1.88e-18	6.37e-17	--	Galactose-binding domain-like [Trema orientale]	-	-	-	-	GO:0005618//cell wall;GO:0005911//cell-cell junction;GO:0009536//plastid;GO:0016020//membrane	-	GO:0003006//developmental process involved in reproduction;GO:0006779//porphyrin-containing compound biosynthetic process;GO:0010476//gibberellin mediated signaling pathway
SMEL_005g240460.1	1.37	2.25	1.37	0.17	0	0.17	1.66333	0.113333	-3.9	0.00525481	0.0201416	--	oxidoreductases [Striga asiatica]	-	-	-	-	-	-	-
SMEL_011g376340.1	1.32	1.13	1.52	0	0	0.26	1.32333	0.0866667	-3.9	0.000309901	0.00169709	At3g47200	UPF0481 protein At3g47200-like [Solanum pennellii]	-	-	-	-	-	-	-
SMEL_004g218320.1	18.6	5.05	13	0.66	0.63	1.1	12.2167	0.796667	-3.9	7.48e-17	2.2e-15	GRF6	growth-regulating factor 1-like isoform X2 [Solanum lycopersicum]	-	-	-	-	GO:0009536//plastid;GO:0016020//membrane	GO:0005488//binding	GO:0008152//metabolic process;GO:0009791//post-embryonic development;GO:0042221//response to chemical;GO:0048731//system development;GO:0050789//regulation of biological process
SMEL_007g277030.1	111.96	31.7	99.88	2.71	3.86	10.07	81.18	5.54667	-3.9	6.5e-07	6.06e-06	PAP27	probable inactive purple acid phosphatase 27 [Solanum lycopersicum]	-	-	-	-	-	GO:0003824//catalytic activity;GO:0043169//cation binding	GO:0006796//phosphate-containing compound metabolic process
MSTRG.26083	3.24	2.61	2.61	0.37	0.15	0.08	2.82	0.2	-3.8	1.38e-11	2.39e-10	--	14.7 kDa ribonuclease H-like protein [Nicotiana tabacum]	-	-	-	-	-	-	-
SMEL_000g013600.1	2.1	0.9	2.1	0.19	0.17	0	1.7	0.12	-3.8	0.00892886	0.0316843	--	aspartate and glycine-rich protein-like [Momordica charantia]	-	-	-	-	-	-	-
SMEL_003g184130.1	1.64	1.12	1.19	0.22	0	0.07	1.31667	0.0966667	-3.8	0.000332103	0.00180332	CBL4	Calcineurin B-like protein 4 [Capsicum baccatum]	-	-	-	-	GO:0008287//protein serine/threonine phosphatase complex;GO:0016020//membrane;GO:0043231//intracellular membrane-bounded organelle	GO:0004722//protein serine/threonine phosphatase activity;GO:0046872//metal ion binding	GO:0006796//phosphate-containing compound metabolic process;GO:0006875//cellular metal ion homeostasis;GO:0006971//hypotonic response;GO:0009593//detection of chemical stimulus;GO:0019932//second-messenger-mediated signaling
SMEL_012g386730.1	55.74	69.84	65.32	7.12	0.87	6.04	63.6333	4.67667	-3.8	1.42e-06	1.24e-05	PMEI3	pectinesterase inhibitor 4-like [Solanum pennellii]	-	-	-	-	-	-	GO:0009639//response to red or far red light
SMEL_007g276010.1	0.37	3.13	2.84	0	0	0.49	2.11333	0.163333	-3.7	0.00730581	0.0267346	--	defensin-like protein 19 [Capsicum annuum]	-	-	-	-	-	-	-
MSTRG.9232	4.08	7.52	4	0.32	0.65	0.24	5.2	0.403333	-3.7	1.7e-09	2.27e-08	--	protein FAR-RED IMPAIRED RESPONSE 1-like [Solanum pennellii]	-	-	-	-	-	-	-
SMEL_006g255950.1	1.42	0.45	1.18	0.12	0	0.12	1.01667	0.08	-3.7	0.0117801	0.0400491	--	T-complex protein 1 subunit alpha [Capsicum annuum]	-	-	-	-	-	-	-
SMEL_012g391370.1	184.12	148.66	144.75	16.11	5.34	14.53	159.177	11.9933	-3.7	2.2e-29	1.38e-27	AAO	L-ascorbate oxidase [Solanum tuberosum]	Metabolism;Metabolism	Global and overview maps;Carbohydrate metabolism	ko01100//Metabolic pathways;ko00053//Ascorbate and aldarate metabolism	K00423;K00423	GO:0005618//cell wall;GO:0005911//cell-cell junction	GO:0016682//oxidoreductase activity, acting on diphenols and related substances as donors, oxygen as acceptor;GO:0046914//transition metal ion binding	GO:0006694//steroid biosynthetic process;GO:0030148//sphingolipid biosynthetic process
SMEL_000g046200.1	0.31	1.23	1.1	0.16	0.05	0	0.88	0.07	-3.7	0.00154455	0.00697362	At1g09380	WAT1-related protein At1g09380-like [Solanum tuberosum]	-	-	-	-	-	-	-
SMEL_003g176700.1	240.71	318.69	258.6	33.74	10.54	17.66	272.667	20.6467	-3.7	4.57e-28	2.67e-26	At1g48100	polygalacturonase At1g48100-like [Solanum lycopersicum]	-	-	-	-	-	GO:0004553//hydrolase activity, hydrolyzing O-glycosyl compounds	GO:0044238//primary metabolic process;GO:0045229//external encapsulating structure organization
SMEL_009g330180.1	2.57	1.05	2.01	0.15	0.07	0.22	1.87667	0.146667	-3.7	6.42e-08	7.05e-07	At4g02290	endo-1,4-beta-glucanase precursor [Solanum lycopersicum]	Metabolism;Metabolism	Global and overview maps;Carbohydrate metabolism	ko01100//Metabolic pathways;ko00500//Starch and sucrose metabolism	K01179;K01179	-	GO:0004553//hydrolase activity, hydrolyzing O-glycosyl compounds	GO:0009799//specification of symmetry;GO:0009933//meristem structural organization;GO:0009943//adaxial/abaxial axis specification;GO:0010087//phloem or xylem histogenesis;GO:0030243//cellulose metabolic process;GO:0045229//external encapsulating structure organization;GO:0048437//floral organ development;GO:0051707//response to other organism
SMEL_010g340960.1	14.2	12.51	64.84	2.13	0.94	4.2	30.5167	2.42333	-3.7	0.000185235	0.00107384	CNGC4	cyclic nucleotide-gated ion channel 4-like [Solanum tuberosum]	-	-	-	-	GO:0031224//intrinsic component of membrane	GO:0005515//protein binding;GO:0015075//ion transmembrane transporter activity;GO:0030551//cyclic nucleotide binding	GO:0006873//cellular ion homeostasis;GO:0030001//metal ion transport;GO:0033554//cellular response to stress
SMEL_011g374390.1	16.37	12.98	12.4	1.72	0.1	1.37	13.9167	1.06333	-3.7	1.03e-11	1.82e-10	KTI5	kunitz trypsin inhibitor 2-like [Solanum pennellii]	-	-	-	-	GO:0005576//extracellular region;GO:0030312//external encapsulating structure	-	GO:0006950//response to stress;GO:0009628//response to abiotic stimulus;GO:0044267//cellular protein metabolic process;GO:1901700//response to oxygen-containing compound
SMEL_000g019200.1	44.75	52.95	73.89	3.79	1.76	7.24	57.1967	4.26333	-3.7	2.27e-19	8.25e-18	PER72	peroxidase 72 [Solanum lycopersicum]	Metabolism;Metabolism;Metabolism	Global and overview maps;Global and overview maps;Biosynthesis of other secondary metabolites	ko01100//Metabolic pathways;ko01110//Biosynthesis of secondary metabolites;ko00940//Phenylpropanoid biosynthesis	K00430;K00430;K00430	GO:0030312//external encapsulating structure	GO:0003824//catalytic activity;GO:0005488//binding;GO:0016209//antioxidant activity	GO:0044710//single-organism metabolic process;GO:0051707//response to other organism
SMEL_012g386920.1	0.71	1.15	2.74	0	0.27	0.08	1.53333	0.116667	-3.7	0.000300435	0.00165058	psaA	PsaA [Solanum melongena]	Metabolism;Metabolism	Global and overview maps;Energy metabolism	ko01100//Metabolic pathways;ko00195//Photosynthesis	K02689;K02689	GO:0009521//photosystem;GO:0031224//intrinsic component of membrane;GO:0044434//chloroplast part	GO:0003824//catalytic activity;GO:0046872//metal ion binding;GO:0046906//tetrapyrrole binding;GO:0051536//iron-sulfur cluster binding	GO:0006464//cellular protein modification process;GO:0044710//single-organism metabolic process
SMEL_005g231220.1	20.74	30.35	27.18	2.57	0.17	3.32	26.09	2.02	-3.7	0.000308309	0.00168929	SRK2H	serine/threonine-protein kinase SAPK7-like [Solanum tuberosum]	Environmental Information Processing;Environmental Information Processing	Signal transduction;Signal transduction	ko04075//Plant hormone signal transduction;ko04016//MAPK signaling pathway - plant	K14498;K14498	-	-	-
SMEL_009g330560.1	3.72	2.66	2.31	0	0.47	0.25	2.89667	0.24	-3.6	0.000105629	0.000645984	--	Cell wall integrity and stress response component 1 like [Actinidia chinensis var. chinensis] [Actinidia chinensis]	-	-	-	-	-	-	-
MSTRG.423	4.9	5.95	5.72	0.14	1	0.27	5.52333	0.47	-3.6	7.14e-07	6.61e-06	--	Gag [Vitis vinifera]	-	-	-	-	-	-	-
SMEL_003g197120.1	3.05	1.09	2.42	0.11	0.03	0.41	2.18667	0.183333	-3.6	3.04e-06	2.51e-05	--	PIG04 remorin, partial [Petunia x hybrida]	-	-	-	-	-	-	-
SMEL_002g158510.1	0.84	0.67	0.38	0	0.04	0.12	0.63	0.0533333	-3.6	0.00163789	0.00733757	AAE6	probable acyl-activating enzyme 6 [Capsicum annuum]	-	-	-	-	GO:0009536//plastid;GO:0042579//microbody	GO:0016405//CoA-ligase activity	GO:0008152//metabolic process
SMEL_008g311290.1	52.12	37.59	42.92	2.15	2	6.67	44.21	3.60667	-3.6	2.45e-09	3.21e-08	AIM1	peroxisomal fatty acid beta-oxidation multifunctional protein AIM1-like [Solanum tuberosum]	Metabolism;Metabolism;Metabolism;Metabolism;Metabolism	Global and overview maps;Global and overview maps;Global and overview maps;Lipid metabolism;Lipid metabolism	ko01100//Metabolic pathways;ko01110//Biosynthesis of secondary metabolites;ko01212//Fatty acid metabolism;ko00071//Fatty acid degradation;ko00592//alpha-Linolenic acid metabolism	K10527;K10527;K10527;K10527;K10527	GO:0005911//cell-cell junction;GO:0009536//plastid;GO:0030312//external encapsulating structure;GO:0042579//microbody	GO:0016616//oxidoreductase activity, acting on the CH-OH group of donors, NAD or NADP as acceptor;GO:0016836//hydro-lyase activity;GO:0016853//isomerase activity	GO:0009062//fatty acid catabolic process;GO:0009694//jasmonic acid metabolic process;GO:0090567//reproductive shoot system development
SMEL_001g124190.1	3.5	2.27	4.01	0.36	0.14	0.3	3.26	0.266667	-3.6	2.47e-10	3.71e-09	At1g09380	WAT1-related protein At1g09380-like [Solanum tuberosum]	-	-	-	-	-	-	-
SMEL_010g355410.1	0.69	1.1	0.69	0.05	0	0.16	0.826667	0.07	-3.6	0.0010287	0.00487489	At5g03820	GDSL esterase/lipase At5g03820 [Capsicum annuum]	-	-	-	-	-	GO:0016788//hydrolase activity, acting on ester bonds	GO:0006629//lipid metabolic process
SMEL_000g023760.1	0.76	1.22	0.92	0.06	0.09	0.09	0.966667	0.08	-3.6	2.09e-06	1.77e-05	COL10	B-box zinc finger protein 8 [Solanum tuberosum]	-	-	-	-	GO:0043231//intracellular membrane-bounded organelle	-	GO:0010468//regulation of gene expression;GO:0048511//rhythmic process;GO:0048581//negative regulation of post-embryonic development
SMEL_000g065460.1	8.78	3.89	5.74	0.29	0.06	1.12	6.13667	0.49	-3.6	0.000508186	0.00262565	DSEL	phospholipase A1-IIgamma-like [Solanum tuberosum]	-	-	-	-	-	-	-
SMEL_006g257980.1	2.83	3.42	2.1	0.16	0.22	0.32	2.78333	0.233333	-3.6	6.07e-07	5.7e-06	ERF003	ethylene-responsive transcription factor ERF003-like [Solanum tuberosum]	-	-	-	-	GO:0043231//intracellular membrane-bounded organelle	GO:0001071//nucleic acid binding transcription factor activity	GO:0000160//phosphorelay signal transduction system;GO:0003006//developmental process involved in reproduction;GO:0006950//response to stress;GO:0007275//multicellular organism development;GO:0010468//regulation of gene expression;GO:0010476//gibberellin mediated signaling pathway;GO:0034645//cellular macromolecule biosynthetic process
SMEL_003g181050.1	3.2	2.62	3.86	0.29	0.12	0.4	3.22667	0.27	-3.6	1.91e-18	6.47e-17	ERL1	LRR receptor-like serine/threonine-protein kinase ERL1 [Solanum tuberosum]	Environmental Information Processing	Signal transduction	ko04016//MAPK signaling pathway - plant	K20718	GO:0031224//intrinsic component of membrane;GO:0043231//intracellular membrane-bounded organelle	GO:0004672//protein kinase activity;GO:0016491//oxidoreductase activity;GO:0016791//phosphatase activity;GO:0032550//purine ribonucleoside binding	GO:0000904//cell morphogenesis involved in differentiation;GO:0006464//cellular protein modification process;GO:0006796//phosphate-containing compound metabolic process;GO:0006833//water transport;GO:0006950//response to stress;GO:0007155//cell adhesion;GO:0009617//response to bacterium;GO:0009620//response to fungus;GO:0009664//plant-type cell wall organization;GO:0009718//anthocyanin-containing…
SMEL_007g296520.1	0.54	0.38	0.68	0.05	0.04	0.04	0.533333	0.0433333	-3.6	0.00227953	0.00978121	HIPP41	heavy metal-associated isoprenylated plant protein 41-like [Nicotiana attenuata]	-	-	-	-	-	-	-
MSTRG.15000	5.26	7.89	7.94	1	0.06	0.74	7.03	0.6	-3.6	1.21e-09	1.65e-08	SCRM2	transcription factor bHLH61 [Solanum lycopersicum]	-	-	-	-	-	GO:0005488//binding	-
SMEL_008g310940.1	10.3	10.44	24.25	1.27	0.66	1.83	14.9967	1.25333	-3.6	9.37e-14	2.04e-12	WRKY40	probable WRKY transcription factor 40 [Solanum tuberosum]	-	-	-	-	GO:0043231//intracellular membrane-bounded organelle	GO:0001071//nucleic acid binding transcription factor activity;GO:0005488//binding	GO:0006725//cellular aromatic compound metabolic process;GO:0009617//response to bacterium;GO:0009620//response to fungus;GO:0009628//response to abiotic stimulus;GO:0009755//hormone-mediated signaling pathway;GO:0009863//salicylic acid mediated signaling pathway;GO:0010243//response to organonitrogen compound;GO:0032787//monocarboxylic acid metabolic process;GO:0035556//intracellular signal tran…
SMEL_005g238260.1	2.82	1.26	3.21	0.3	0.16	0.2	2.43	0.22	-3.5	6.58e-10	9.31e-09	--	DUF594 family protein [Medicago truncatula]	-	-	-	-	-	-	-
SMEL_004g202930.1	0.4	0.19	0.4	0	0.06	0.03	0.33	0.03	-3.5	0.00912924	0.0322674	--	GDSL esterase/lipase At4g10955-like [Solanum tuberosum]	-	-	-	-	-	-	-
MSTRG.22626	5.95	6.74	5.21	0.37	0.77	0.4	5.96667	0.513333	-3.5	5.99e-21	2.4e-19	--	protein DEFECTIVE IN MERISTEM SILENCING 3-like [Solanum tuberosum]	-	-	-	-	-	-	-
SMEL_003g188970.1	0.28	0.31	0.84	0	0.08	0.05	0.476667	0.0433333	-3.5	0.0104758	0.0362986	--	Sterol 24-C-methyltransferase [Handroanthus impetiginosus]	-	-	-	-	-	-	-
SMEL_011g376090.1	1.9	0.72	2.12	0	0.14	0.28	1.58	0.14	-3.5	0.00423862	0.0167723	--	UDP-N-acetylmuramoyl-tripeptide--D-alanyl-D-alanine ligase-like isoform X2 [Nicotiana tabacum]	-	-	-	-	GO:0044424//intracellular part	GO:0016881//acid-amino acid ligase activity	GO:0008152//metabolic process;GO:0022604//regulation of cell morphogenesis
MSTRG.26327	0.43	1.62	0.77	0.17	0	0.08	0.94	0.0833333	-3.5	0.00801775	0.028975	--	uncharacterized protein LOC109216957 [Nicotiana attenuata]	-	-	-	-	-	-	-
SMEL_006g262850.1	46.68	27.27	35.33	2.84	2.88	4.12	36.4267	3.28	-3.5	3.12e-28	1.84e-26	GASA6	Gibberellin-regulated protein 6 [Capsicum baccatum]	-	-	-	-	-	-	GO:0000097//sulfur amino acid biosynthetic process;GO:0010476//gibberellin mediated signaling pathway;GO:0019725//cellular homeostasis
SMEL_004g221450.1	1.28	0.6	1.41	0.09	0.16	0.04	1.09667	0.0966667	-3.5	4.9e-05	0.000320556	HHT1	omega-hydroxypalmitate O-feruloyl transferase [Solanum pennellii]	-	-	-	-	-	GO:0016413//O-acetyltransferase activity	-
SMEL_008g302190.1	1.18	2.08	1.43	0.19	0.08	0.15	1.56333	0.14	-3.5	1.3e-08	1.56e-07	IPMSA	2-isopropylmalate synthase A [Solanum tuberosum]	Metabolism;Metabolism;Metabolism;Metabolism;Metabolism;Metabolism	Global and overview maps;Global and overview maps;Global and overview maps;Carbohydrate metabolism;Global and overview maps;Amino acid metabolism	ko01100//Metabolic pathways;ko01110//Biosynthesis of secondary metabolites;ko01230//Biosynthesis of amino acids;ko00620//Pyruvate metabolism;ko01210//2-Oxocarboxylic acid metabolism;ko00290//Valine, leucine and isoleucine biosynthesis	K01649;K01649;K01649;K01649;K01649;K01649	GO:0009526//plastid envelope	GO:0046912//transferase activity, transferring acyl groups, acyl groups converted into alkyl on transfer	GO:0006551//leucine metabolic process;GO:0008652//cellular amino acid biosynthetic process
SMEL_011g363980.1	1.41	0.99	1.62	0	0.25	0.11	1.34	0.12	-3.5	1.63e-06	1.41e-05	KIN14R	kinesin KP1 [Solanum tuberosum]	-	-	-	-	GO:0005875//microtubule associated complex	GO:0003774//motor activity;GO:0015631//tubulin binding;GO:0032550//purine ribonucleoside binding	GO:0006305//DNA alkylation;GO:0007017//microtubule-based process;GO:0016458//gene silencing;GO:0034968//histone lysine methylation;GO:0048449//floral organ formation;GO:0048580//regulation of post-embryonic development;GO:1902410//mitotic cytokinetic process
SMEL_000g029910.1	1.43	2.16	0.95	0.16	0.07	0.16	1.51333	0.13	-3.5	0.000224985	0.00127811	LBD41	LOB domain-containing protein 41 [Solanum tuberosum]	-	-	-	-	-	-	GO:0006950//response to stress;GO:0009863//salicylic acid mediated signaling pathway;GO:0010468//regulation of gene expression;GO:0042743//hydrogen peroxide metabolic process;GO:0044238//primary metabolic process
SMEL_002g168150.1	1.02	0.68	0.65	0	0	0.21	0.783333	0.07	-3.5	0.00908022	0.0321144	UCC1	mavicyanin [Solanum lycopersicum]	-	-	-	-	GO:0031224//intrinsic component of membrane	GO:0046914//transition metal ion binding	GO:0044763//single-organism cellular process;GO:0045491//xylan metabolic process
SMEL_009g329300.1	81.91	74.53	87.43	10.88	4.93	8.09	81.29	7.96667	-3.4	4.19e-37	3.75e-35	--	classical arabinogalactan protein 26-like [Capsicum annuum]	-	-	-	-	GO:0016020//membrane	-	GO:0009628//response to abiotic stimulus
SMEL_009g332890.1	1.34	0.5	1.34	0	0.24	0.07	1.06	0.103333	-3.4	0.00306776	0.0126632	--	histone H2A.Z-specific chaperone CHZ1 [Solanum tuberosum]	-	-	-	-	-	-	-
SMEL_009g330490.1	2.34	2.2	3.71	0.14	0.5	0.14	2.75	0.26	-3.4	0.00025638	0.00143641	--	leucine-rich repeat extensin-like protein 3 [Solanum lycopersicum]	-	-	-	-	-	-	-
SMEL_007g295800.1	306.86	217.74	216.46	27.79	6.39	37.25	247.02	23.81	-3.4	1.88e-06	1.62e-05	--	Upstream activation factor subunit spp27 [Vitis vinifera]	-	-	-	-	GO:0005911//cell-cell junction;GO:0043231//intracellular membrane-bounded organelle	GO:0005515//protein binding;GO:0008289//lipid binding;GO:0046914//transition metal ion binding	GO:0006952//defense response;GO:0009863//salicylic acid mediated signaling pathway;GO:0044237//cellular metabolic process;GO:0051707//response to other organism
SMEL_000g033590.1	1.01	0.31	0.74	0.1	0.03	0.07	0.686667	0.0666667	-3.4	0.000319866	0.00174577	AAP6	amino acid permease 6-like [Solanum tuberosum]	-	-	-	-	-	-	-
SMEL_003g183350.1	56.94	55.74	45.24	6.73	4.43	3.51	52.64	4.89	-3.4	5.1e-47	6.56e-45	ABCG8	ABC transporter G family member 4-like [Solanum tuberosum]	-	-	-	-	-	GO:0015604//organic phosphonate transmembrane transporter activity;GO:0017111//nucleoside-triphosphatase activity;GO:0032550//purine ribonucleoside binding	GO:0044765//single-organism transport
SMEL_003g196220.1	421.45	179.03	328.75	42.77	8.1	37.97	309.743	29.6133	-3.4	8.42e-06	6.44e-05	At1g18250	thaumatin-like protein [Solanum tuberosum]	-	-	-	-	GO:0005576//extracellular region;GO:0005911//cell-cell junction;GO:0030312//external encapsulating structure;GO:0043231//intracellular membrane-bounded organelle	-	GO:0002252//immune effector process;GO:0006355//regulation of transcription, DNA-templated;GO:0006605//protein targeting;GO:0007017//microtubule-based process;GO:0009411//response to UV;GO:0009617//response to bacterium;GO:0009620//response to fungus;GO:0009696//salicylic acid metabolic process;GO:0009718//anthocyanin-containing compound biosynthetic process;GO:0009755//hormone-mediated signaling…
SMEL_002g159740.1	4.55	1.74	3.1	0.35	0.21	0.31	3.13	0.29	-3.4	8.19e-10	1.14e-08	CUT1	3-ketoacyl-CoA synthase 6 [Capsicum chinense]	Metabolism;Metabolism;Organismal Systems;Metabolism	Global and overview maps;Global and overview maps;Environmental adaptation;Lipid metabolism	ko01100//Metabolic pathways;ko01110//Biosynthesis of secondary metabolites;ko04626//Plant-pathogen interaction;ko00062//Fatty acid elongation	K15397;K15397;K15397;K15397	GO:0031224//intrinsic component of membrane;GO:0043231//intracellular membrane-bounded organelle	GO:0004312//fatty acid synthase activity	GO:0003006//developmental process involved in reproduction;GO:0005976//polysaccharide metabolic process;GO:0006090//pyruvate metabolic process;GO:0006544//glycine metabolic process;GO:0006633//fatty acid biosynthetic process;GO:0006732//coenzyme metabolic process;GO:0006753//nucleoside phosphate metabolic process;GO:0006779//porphyrin-containing compound biosynthetic process;GO:0006790//sulfur co…
MSTRG.8363	2.51	2.2	1.55	0.09	0.16	0.34	2.08667	0.196667	-3.4	4.26e-05	0.000282625	CYP76B10	geraniol 8-hydroxylase-like [Solanum tuberosum]	-	-	-	-	GO:0043231//intracellular membrane-bounded organelle;GO:0044425//membrane part	GO:0004497//monooxygenase activity;GO:0046872//metal ion binding	GO:0016098//monoterpenoid metabolic process
SMEL_004g220780.1	1.16	0.4	1.22	0.13	0.03	0.1	0.926667	0.0866667	-3.4	7.24e-05	0.000459251	GAF1	zinc finger protein GAI-ASSOCIATED FACTOR 1-like [Solanum pennellii]	-	-	-	-	-	GO:0005488//binding	GO:0006355//regulation of transcription, DNA-templated;GO:0006952//defense response;GO:0007165//signal transduction;GO:0044767//single-organism developmental process;GO:0051707//response to other organism;GO:0071229//cellular response to acid chemical;GO:0071310//cellular response to organic substance;GO:1901701//cellular response to oxygen-containing compound
SMEL_000g030940.1	37.28	37.45	46.69	3.79	1.13	6.68	40.4733	3.86667	-3.4	1.23e-06	1.09e-05	PER72	Plant peroxidase [Macleaya cordata]	Metabolism;Metabolism;Metabolism	Global and overview maps;Global and overview maps;Biosynthesis of other secondary metabolites	ko01100//Metabolic pathways;ko01110//Biosynthesis of secondary metabolites;ko00940//Phenylpropanoid biosynthesis	K00430;K00430;K00430	GO:0030312//external encapsulating structure	GO:0003824//catalytic activity;GO:0016209//antioxidant activity;GO:0043169//cation binding;GO:0046906//tetrapyrrole binding	GO:0006950//response to stress;GO:0044710//single-organism metabolic process;GO:0051707//response to other organism
SMEL_011g372750.1	36.38	33.59	44.23	4.95	2.02	3.77	38.0667	3.58	-3.4	3.37e-33	2.52e-31	XYL1	alpha-xylosidase 1-like [Solanum tuberosum]	-	-	-	-	GO:0005576//extracellular region;GO:0005618//cell wall;GO:0005911//cell-cell junction;GO:0009536//plastid	GO:0005488//binding;GO:0090599//alpha-glucosidase activity;GO:0097599//xylanase activity	GO:0000272//polysaccharide catabolic process;GO:0006073//cellular glucan metabolic process;GO:0010038//response to metal ion;GO:0042546//cell wall biogenesis;GO:0071555//cell wall organization
SMEL_003g181460.1	1.93	3.02	5.85	0.4	0.15	0.55	3.6	0.366667	-3.3	5.67e-06	4.49e-05	--	DUF1442 domain-containing protein [Cephalotus follicularis]	-	-	-	-	-	-	-
SMEL_000g080120.1	1.38	1.76	5.17	0.24	0.39	0.19	2.77	0.273333	-3.3	7.98e-06	6.14e-05	--	Regulator of rDNA transcription protein 15 [Capsicum baccatum]	-	-	-	-	-	-	-
MSTRG.24472	2.22	1.31	1.74	0.21	0.13	0.21	1.75667	0.183333	-3.3	2.66e-05	0.000184794	--	uncharacterized mitochondrial protein AtMg00810-like [Capsicum annuum]	-	-	-	-	-	-	-
SMEL_005g235980.1	271.78	240.97	275.62	41.73	3.8	35.85	262.79	27.1267	-3.3	0.00031981	0.00174577	AED3	aspartyl protease AED3-like [Capsicum annuum]	-	-	-	-	GO:0005576//extracellular region;GO:0005618//cell wall;GO:0009536//plastid	GO:0004175//endopeptidase activity	GO:0000097//sulfur amino acid biosynthetic process;GO:0009814//defense response, incompatible interaction;GO:0019538//protein metabolic process
SMEL_008g302690.1	0.66	0.19	0.66	0.1	0.05	0	0.503333	0.05	-3.3	0.0121504	0.0411019	APS2	inactive glucose-1-phosphate adenylyltransferase small subunit 2, chloroplastic-like [Solanum pennellii]	Metabolism;Metabolism;Metabolism;Metabolism	Global and overview maps;Global and overview maps;Carbohydrate metabolism;Carbohydrate metabolism	ko01100//Metabolic pathways;ko01110//Biosynthesis of secondary metabolites;ko00500//Starch and sucrose metabolism;ko00520//Amino sugar and nucleotide sugar metabolism	K00975;K00975;K00975;K00975	GO:0005576//extracellular region;GO:0009532//plastid stroma;GO:0030929//ADPG pyrophosphorylase complex	GO:0070566//adenylyltransferase activity	GO:0003006//developmental process involved in reproduction;GO:0005982//starch metabolic process;GO:0005984//disaccharide metabolic process;GO:0006090//pyruvate metabolic process;GO:0006739//NADP metabolic process;GO:0009639//response to red or far red light;GO:0009642//response to light intensity;GO:0009648//photoperiodism;GO:0009668//plastid membrane organization;GO:0009893//positive regulation …
SMEL_001g121990.1	83.61	52.41	68.4	5.18	4.08	11.61	68.14	6.95667	-3.3	1.22e-18	4.21e-17	ARPN	basic blue protein-like [Solanum pennellii]	-	-	-	-	GO:0005576//extracellular region;GO:0016020//membrane	GO:0046914//transition metal ion binding	GO:0001101//response to acid chemical;GO:0003006//developmental process involved in reproduction;GO:0009409//response to cold;GO:0009639//response to red or far red light;GO:0009756//carbohydrate mediated signaling;GO:0032446//protein modification by small protein conjugation;GO:0044703//multi-organism reproductive process;GO:0044710//single-organism metabolic process;GO:0048507//meristem develop…
SMEL_006g264330.1	24.88	12.99	17.9	1.73	1.52	2.28	18.59	1.84333	-3.3	2.08e-24	1.01e-22	At1g48405	kinase-interacting family protein-like [Solanum tuberosum]	-	-	-	-	-	-	-
SMEL_003g169080.1	2.32	0.64	0.77	0.19	0.09	0.1	1.24333	0.126667	-3.3	0.00494715	0.0191064	AUX22D	auxin-responsive protein IAA4 [Solanum tuberosum]	Environmental Information Processing	Signal transduction	ko04075//Plant hormone signal transduction	K14484	GO:0043231//intracellular membrane-bounded organelle	GO:0000975//regulatory region DNA binding;GO:0001071//nucleic acid binding transcription factor activity;GO:0005515//protein binding	GO:0000226//microtubule cytoskeleton organization;GO:0009755//hormone-mediated signaling pathway;GO:0010608//posttranscriptional regulation of gene expression;GO:0014070//response to organic cyclic compound;GO:0034645//cellular macromolecule biosynthetic process;GO:0048528//post-embryonic root development
SMEL_001g128060.1	7.46	4.58	5.12	0.48	0.69	0.53	5.72	0.566667	-3.3	1.13e-21	4.78e-20	CRSP	CO(2)-response secreted protease-like [Solanum tuberosum]	-	-	-	-	-	-	-
SMEL_001g130450.1	9.38	6.24	8.74	0.67	0.5	1.28	8.12	0.816667	-3.3	1.11e-18	3.86e-17	CYP704C1	Cytochrome 细胞色素 P450 704C1-like [Solanum tuberosum]	-	-	-	-	-	GO:0016491//oxidoreductase activity;GO:0046906//tetrapyrrole binding;GO:0046914//transition metal ion binding	GO:0044710//single-organism metabolic process
SMEL_008g317750.1	0.69	1.55	1.42	0.15	0.18	0.05	1.22	0.126667	-3.3	5.72e-05	0.000370432	DTX56	protein DETOXIFICATION 56-like [Solanum tuberosum]	-	-	-	-	GO:0031224//intrinsic component of membrane	GO:0015291//secondary active transmembrane transporter activity	GO:0044763//single-organism cellular process
SMEL_012g381260.1	4.49	4.23	6.8	0.64	0.23	0.76	5.17333	0.543333	-3.3	6.33e-07	5.92e-06	HIPP35	heavy metal-associated isoprenylated plant protein 35 [Solanum pennellii]	-	-	-	-	-	-	GO:0030001//metal ion transport;GO:0050789//regulation of biological process
SMEL_000g060970.1	96.23	25.23	60.34	4.46	4.09	10.43	60.6	6.32667	-3.3	4.8e-06	3.84e-05	HMG1	3-hydroxy-3-methylglutaryl-coenzyme A reductase 1-like [Solanum tuberosum]	Metabolism;Metabolism;Metabolism	Global and overview maps;Global and overview maps;Metabolism of terpenoids and polyketides	ko01100//Metabolic pathways;ko01110//Biosynthesis of secondary metabolites;ko00900//Terpenoid backbone biosynthesis	K00021;K00021;K00021	GO:0009526//plastid envelope;GO:0031090//organelle membrane;GO:0031224//intrinsic component of membrane	GO:0000166//nucleotide binding;GO:0016616//oxidoreductase activity, acting on the CH-OH group of donors, NAD or NADP as acceptor;GO:0048037//cofactor binding	GO:0006084//acetyl-CoA metabolic process;GO:0006694//steroid biosynthetic process;GO:0006722//triterpenoid metabolic process;GO:0006970//response to osmotic stress;GO:0006996//organelle organization;GO:0009699//phenylpropanoid biosynthetic process;GO:0060147//regulation of posttranscriptional gene silencing;GO:0070838//divalent metal ion transport
SMEL_004g214130.1	24.85	19.16	28.21	1.89	1.62	3.81	24.0733	2.44	-3.3	5.23e-23	2.32e-21	PER12	peroxidase 12-like precursor [Nicotiana tabacum]	Metabolism;Metabolism;Metabolism	Global and overview maps;Global and overview maps;Biosynthesis of other secondary metabolites	ko01100//Metabolic pathways;ko01110//Biosynthesis of secondary metabolites;ko00940//Phenylpropanoid biosynthesis	K00430;K00430;K00430	GO:0005618//cell wall;GO:0005911//cell-cell junction;GO:0043231//intracellular membrane-bounded organelle	GO:0003824//catalytic activity;GO:0016209//antioxidant activity;GO:0043169//cation binding;GO:0046906//tetrapyrrole binding	GO:0003006//developmental process involved in reproduction;GO:0006950//response to stress;GO:0044710//single-organism metabolic process;GO:0048509//regulation of meristem development
SMEL_002g165620.1	1.52	0.59	1.34	0	0.3	0.04	1.15	0.113333	-3.3	0.000933172	0.00448007	SCPL25	serine carboxypeptidase-like 25 [Capsicum annuum]	-	-	-	-	GO:0044421//extracellular region part	GO:0004180//carboxypeptidase activity	GO:0019538//protein metabolic process;GO:0043401//steroid hormone mediated signaling pathway
SMEL_012g388600.1	1.77	0.55	1.5	0.15	0.09	0.17	1.27333	0.136667	-3.2	1.17e-06	1.04e-05	--	Alpha-L-arabinofuranosidase B [Corchorus capsularis]	-	-	-	-	GO:0005618//cell wall;GO:0043231//intracellular membrane-bounded organelle	GO:0016787//hydrolase activity	GO:0008152//metabolic process
SMEL_000g085960.1	2.06	0.67	1.58	0.24	0.14	0.08	1.43667	0.153333	-3.2	0.000917343	0.00441639	--	At4g21310p-like protein [Arabidopsis lyrata]	-	-	-	-	-	-	-
MSTRG.25825	18.18	8.77	11.75	1.38	1.31	1.52	12.9	1.40333	-3.2	8.41e-15	2.02e-13	--	classical arabinogalactan protein 9-like [Solanum lycopersicum]	-	-	-	-	-	-	-
SMEL_008g315220.1	10.05	6.63	22.64	0.69	0.31	3.3	13.1067	1.43333	-3.2	2.89e-05	0.000199301	--	Invertase [Actinidia chinensis var. chinensis] [Actinidia chinensis]	-	-	-	-	-	-	-
SMEL_000g029060.1	1.26	0.89	2.2	0.32	0	0.15	1.45	0.156667	-3.2	0.0139033	0.0459752	--	leucine-rich repeat extensin-like protein 6 [Solanum lycopersicum]	-	-	-	-	-	-	-
SMEL_008g311130.1	16.75	10.57	13.28	2.05	0.71	1.74	13.5333	1.5	-3.2	3.65e-16	1e-14	--	uncharacterized RNA-binding protein C17H9.04c isoform X1 [Solanum tuberosum]	-	-	-	-	-	-	GO:0071555//cell wall organization
SMEL_010g353450.1	1.24	0.49	0.52	0.11	0.1	0.04	0.75	0.0833333	-3.2	0.000644142	0.00323691	abhd17c	alpha/beta hydrolase domain-containing protein 17C-like [Solanum tuberosum]	-	-	-	-	-	-	GO:0000097//sulfur amino acid biosynthetic process;GO:0042127//regulation of cell proliferation
SMEL_001g151270.1	5.03	4.58	4.63	0.77	0.36	0.42	4.74667	0.516667	-3.2	2.52e-20	9.64e-19	ADO3	Adagio protein 3 [Capsicum chinense]	Organismal Systems	Environmental adaptation	ko04712//Circadian rhythm - plant	K12116	GO:0043231//intracellular membrane-bounded organelle	GO:0038023//signaling receptor activity;GO:0044212//transcription regulatory region DNA binding	GO:0009416//response to light stimulus;GO:0009909//regulation of flower development;GO:0010468//regulation of gene expression;GO:0019941//modification-dependent protein catabolic process;GO:0032446//protein modification by small protein conjugation;GO:0048511//rhythmic process;GO:0050794//regulation of cellular process
SMEL_011g364130.1	0.64	0.23	0.49	0.03	0.06	0.06	0.453333	0.05	-3.2	0.00194769	0.00855417	AIL6	AP2-like ethylene-responsive transcription factor AIL6 [Solanum lycopersicum]	-	-	-	-	-	GO:0000975//regulatory region DNA binding	GO:0009628//response to abiotic stimulus;GO:0009734//auxin-activated signaling pathway;GO:0009790//embryo development;GO:0009909//regulation of flower development;GO:0009933//meristem structural organization;GO:0010074//maintenance of meristem identity;GO:0010467//gene expression;GO:0034645//cellular macromolecule biosynthetic process;GO:0040007//growth;GO:0044238//primary metabolic process;GO:00…
SMEL_007g285410.1	30.88	18.27	18.75	1.39	2.57	3.56	22.6333	2.50667	-3.2	3e-17	9.24e-16	GULLO6	probable L-gulonolactone oxidase 6 [Solanum tuberosum]	Metabolism;Metabolism	Global and overview maps;Carbohydrate metabolism	ko01100//Metabolic pathways;ko00053//Ascorbate and aldarate metabolism	K00103;K00103	-	GO:0000166//nucleotide binding;GO:0016616//oxidoreductase activity, acting on the CH-OH group of donors, NAD or NADP as acceptor;GO:0016899//oxidoreductase activity, acting on the CH-OH group of donors, oxygen as acceptor	GO:0044710//single-organism metabolic process
SMEL_011g364020.1	88.1	65.9	84.6	9.16	7.11	9.57	79.5333	8.61333	-3.2	7.12e-72	2.02e-69	Os07g0190000	probable 1-deoxy-D-xylulose-5-phosphate synthase 2, chloroplastic [Solanum tuberosum]	Metabolism;Metabolism;Metabolism;Metabolism	Global and overview maps;Global and overview maps;Metabolism of terpenoids and polyketides;Metabolism of cofactors and vitamins	ko01100//Metabolic pathways;ko01110//Biosynthesis of secondary metabolites;ko00900//Terpenoid backbone biosynthesis;ko00730//Thiamine metabolism	K01662;K01662;K01662;K01662	-	GO:0016744//transferase activity, transferring aldehyde or ketonic groups	GO:0006721//terpenoid metabolic process
SMEL_003g180590.1	19.34	26.75	19.77	3.34	1.31	2.73	21.9533	2.46	-3.2	2.06e-18	6.94e-17	PMEI9	21 kDa protein-like [Solanum tuberosum]	-	-	-	-	-	-	-
SMEL_012g384330.1	9.87	9.94	12.24	1.06	0.72	1.82	10.6833	1.2	-3.2	4.43e-15	1.09e-13	RBG7	glycine-rich RNA-binding protein [Solanum lycopersicum]	-	-	-	-	-	-	-
SMEL_001g138130.1	1.03	0.91	2.08	0.18	0.11	0.15	1.34	0.146667	-3.2	1.23e-06	1.09e-05	sbt3	subtilisin-like protease SBT1.7 [Solanum tuberosum]	-	-	-	-	-	GO:0070011//peptidase activity, acting on L-amino acid peptides	GO:0019538//protein metabolic process
SMEL_000g072610.1	2.47	2.05	6.41	0.19	0.51	0.5	3.64333	0.4	-3.2	4.33e-07	4.16e-06	XTH23	probable xyloglucan endotransglucosylase/hydrolase protein 23 isoform X1 [Solanum pennellii]	Environmental Information Processing	Signal transduction	ko04075//Plant hormone signal transduction	K14504	GO:0005576//extracellular region;GO:0030312//external encapsulating structure	GO:0016758//transferase activity, transferring hexosyl groups;GO:0016787//hydrolase activity	GO:0044042//glucan metabolic process;GO:0045229//external encapsulating structure organization
SMEL_005g235780.1	21.85	19.36	25.99	2.35	3.11	2.13	22.4	2.53	-3.1	2.59e-17	8.01e-16	--	classical arabinogalactan protein 9-like [Solanum pennellii]	-	-	-	-	-	-	-
SMEL_007g296170.1	8.03	5.26	8.75	0.49	1.66	0.36	7.34667	0.836667	-3.1	6.85e-07	6.37e-06	--	flocculation protein FLO11-like [Solanum pennellii]	-	-	-	-	-	-	-
SMEL_000g036940.1	4.07	3.64	4.86	0.53	0.24	0.71	4.19	0.493333	-3.1	1.3e-09	1.77e-08	--	late blight resistance protein R1-A-like [Solanum tuberosum]	-	-	-	-	-	-	-
SMEL_003g199630.1	2.5	0.82	2.32	0.07	0.43	0.16	1.88	0.22	-3.1	9.07e-06	6.9e-05	--	trichohyalin isoform X1 [Nicotiana sylvestris]	-	-	-	-	-	-	GO:0016458//gene silencing;GO:0040029//regulation of gene expression, epigenetic;GO:0044260//cellular macromolecule metabolic process;GO:0050794//regulation of cellular process;GO:0090304//nucleic acid metabolic process
SMEL_000g059990.1	2.42	1.12	3.65	0.07	0.03	0.76	2.39667	0.286667	-3.1	0.000938233	0.0045005	AAE11	butyrate--CoA ligase AAE11, peroxisomal-like [Solanum tuberosum]	-	-	-	-	GO:0042579//microbody	GO:0016405//CoA-ligase activity	GO:0019758//glycosinolate biosynthetic process
SMEL_007g279310.1	1.67	1.3	6.61	0.38	0.04	0.66	3.19333	0.36	-3.1	0.000246	0.0013831	APA2	aspartic proteinase-like [Capsicum annuum]	-	-	-	-	-	GO:0016787//hydrolase activity	-
SMEL_004g221810.1	0.47	0.11	0.26	0.06	0	0.04	0.28	0.0333333	-3.1	0.00758347	0.0276422	At4g36180	probable LRR receptor-like serine/threonine-protein kinase At4g36180 [Solanum tuberosum]	-	-	-	-	GO:0031224//intrinsic component of membrane	GO:0004672//protein kinase activity;GO:0016491//oxidoreductase activity;GO:0032550//purine ribonucleoside binding	GO:0006259//DNA metabolic process;GO:0006464//cellular protein modification process;GO:0006796//phosphate-containing compound metabolic process;GO:0007167//enzyme linked receptor protein signaling pathway;GO:0009653//anatomical structure morphogenesis;GO:0009791//post-embryonic development;GO:0043414//macromolecule methylation;GO:0044710//single-organism metabolic process;GO:0048367//shoot system…
SMEL_001g132060.1	6.52	3.51	5.67	1	0.1	0.67	5.23333	0.59	-3.1	1.26e-07	1.32e-06	ATHB-4	homeobox-leucine zipper protein HAT3-like [Solanum pennellii]	-	-	-	-	GO:0005911//cell-cell junction;GO:0043231//intracellular membrane-bounded organelle	GO:0001071//nucleic acid binding transcription factor activity;GO:0003677//DNA binding;GO:0005515//protein binding	GO:0009639//response to red or far red light;GO:0009719//response to endogenous stimulus;GO:0009888//tissue development;GO:0010468//regulation of gene expression;GO:0034645//cellular macromolecule biosynthetic process;GO:0048438//floral whorl development
SMEL_004g210780.1	5.33	3.18	5.07	0.7	0.43	0.5	4.52667	0.543333	-3.1	1.91e-15	4.89e-14	BGAL16	beta-galactosidase 16-like isoform X1 [Solanum tuberosum]	-	-	-	-	GO:0005576//extracellular region	GO:0004553//hydrolase activity, hydrolyzing O-glycosyl compounds	GO:0008152//metabolic process;GO:0009987//cellular process
SMEL_005g225450.1	2.64	1.05	1.39	0.13	0.37	0.09	1.69333	0.196667	-3.1	4.02e-05	0.000268762	GLN1-1	glutamine synthetase-like isoform X1 [Capsicum annuum]	Metabolism;Metabolism;Metabolism;Metabolism;Metabolism;Metabolism	Global and overview maps;Global and overview maps;Carbohydrate metabolism;Amino acid metabolism;Amino acid metabolism;Energy metabolism	ko01100//Metabolic pathways;ko01230//Biosynthesis of amino acids;ko00630//Glyoxylate and dicarboxylate metabolism;ko00250//Alanine, aspartate and glutamate metabolism;ko00220//Arginine biosynthesis;ko00910//Nitrogen metabolism	K01915;K01915;K01915;K01915;K01915;K01915	GO:0005576//extracellular region;GO:0005840//ribosome;GO:0009526//plastid envelope;GO:0009532//plastid stroma;GO:0016020//membrane	GO:0016211//ammonia ligase activity;GO:0032550//purine ribonucleoside binding;GO:0046914//transition metal ion binding	GO:0006090//pyruvate metabolic process;GO:0006541//glutamine metabolic process;GO:0006575//cellular modified amino acid metabolic process;GO:0006595//polyamine metabolic process;GO:0006725//cellular aromatic compound metabolic process;GO:0006873//cellular ion homeostasis;GO:0006970//response to osmotic stress;GO:0006996//organelle organization;GO:0009746//response to hexose;GO:0010038//response t…
SMEL_005g224290.1	264.6	350.9	281.26	52.16	19.43	35.76	298.92	35.7833	-3.1	4.66e-24	2.22e-22	GSVIVT00026920001	probable polygalacturonase isoform X1 [Capsicum annuum]	-	-	-	-	GO:0030312//external encapsulating structure;GO:0031224//intrinsic component of membrane	GO:0004553//hydrolase activity, hydrolyzing O-glycosyl compounds	GO:0044238//primary metabolic process;GO:0045229//external encapsulating structure organization
SMEL_006g257790.1	8.69	3.19	4.31	0.5	0.38	1.04	5.39667	0.64	-3.1	2.77e-07	2.74e-06	IAA29	auxin-responsive protein IAA9 isoform X1 [Capsicum annuum]	Environmental Information Processing	Signal transduction	ko04075//Plant hormone signal transduction	K14484	GO:0005911//cell-cell junction	GO:0005488//binding	GO:0008152//metabolic process;GO:0009639//response to red or far red light;GO:0009725//response to hormone;GO:0009987//cellular process
SMEL_000g054100.1	2.44	2.62	2.78	0.39	0.16	0.38	2.61333	0.31	-3.1	6.68e-10	9.44e-09	JGB	myosin heavy chain kinase B-like [Solanum tuberosum]	-	-	-	-	-	GO:0004683//calmodulin-dependent protein kinase activity	-
SMEL_008g308920.1	35.73	17.62	26.46	2.12	2.09	5.05	26.6033	3.08667	-3.1	7.41e-16	1.97e-14	KAT1	potassium channel KAT3 [Solanum tuberosum]	-	-	-	-	-	-	-
SMEL_003g188250.1	17.11	17.73	32.68	2.16	1.95	3.77	22.5067	2.62667	-3.1	1.2e-18	4.15e-17	MLS	malate synthase, glyoxysomal-like [Solanum tuberosum]	Metabolism;Metabolism;Metabolism;Metabolism;Metabolism	Global and overview maps;Global and overview maps;Global and overview maps;Carbohydrate metabolism;Carbohydrate metabolism	ko01100//Metabolic pathways;ko01110//Biosynthesis of secondary metabolites;ko01200//Carbon metabolism;ko00620//Pyruvate metabolism;ko00630//Glyoxylate and dicarboxylate metabolism	K01638;K01638;K01638;K01638;K01638	GO:0005777//peroxisome	GO:0046912//transferase activity, transferring acyl groups, acyl groups converted into alkyl on transfer	GO:0006101//citrate metabolic process;GO:0044262//cellular carbohydrate metabolic process
SMEL_008g309950.1	0.88	1.21	0.87	0.08	0.06	0.2	0.986667	0.113333	-3.1	0.00047061	0.00245327	mtnN	bark storage protein A-like [Solanum tuberosum]	-	-	-	-	-	-	-
SMEL_000g065930.1	2.52	1.22	1.73	0.29	0.07	0.28	1.82333	0.213333	-3.1	0.00011476	0.000697634	SULTR3;1	sulfate transporter 3.1 [Solanum tuberosum]	-	-	-	-	GO:0009536//plastid;GO:0031224//intrinsic component of membrane	GO:0015103//inorganic anion transmembrane transporter activity;GO:0015291//secondary active transmembrane transporter activity	GO:0008272//sulfate transport;GO:0044763//single-organism cellular process
SMEL_000g113210.1	0.68	0.21	0.64	0.14	0.04	0	0.51	0.06	-3.1	0.012309	0.0415319	TBL19	protein trichome birefringence-like 19 [Solanum pennellii]	-	-	-	-	GO:0009536//plastid	-	-
SMEL_000g064580.1	18.93	16.24	49.49	2.79	1.66	5.3	28.22	3.25	-3.1	6.53e-10	9.24e-09	TOM2AH3	tetraspanin-19-like [Solanum tuberosum]	-	-	-	-	-	-	-
SMEL_003g190620.1	9.59	12.28	35.48	1.95	0.69	3.83	19.1167	2.15667	-3.1	0.000456184	0.00238729	VDAC1	mitochondrial outer membrane protein porin of 36 kDa-like [Solanum tuberosum]	-	-	-	-	GO:0009536//plastid;GO:0016020//membrane;GO:0044446//intracellular organelle part	-	GO:0006820//anion transport;GO:0009987//cellular process
SMEL_012g384200.1	1.76	1.88	1.99	0.35	0.21	0.12	1.87667	0.226667	-3	0.000903772	0.00435762	--	B-cell receptor-associated 31-like [Striga asiatica]	-	-	-	-	GO:0005911//cell-cell junction;GO:0009536//plastid;GO:0031090//organelle membrane;GO:0031224//intrinsic component of membrane	-	GO:0015031//protein transport
SMEL_006g256520.1	6.35	3.93	15.98	0.81	1.39	1.19	8.75333	1.13	-3	7.65e-07	7.05e-06	--	flavin-monooxygenase glucosinolate S-oxygenase 3 [Striga asiatica]	-	-	-	-	GO:0043231//intracellular membrane-bounded organelle	-	GO:0044248//cellular catabolic process
SMEL_000g027810.1	7.27	5.96	6.32	0	0.49	1.91	6.51667	0.8	-3	0.000224791	0.00127734	--	glycine-rich cell wall structural protein-like [Nicotiana tomentosiformis]	-	-	-	-	-	-	-
SMEL_006g269410.1	2.6	1.37	2.29	0.21	0.28	0.31	2.08667	0.266667	-3	0.000384163	0.00205084	--	maternal effect embryoarrest 60 [Zostera marina]	-	-	-	-	GO:0009536//plastid	-	GO:0003006//developmental process involved in reproduction;GO:0044699//single-organism process
SMEL_008g309420.1	0.63	1.1	0.7	0.08	0.07	0.15	0.81	0.1	-3	0.00814275	0.0293651	--	mitogen-activated protein kinase kinase kinase 1-like [Solanum tuberosum]	-	-	-	-	-	-	-
SMEL_001g140880.1	5.09	5.05	7.56	0.77	0.5	0.91	5.9	0.726667	-3	7.15e-07	6.62e-06	--	Processive diacylglycerol beta-glucosyltransferase [Actinidia chinensis var. chinensis] [Actinidia chinensis]	-	-	-	-	-	-	-
SMEL_009g321680.1	0.98	0.56	0.34	0.04	0.16	0.04	0.626667	0.08	-3	0.00472021	0.0184023	--	protein CHUP1, chloroplastic [Solanum tuberosum]	-	-	-	-	-	-	GO:0044237//cellular metabolic process
SMEL_009g331590.1	2.77	2.15	2.45	0.16	0.44	0.32	2.45667	0.306667	-3	4.15e-09	5.31e-08	--	protein IQ-DOMAIN 14-like isoform X2 [Solanum tuberosum]	-	-	-	-	-	-	-
SMEL_006g257800.1	12.07	7.29	9.51	1.41	0.8	1.39	9.62333	1.2	-3	3.36e-13	6.89e-12	--	U11/U12 small nuclear ribonucleoprotein 25 kDa protein-like isoform X2 [Nicotiana attenuata]	-	-	-	-	GO:0009579//thylakoid;GO:0016020//membrane;GO:0044434//chloroplast part	-	GO:0006139//nucleobase-containing compound metabolic process;GO:0006796//phosphate-containing compound metabolic process;GO:0010033//response to organic substance;GO:0016043//cellular component organization;GO:0019222//regulation of metabolic process;GO:0044249//cellular biosynthetic process;GO:0044281//small molecule metabolic process;GO:0044711//single-organism biosynthetic process;GO:0044763//…
SMEL_007g296970.1	1.44	0.71	0.46	0.17	0.1	0.06	0.87	0.11	-3	0.00365436	0.0147873	--	uncharacterized serine-rich protein C215.13-like [Ipomoea triloba]	-	-	-	-	-	-	-
SMEL_004g200670.1	1.12	1.57	0.91	0.07	0.32	0.07	1.2	0.153333	-3	0.00186547	0.00823673	--	UvrABC system protein C [Cinnamomum micranthum f. kanehirae]	-	-	-	-	-	-	-
SMEL_007g277430.1	5.3	1.71	4.2	0.55	0.54	0.29	3.73667	0.46	-3	7.45e-08	8.1e-07	AIL5	AP2-like ethylene-responsive transcription factor AIL5 [Solanum tuberosum]	-	-	-	-	-	GO:0016491//oxidoreductase activity	GO:0003006//developmental process involved in reproduction;GO:0009791//post-embryonic development;GO:0010033//response to organic substance;GO:0010467//gene expression;GO:0034645//cellular macromolecule biosynthetic process;GO:0048731//system development;GO:0050794//regulation of cellular process
SMEL_006g262730.1	2.42	0.69	1.4	0.02	0.19	0.35	1.50333	0.186667	-3	9.35e-05	0.000580453	At1g74360	probable LRR receptor-like serine/threonine-protein kinase At1g74360 [Solanum tuberosum]	-	-	-	-	GO:0016020//membrane;GO:0043231//intracellular membrane-bounded organelle	GO:0004672//protein kinase activity;GO:0016787//hydrolase activity;GO:0032550//purine ribonucleoside binding	GO:0002252//immune effector process;GO:0006464//cellular protein modification process;GO:0006605//protein targeting;GO:0006796//phosphate-containing compound metabolic process;GO:0006952//defense response;GO:0007167//enzyme linked receptor protein signaling pathway;GO:0007275//multicellular organism development;GO:0009617//response to bacterium;GO:0009620//response to fungus;GO:0009755//hormone-m…
SMEL_005g240440.1	7.51	8.89	9.45	0.67	0.96	1.59	8.61667	1.07333	-3	3.32e-16	9.19e-15	At3g30340	WAT1-related protein At4g01440-like [Capsicum annuum]	-	-	-	-	GO:0031224//intrinsic component of membrane	GO:0005215//transporter activity	GO:0044763//single-organism cellular process
SMEL_005g224690.1	2.62	1.61	1.1	0.24	0.22	0.21	1.77667	0.223333	-3	1.2e-07	1.26e-06	CASBPX2	cycloartenol synthase 2-like [Solanum tuberosum]	Metabolism;Metabolism;Metabolism	Global and overview maps;Global and overview maps;Lipid metabolism	ko01100//Metabolic pathways;ko01110//Biosynthesis of secondary metabolites;ko00100//Steroid biosynthesis	K01853;K01853;K01853	GO:0031224//intrinsic component of membrane;GO:0043231//intracellular membrane-bounded organelle	GO:0031559//oxidosqualene cyclase activity	GO:0006090//pyruvate metabolic process;GO:0006355//regulation of transcription, DNA-templated;GO:0006633//fatty acid biosynthetic process;GO:0006694//steroid biosynthetic process;GO:0006779//porphyrin-containing compound biosynthetic process;GO:0009668//plastid membrane organization;GO:0010685//tetracyclic triterpenoid metabolic process;GO:0016104//triterpenoid biosynthetic process;GO:0016109//te…
SMEL_012g383180.1	0.87	0.78	3.97	0.12	0	0.59	1.87333	0.236667	-3	0.00531769	0.0203617	CHTB2	RecName: Full=Endochitinase 2; Flags: Precursor [Solanum tuberosum]	Metabolism;Environmental Information Processing;Metabolism	Global and overview maps;Signal transduction;Carbohydrate metabolism	ko01100//Metabolic pathways;ko04016//MAPK signaling pathway - plant;ko00520//Amino sugar and nucleotide sugar metabolism	K20547;K20547;K20547	GO:0043231//intracellular membrane-bounded organelle	GO:0004553//hydrolase activity, hydrolyzing O-glycosyl compounds;GO:0097367//carbohydrate derivative binding	GO:0001906//cell killing;GO:0005976//polysaccharide metabolic process;GO:0006026//aminoglycan catabolic process;GO:0006950//response to stress;GO:0009620//response to fungus;GO:0044036//cell wall macromolecule metabolic process
SMEL_010g337300.1	18.28	12.5	12.76	1.34	1.24	2.84	14.5133	1.80667	-3	1.48e-17	4.66e-16	CUT1	3-ketoacyl-CoA synthase 6-like [Solanum tuberosum]	Metabolism;Metabolism;Organismal Systems;Metabolism	Global and overview maps;Global and overview maps;Environmental adaptation;Lipid metabolism	ko01100//Metabolic pathways;ko01110//Biosynthesis of secondary metabolites;ko04626//Plant-pathogen interaction;ko00062//Fatty acid elongation	K15397;K15397;K15397;K15397	GO:0031224//intrinsic component of membrane;GO:0043231//intracellular membrane-bounded organelle	GO:0004312//fatty acid synthase activity	GO:0003006//developmental process involved in reproduction;GO:0005976//polysaccharide metabolic process;GO:0006090//pyruvate metabolic process;GO:0006544//glycine metabolic process;GO:0006633//fatty acid biosynthetic process;GO:0006732//coenzyme metabolic process;GO:0006753//nucleoside phosphate metabolic process;GO:0006779//porphyrin-containing compound biosynthetic process;GO:0006790//sulfur co…
SMEL_003g175590.1	1.4	0.92	1.54	0.14	0.13	0.21	1.28667	0.16	-3	0.000480408	0.00250002	ESR2	Ethylene-responsive transcription factor LEP [Capsicum baccatum]	-	-	-	-	GO:0043231//intracellular membrane-bounded organelle;GO:0044444//cytoplasmic part	GO:0001071//nucleic acid binding transcription factor activity;GO:0003676//nucleic acid binding	GO:0000160//phosphorelay signal transduction system;GO:0007049//cell cycle;GO:0009653//anatomical structure morphogenesis;GO:0009793//embryo development ending in seed dormancy;GO:0010468//regulation of gene expression;GO:0010476//gibberellin mediated signaling pathway;GO:0034645//cellular macromolecule biosynthetic process;GO:0065001//specification of axis polarity
SMEL_006g245040.1	4.99	3.35	5.6	0.71	0.09	0.95	4.64667	0.583333	-3	5.88e-07	5.54e-06	FAD3	omega-3 fatty acid desaturase, endoplasmic reticulum-like [Solanum tuberosum]	-	-	-	-	GO:0031224//intrinsic component of membrane;GO:0042170//plastid membrane	GO:0016705//oxidoreductase activity, acting on paired donors, with incorporation or reduction of molecular oxygen	GO:0006633//fatty acid biosynthetic process;GO:0006950//response to stress;GO:0009628//response to abiotic stimulus
SMEL_004g202710.1	3.63	2.11	2.78	0	0.97	0.11	2.84	0.36	-3	0.00353253	0.0143475	GLC1	glucan endo-1,3-beta-D-glucosidase-like [Solanum tuberosum]	-	-	-	-	GO:0016020//membrane	GO:0003824//catalytic activity	-
SMEL_007g283490.1	2.94	6.12	2.3	0.81	0.58	0	3.78667	0.463333	-3	0.000157423	0.000927011	HKT7	high-affinity potassium transporter [Artemisia annua]	-	-	-	-	-	-	-
SMEL_009g332630.1	0.99	0.5	0.68	0.02	0.24	0.02	0.723333	0.0933333	-3	0.00159565	0.00717273	KIN10A	kinesin-II 95 kDa subunit [Solanum tuberosum]	-	-	-	-	-	-	-
SMEL_009g324870.1	32.87	26.97	39.71	3.4	2.25	6.49	33.1833	4.04667	-3	4.67e-18	1.53e-16	LAX2	auxin transporter-like protein 4 [Capsicum annuum]	Environmental Information Processing	Signal transduction	ko04075//Plant hormone signal transduction	K13946	-	-	-
SMEL_006g266150.1	1.79	0.7	0.78	0.17	0.15	0.08	1.09	0.133333	-3	3.94e-07	3.82e-06	LHW	transcription factor LHW-like [Solanum tuberosum]	-	-	-	-	GO:0043231//intracellular membrane-bounded organelle	GO:0046983//protein dimerization activity	GO:0006355//regulation of transcription, DNA-templated;GO:0007389//pattern specification process;GO:0009887//organ morphogenesis;GO:0010074//maintenance of meristem identity;GO:0016458//gene silencing
SMEL_000g114170.1	0.46	0.45	0.37	0.02	0.1	0.04	0.426667	0.0533333	-3	0.000902195	0.00435095	XA21	probable LRR receptor-like serine/threonine-protein kinase At3g47570 [Solanum tuberosum]	-	-	-	-	GO:0016020//membrane	GO:0004672//protein kinase activity	GO:0006796//phosphate-containing compound metabolic process
SMEL_001g150610.1	3.97	3.89	4.61	37.56	23.22	43.14	4.15667	34.64	3.1	4.18e-40	4.14e-38	--	OBP32pep [Prunus dulcis]	-	-	-	-	GO:0043231//intracellular membrane-bounded organelle	-	GO:0001101//response to acid chemical;GO:0032787//monocarboxylic acid metabolic process
MSTRG.5896	0	0	0.2	0.88	0.18	0.63	0.0666667	0.563333	3.1	0.011921	0.0404358	--	phosphatidylinositol N-acetylglucosaminyltransferase subunit P-like isoform X4 [Solanum tuberosum]	Metabolism;Metabolism	Global and overview maps;Glycan biosynthesis and metabolism	ko01100//Metabolic pathways;ko00563//Glycosylphosphatidylinositol(GPI)-anchor biosynthesis	K03861;K03861	-	-	-
SMEL_007g288640.1	0.58	0.81	2.3	13.26	6.79	11.18	1.23	10.41	3.1	1.31e-09	1.78e-08	--	transcription factor MYB90-like [Solanum tuberosum]	-	-	-	-	-	-	-
SMEL_000g084910.1	0.42	0.72	0.17	3.25	2.26	5.82	0.436667	3.77667	3.1	2.3e-07	2.3e-06	ASAT3	acylsugar acyltransferase 3-like [Capsicum annuum]	Metabolism;Metabolism;Metabolism;Metabolism;Metabolism	Global and overview maps;Global and overview maps;Biosynthesis of other secondary metabolites;Biosynthesis of other secondary metabolites;Biosynthesis of other secondary metabolites	ko01100//Metabolic pathways;ko01110//Biosynthesis of secondary metabolites;ko00940//Phenylpropanoid biosynthesis;ko00941//Flavonoid biosynthesis;ko00945//Stilbenoid, diarylheptanoid and gingerol biosynthesis	K13065;K13065;K13065;K13065;K13065	-	GO:0016746//transferase activity, transferring acyl groups	GO:0009725//response to hormone
SMEL_001g119260.1	3.02	5.31	4.43	29.3	60.42	17.45	4.25333	35.7233	3.1	1.34e-15	3.49e-14	CAD14	probable cinnamyl alcohol dehydrogenase 1 [Solanum tuberosum]	Metabolism;Metabolism;Metabolism	Global and overview maps;Global and overview maps;Biosynthesis of other secondary metabolites	ko01100//Metabolic pathways;ko01110//Biosynthesis of secondary metabolites;ko00940//Phenylpropanoid biosynthesis	K00083;K00083;K00083	GO:0044444//cytoplasmic part	GO:0016616//oxidoreductase activity, acting on the CH-OH group of donors, NAD or NADP as acceptor;GO:0046914//transition metal ion binding	GO:0006605//protein targeting;GO:0006812//cation transport;GO:0006950//response to stress;GO:0009628//response to abiotic stimulus;GO:0009699//phenylpropanoid biosynthetic process;GO:0009891//positive regulation of biosynthetic process;GO:0043067//regulation of programmed cell death;GO:0046942//carboxylic acid transport
SMEL_008g305880.1	1.01	0.35	1.86	9.98	8.85	8.86	1.07333	9.23	3.1	2.01e-14	4.65e-13	CWINV3	beta-fructofuranosidase, insoluble isoenzyme CWINV3-like [Nicotiana attenuata]	Metabolism;Metabolism;Metabolism;Metabolism	Global and overview maps;Global and overview maps;Carbohydrate metabolism;Carbohydrate metabolism	ko01100//Metabolic pathways;ko01110//Biosynthesis of secondary metabolites;ko00500//Starch and sucrose metabolism;ko00052//Galactose metabolism	K01193;K01193;K01193;K01193	GO:0005576//extracellular region;GO:0016020//membrane;GO:0030312//external encapsulating structure;GO:0043231//intracellular membrane-bounded organelle	GO:0004564//beta-fructofuranosidase activity	GO:0001101//response to acid chemical;GO:0002252//immune effector process;GO:0006950//response to stress;GO:0008152//metabolic process;GO:0009628//response to abiotic stimulus;GO:0010243//response to organonitrogen compound;GO:0015698//inorganic anion transport;GO:0046942//carboxylic acid transport
SMEL_001g118380.1	19.25	14.46	17.72	157.71	87.71	180.59	17.1433	142.003	3.1	2.62e-37	2.38e-35	CXE13	probable carboxylesterase 13 [Solanum tuberosum]	-	-	-	-	-	-	GO:0008152//metabolic process;GO:0044763//single-organism cellular process
SMEL_005g233770.1	0.04	0.07	0.53	1.81	3.02	0.59	0.213333	1.80667	3.1	0.000183437	0.00106507	CYP71AU50	Cytochrome 细胞色素 P450 CYP736A12-like [Capsicum annuum]	-	-	-	-	-	GO:0016491//oxidoreductase activity;GO:0046906//tetrapyrrole binding;GO:0046914//transition metal ion binding	GO:0044710//single-organism metabolic process
SMEL_012g397690.1	0.24	0.63	0.55	3.91	6.54	1.32	0.473333	3.92333	3.1	8.35e-07	7.63e-06	FIT	transcription factor FER-LIKE IRON DEFICIENCY-INDUCED TRANSCRIPTION FACTOR-like [Capsicum annuum]	-	-	-	-	GO:0043231//intracellular membrane-bounded organelle	GO:0001071//nucleic acid binding transcription factor activity;GO:0003676//nucleic acid binding;GO:0005515//protein binding	GO:0006826//iron ion transport;GO:0009723//response to ethylene;GO:0010039//response to iron ion;GO:0010468//regulation of gene expression;GO:0034614//cellular response to reactive oxygen species;GO:0034645//cellular macromolecule biosynthetic process
SMEL_008g298380.1	2.44	2.5	2.88	22.79	19.94	26.09	2.60667	22.94	3.1	1.15e-34	9.27e-33	GDCSH	glycine cleavage system H protein, mitochondrial-like [Nicotiana attenuata]	Metabolism;Metabolism;Metabolism;Metabolism;Metabolism	Global and overview maps;Global and overview maps;Global and overview maps;Carbohydrate metabolism;Amino acid metabolism	ko01100//Metabolic pathways;ko01110//Biosynthesis of secondary metabolites;ko01200//Carbon metabolism;ko00630//Glyoxylate and dicarboxylate metabolism;ko00260//Glycine, serine and threonine metabolism	K02437;K02437;K02437;K02437;K02437	GO:0009536//plastid	GO:0032550//purine ribonucleoside binding	GO:0000097//sulfur amino acid biosynthetic process;GO:0006091//generation of precursor metabolites and energy;GO:0006546//glycine catabolic process;GO:0006739//NADP metabolic process;GO:0006996//organelle organization;GO:0009617//response to bacterium;GO:0009696//salicylic acid metabolic process;GO:0009746//response to hexose;GO:0009886//post-embryonic morphogenesis;GO:0009893//positive regulatio…
SMEL_012g390540.1	0.1	0.16	0.13	1.35	1.35	0.7	0.13	1.13333	3.1	3.03e-07	2.98e-06	NLP7	protein NLP7-like [Solanum tuberosum]	-	-	-	-	-	-	-
SMEL_000g042070.1	0.32	0.2	0.38	2.8	2.02	3.11	0.3	2.64333	3.1	1.63e-13	3.44e-12	OsI_03083	phospholipase A1-II 1 isoform X2 [Solanum lycopersicum]	-	-	-	-	-	-	-
SMEL_007g292290.1	8.82	7.51	1.88	24.63	122.85	8.64	6.07	52.04	3.1	0.00393628	0.015743	PARC	GST [Solanum elaeagnifolium]	Metabolism;Metabolism	Global and overview maps;Metabolism of other amino acids	ko01100//Metabolic pathways;ko00480//Glutathione metabolism	K00799;K00799	GO:0009532//plastid stroma;GO:0031090//organelle membrane	GO:0016209//antioxidant activity;GO:0016765//transferase activity, transferring alkyl or aryl (other than methyl) groups;GO:0043168//anion binding	GO:0006006//glucose metabolic process;GO:0006090//pyruvate metabolic process;GO:0006511//ubiquitin-dependent protein catabolic process;GO:0006970//response to osmotic stress;GO:0009062//fatty acid catabolic process;GO:0009247//glycolipid biosynthetic process;GO:0009267//cellular response to starvation;GO:0009404//toxin metabolic process;GO:0009414//response to water deprivation;GO:0010038//respon…
SMEL_001g138930.1	10.33	19.01	11.22	99.58	172.11	75.68	13.52	115.79	3.1	1.08e-11	1.9e-10	PPD	pyruvate, phosphate dikinase, chloroplastic [Solanum pennellii]	Metabolism;Metabolism;Metabolism;Metabolism	Global and overview maps;Global and overview maps;Carbohydrate metabolism;Energy metabolism	ko01100//Metabolic pathways;ko01200//Carbon metabolism;ko00620//Pyruvate metabolism;ko00710//Carbon fixation in photosynthetic organisms	K01006;K01006;K01006;K01006	GO:0009532//plastid stroma	GO:0004672//protein kinase activity;GO:0016781//phosphotransferase activity, paired acceptors;GO:0032550//purine ribonucleoside binding;GO:0043169//cation binding	GO:0006464//cellular protein modification process;GO:0006796//phosphate-containing compound metabolic process;GO:0032787//monocarboxylic acid metabolic process
SMEL_007g277800.1	11.73	8.91	10.15	101.25	76.19	83.38	10.2633	86.94	3.1	3.94e-85	1.4e-82	PRXQ	Peroxiredoxin Q, chloroplastic [Capsicum annuum]	-	-	-	-	GO:0031976//plastid thylakoid	GO:0003824//catalytic activity;GO:0016209//antioxidant activity	GO:0044710//single-organism metabolic process
SMEL_001g119040.1	0.49	0.18	0.29	2.29	4.36	1.72	0.32	2.79	3.1	1.55e-08	1.84e-07	TOGT1	scopoletin glucosyltransferase-like [Solanum tuberosum]	Metabolism;Metabolism	Global and overview maps;Biosynthesis of other secondary metabolites	ko01110//Biosynthesis of secondary metabolites;ko00940//Phenylpropanoid biosynthesis	K23260;K23260	-	GO:0005515//protein binding;GO:0035251//UDP-glucosyltransferase activity	-
SMEL_008g304320.1	2.06	2.63	0.98	16.18	22.67	9.61	1.89	16.1533	3.1	1.81e-16	5.18e-15	UGT84A13	Cinnamate beta-D-glucosyltransferase [Capsicum annuum]	-	-	-	-	-	-	-
SMEL_004g216190.1	6.15	3.89	4.08	48.92	20.94	47.56	4.70667	39.14	3.1	2.81e-23	1.27e-21	yugF	monoacylglycerol lipase abhd6-A isoform X1 [Solanum lycopersicum]	-	-	-	-	GO:0016020//membrane	GO:0003824//catalytic activity	-
SMEL_003g189460.1	0.37	0.7	0.74	4.82	7.72	4.18	0.603333	5.57333	3.2	7.06e-07	6.54e-06	--	DNA replication regulator like [Actinidia chinensis var. chinensis] [Actinidia chinensis]	-	-	-	-	-	-	-
SMEL_011g374880.1	0.16	0.46	0	1.79	0.44	3.35	0.206667	1.86	3.2	0.00731751	0.0267643	--	kirola-like [Nicotiana attenuata]	-	-	-	-	-	-	GO:0002524//hypersensitivity
MSTRG.3136	1.32	1.4	1.16	11.61	9.76	14.17	1.29333	11.8467	3.2	1.04e-14	2.49e-13	--	kirola-like [Solanum lycopersicum]	-	-	-	-	-	-	-
SMEL_004g210870.1	11.29	16.07	10.96	107.73	175.07	80.72	12.7733	121.173	3.2	2.43e-33	1.83e-31	--	Protein TolB like [Actinidia chinensis var. chinensis] [Actinidia chinensis]	-	-	-	-	GO:0005618//cell wall;GO:0031090//organelle membrane;GO:0043231//intracellular membrane-bounded organelle	-	GO:0006089//lactate metabolic process;GO:0007165//signal transduction;GO:0009725//response to hormone
SMEL_001g137380.1	2.15	1.79	2.19	18.61	16.64	19.42	2.04333	18.2233	3.2	1.92e-89	7.65e-87	AGPS3	ADP-glucose pyrophosphorylase large subunit [Solanum lycopersicum]	Metabolism;Metabolism;Metabolism;Metabolism	Global and overview maps;Global and overview maps;Carbohydrate metabolism;Carbohydrate metabolism	ko01100//Metabolic pathways;ko01110//Biosynthesis of secondary metabolites;ko00500//Starch and sucrose metabolism;ko00520//Amino sugar and nucleotide sugar metabolism	K00975;K00975;K00975;K00975	GO:0009526//plastid envelope;GO:0009532//plastid stroma	GO:0032550//purine ribonucleoside binding;GO:0070566//adenylyltransferase activity	GO:0005977//glycogen metabolic process;GO:0005982//starch metabolic process;GO:0006739//NADP metabolic process;GO:0009639//response to red or far red light;GO:0009658//chloroplast organization;GO:0009668//plastid membrane organization;GO:0016072//rRNA metabolic process
SMEL_007g280320.1	0.36	0.27	0.38	2.74	3.53	2.96	0.336667	3.07667	3.2	3.21e-26	1.73e-24	At4g03230	G-type lectin S-receptor-like serine/threonine-protein kinase At4g03230 isoform X2 [Nicotiana sylvestris]	-	-	-	-	-	GO:0005488//binding;GO:0016772//transferase activity, transferring phosphorus-containing groups	-
SMEL_004g218150.1	1.09	1.31	0.97	10.8	10.64	10.13	1.12333	10.5233	3.2	2.03e-63	4.46e-61	At4g27290	G-type lectin S-receptor-like serine/threonine-protein kinase At4g27290 isoform X1 [Solanum tuberosum]	-	-	-	-	-	GO:0016301//kinase activity	GO:0009987//cellular process
SMEL_005g230570.1	3.54	4.87	7.11	53.37	29.79	54.71	5.17333	45.9567	3.2	2.01e-28	1.21e-26	CAB6A	light-harvesting complex I chlorophyll a/b binding protein 1 [Vigna unguiculata]	Metabolism;Metabolism	Global and overview maps;Energy metabolism	ko01100//Metabolic pathways;ko00196//Photosynthesis - antenna proteins	K08907;K08907	GO:0009521//photosystem;GO:0009526//plastid envelope;GO:0031224//intrinsic component of membrane;GO:0031976//plastid thylakoid;GO:0044434//chloroplast part	GO:0043169//cation binding;GO:0046906//tetrapyrrole binding	GO:0006464//cellular protein modification process;GO:0009639//response to red or far red light;GO:0009642//response to light intensity;GO:0009765//photosynthesis, light harvesting;GO:0016072//rRNA metabolic process;GO:0034285//response to disaccharide;GO:0043269//regulation of ion transport
SMEL_006g243050.1	0.36	0.89	1.06	10.8	3.9	6.8	0.77	7.16667	3.2	1.42e-13	3.02e-12	CIPK11	CBL-interacting serine/threonine-protein kinase 11-like [Solanum tuberosum]	-	-	-	-	GO:0016020//membrane	GO:0004672//protein kinase activity;GO:0005515//protein binding	GO:0001101//response to acid chemical;GO:0006464//cellular protein modification process;GO:0006796//phosphate-containing compound metabolic process;GO:0006950//response to stress;GO:0009628//response to abiotic stimulus;GO:0009694//jasmonic acid metabolic process;GO:0009755//hormone-mediated signaling pathway;GO:0019932//second-messenger-mediated signaling;GO:0051707//response to other organism
SMEL_003g198800.1	6.55	4.4	3.62	49.24	49.67	30.72	4.85667	43.21	3.2	5.82e-38	5.36e-36	CPN60B1	ruBisCO large subunit-binding protein subunit beta, chloroplastic [Solanum tuberosum]	Genetic Information Processing	Folding, sorting and degradation	ko03018//RNA degradation	K04077	GO:0009536//plastid	GO:0032550//purine ribonucleoside binding	GO:0006457//protein folding
SMEL_009g334720.1	0	0.4	0.17	0.98	2.78	1.42	0.19	1.72667	3.2	2.99e-05	0.00020581	CYP83B1	Cytochrome 细胞色素 P450 83B1-like [Solanum tuberosum]	-	-	-	-	-	GO:0016709//oxidoreductase activity, acting on paired donors, with incorporation or reduction of molecular oxygen, NAD(P)H as one donor, and incorporation of one atom of oxygen;GO:0046872//metal ion binding	-
SMEL_005g239850.1	4.86	5.35	3.55	41.92	35.61	48.86	4.58667	42.13	3.2	2.52e-44	2.94e-42	GATA15	GATA transcription factor 16-like [Solanum lycopersicum]	-	-	-	-	-	-	GO:0044237//cellular metabolic process;GO:0044699//single-organism process
SMEL_011g365800.1	6.76	6.15	9.5	69.6	73.18	67.27	7.47	70.0167	3.2	2.4e-78	7.57e-76	MDH1	malate dehydrogenase [NADP], chloroplastic-like [Solanum pennellii]	-	-	-	-	GO:0005576//extracellular region;GO:0009526//plastid envelope;GO:0009532//plastid stroma	GO:0016615//malate dehydrogenase activity	GO:0005982//starch metabolic process;GO:0005984//disaccharide metabolic process;GO:0006101//citrate metabolic process;GO:0006996//organelle organization;GO:0009893//positive regulation of metabolic process;GO:0016072//rRNA metabolic process;GO:0019758//glycosinolate biosynthetic process;GO:0043623//cellular protein complex assembly;GO:0043648//dicarboxylic acid metabolic process
SMEL_006g258650.1	0.88	0.33	0.7	6.69	6.14	5.1	0.636667	5.97667	3.2	1.21e-13	2.61e-12	MIP1B	B-box zinc finger protein 32 [Solanum pennellii]	-	-	-	-	GO:0005622//intracellular	GO:0046914//transition metal ion binding	GO:0006351//transcription, DNA-templated;GO:0009416//response to light stimulus;GO:0044699//single-organism process;GO:0050794//regulation of cellular process
SMEL_000g037710.1	3.35	2.34	4.65	36.64	31.03	26.93	3.44667	31.5333	3.2	2.99e-34	2.33e-32	ndhO	NAD(P)H-quinone oxidoreductase subunit O, chloroplastic [Solanum tuberosum]	-	-	-	-	GO:0043234//protein complex;GO:0044434//chloroplast part	GO:0016651//oxidoreductase activity, acting on NAD(P)H	GO:0006091//generation of precursor metabolites and energy;GO:0006468//protein phosphorylation;GO:0010257//NADH dehydrogenase complex assembly;GO:0043269//regulation of ion transport;GO:0044710//single-organism metabolic process
SMEL_003g181030.1	13.92	14.49	15.67	161.03	124.17	127.67	14.6933	137.623	3.2	2.51e-93	1.1e-90	NEET	CDGSH iron-sulfur domain-containing protein NEET-like [Nicotiana tabacum]	-	-	-	-	GO:0009532//plastid stroma	GO:0051536//iron-sulfur cluster binding	GO:0006739//NADP metabolic process;GO:0009451//RNA modification;GO:0010260//organ senescence;GO:0055076//transition metal ion homeostasis
SMEL_000g059800.1	23.36	20.64	23.56	178.86	192.18	249.31	22.52	206.783	3.2	4.72e-92	2.03e-89	PAP	light-induced protein, chloroplastic [Solanum pennellii]	-	-	-	-	GO:0009526//plastid envelope;GO:0009532//plastid stroma;GO:0031976//plastid thylakoid;GO:0044434//chloroplast part;GO:0044436//thylakoid part	GO:0005488//binding;GO:0016628//oxidoreductase activity, acting on the CH-CH group of donors, NAD or NADP as acceptor	GO:0001101//response to acid chemical;GO:0006950//response to stress;GO:0009644//response to high light intensity;GO:0044710//single-organism metabolic process
SMEL_009g324300.1	0.35	0.27	0.28	1.77	4.87	1.46	0.3	2.7	3.2	2.37e-06	2e-05	PRP1	probable glutathione S-transferase [Solanum pennellii]	Metabolism;Metabolism	Global and overview maps;Metabolism of other amino acids	ko01100//Metabolic pathways;ko00480//Glutathione metabolism	K00799;K00799	GO:0005737//cytoplasm	GO:0016765//transferase activity, transferring alkyl or aryl (other than methyl) groups	GO:0006511//ubiquitin-dependent protein catabolic process;GO:0009062//fatty acid catabolic process;GO:0009404//toxin metabolic process;GO:0010038//response to metal ion;GO:0014070//response to organic cyclic compound;GO:0035966//response to topologically incorrect protein;GO:0043248//proteasome assembly
SMEL_001g126880.1	0.19	0.49	1.69	9.18	3.38	8.61	0.79	7.05667	3.2	1.88e-07	1.91e-06	RCS3	cysteine synthase [Solanum tuberosum]	Metabolism;Metabolism;Metabolism;Metabolism;Metabolism;Metabolism	Global and overview maps;Global and overview maps;Global and overview maps;Global and overview maps;Amino acid metabolism;Energy metabolism	ko01100//Metabolic pathways;ko01110//Biosynthesis of secondary metabolites;ko01200//Carbon metabolism;ko01230//Biosynthesis of amino acids;ko00270//Cysteine and methionine metabolism;ko00920//Sulfur metabolism	K01738;K01738;K01738;K01738;K01738;K01738	-	-	-
SMEL_003g178320.1	0.05	0	0.1	0.56	0.46	0.38	0.05	0.466667	3.2	0.00464287	0.01816	SABP2	methyl jasmonate esterase [Solanum tuberosum]	-	-	-	-	-	GO:0016787//hydrolase activity	-
SMEL_003g192300.1	0.07	0.06	0.13	0.93	0.54	0.98	0.0866667	0.816667	3.2	0.000777077	0.00381665	TCP5	TCP transcription factor 4 [Solanum lycopersicum]	-	-	-	-	GO:0009536//plastid	GO:0001071//nucleic acid binding transcription factor activity;GO:0005488//binding	GO:0003006//developmental process involved in reproduction;GO:0006355//regulation of transcription, DNA-templated;GO:0006605//protein targeting;GO:0006952//defense response;GO:0009451//RNA modification;GO:0009668//plastid membrane organization;GO:0009755//hormone-mediated signaling pathway;GO:0009863//salicylic acid mediated signaling pathway;GO:0009887//organ morphogenesis;GO:0031399//regulation…
SMEL_008g300730.1	0.17	0	0.07	1.58	0.42	0.18	0.08	0.726667	3.2	0.00139453	0.00637363	UGT74G1	UDP-glucuronosyl/UDP-glucosyltransferase [Corchorus olitorius]	-	-	-	-	-	GO:0016758//transferase activity, transferring hexosyl groups	-
SMEL_005g230040.1	1.45	0.63	1.76	13.17	7.26	14.51	1.28	11.6467	3.2	7.02e-18	2.28e-16	UGT94E5	beta-D-glucosyl crocetin beta-1,6-glucosyltransferase-like [Solanum tuberosum]	-	-	-	-	-	GO:0016757//transferase activity, transferring glycosyl groups	-
SMEL_010g352720.1	0.25	0.2	0.74	2.49	4.96	3.38	0.396667	3.61	3.2	1.93e-11	3.29e-10	WAK2	wall-associated receptor kinase 2-like [Solanum tuberosum]	-	-	-	-	-	GO:0004672//protein kinase activity;GO:0005488//binding	GO:0006796//phosphate-containing compound metabolic process
SMEL_000g094040.1	35.18	29.4	7.13	114.78	519.59	92.3	23.9033	242.223	3.3	0.000319577	0.00174504	--	BnaAnng16530D [Brassica napus]	-	-	-	-	GO:0043231//intracellular membrane-bounded organelle	-	GO:0006950//response to stress;GO:0045333//cellular respiration
MSTRG.993	1.85	0.65	0.5	3.2	24.42	1.43	1	9.68333	3.3	0.00425038	0.01681	--	DNA damage-inducible protein 1-like [Solanum lycopersicum]	-	-	-	-	-	-	-
SMEL_011g362190.1	0.12	0	0.35	2.84	0.64	1.04	0.156667	1.50667	3.3	0.00322141	0.0132097	--	leucine-rich repeat extensin-like protein 3 isoform X2 [Capsicum annuum]	-	-	-	-	-	GO:0043169//cation binding	GO:0050896//response to stimulus
SMEL_000g096030.1	5.89	8.34	7.9	74.18	77.29	64.26	7.37667	71.91	3.3	2.4e-78	7.57e-76	--	protein AF-9-like [Quercus lobata]	-	-	-	-	GO:0009536//plastid	-	GO:0044237//cellular metabolic process
SMEL_012g394060.1	0	0	0.41	1.51	1.37	1.21	0.136667	1.36333	3.3	0.00456115	0.0178716	--	Protein unc-80 like [Actinidia chinensis var. chinensis] [Actinidia chinensis]	-	-	-	-	-	-	-
SMEL_008g314190.1	48.97	56.47	68.99	615.44	597.37	530.8	58.1433	581.203	3.3	4.46e-112	2.77e-109	At1g32060	phosphoribulokinase, chloroplastic [Solanum tuberosum]	Metabolism;Metabolism;Metabolism	Global and overview maps;Global and overview maps;Energy metabolism	ko01100//Metabolic pathways;ko01200//Carbon metabolism;ko00710//Carbon fixation in photosynthetic organisms	K00855;K00855;K00855	GO:0005576//extracellular region;GO:0009526//plastid envelope;GO:0009532//plastid stroma;GO:0044434//chloroplast part	GO:0016301//kinase activity;GO:0032550//purine ribonucleoside binding	GO:0000097//sulfur amino acid biosynthetic process;GO:0006605//protein targeting;GO:0006739//NADP metabolic process;GO:0009617//response to bacterium;GO:0009620//response to fungus;GO:0009639//response to red or far red light;GO:0009658//chloroplast organization;GO:0009696//salicylic acid metabolic process;GO:0009755//hormone-mediated signaling pathway;GO:0009767//photosynthetic electron transpor…
SMEL_004g202310.1	8.13	5.28	10.14	84.01	73.75	69.46	7.85	75.74	3.3	6.6e-54	1.1e-51	At3g15360	thioredoxin-like [Nicotiana tabacum]	-	-	-	-	-	-	-
SMEL_005g226950.1	24.07	21.62	27.79	270.88	243.19	218	24.4933	244.023	3.3	5.42e-133	4.5e-130	At3g55800	sedoheptulose-1,7-bisphosphatase, chloroplastic [Capsicum annuum]	Metabolism;Metabolism;Metabolism	Global and overview maps;Global and overview maps;Energy metabolism	ko01100//Metabolic pathways;ko01200//Carbon metabolism;ko00710//Carbon fixation in photosynthetic organisms	K01100;K01100;K01100	GO:0005576//extracellular region;GO:0009526//plastid envelope;GO:0009532//plastid stroma	GO:0043169//cation binding;GO:0050308//sugar-phosphatase activity	GO:0000097//sulfur amino acid biosynthetic process;GO:0005982//starch metabolic process;GO:0005985//sucrose metabolic process;GO:0006090//pyruvate metabolic process;GO:0006605//protein targeting;GO:0006739//NADP metabolic process;GO:0006996//organelle organization;GO:0009617//response to bacterium;GO:0009620//response to fungus;GO:0009696//salicylic acid metabolic process;GO:0009755//hormone-medi…
SMEL_000g108850.1	6.39	10.27	13.6	99.53	111.46	78.39	10.0867	96.46	3.3	3.29e-39	3.14e-37	At5g39865	glutaredoxin domain-containing cysteine-rich protein 1 [Solanum pennellii]	-	-	-	-	GO:0015629//actin cytoskeleton	-	GO:0009658//chloroplast organization;GO:0022607//cellular component assembly;GO:0044699//single-organism process
SMEL_005g236920.1	0.22	0.09	0.2	2.85	0.57	1.67	0.17	1.69667	3.3	0.000132035	0.000793166	BKI1	BRI1 kinase inhibitor 1 [Solanum lycopersicum]	Environmental Information Processing	Signal transduction	ko04075//Plant hormone signal transduction	K14499	GO:0016020//membrane;GO:0043231//intracellular membrane-bounded organelle;GO:0044444//cytoplasmic part	GO:0046983//protein dimerization activity	GO:0010422//regulation of brassinosteroid biosynthetic process
SMEL_001g134980.1	0.07	0.09	0.6	1.63	0.96	5.03	0.253333	2.54	3.3	1.6e-05	0.000115942	CCD1	Carotenoid 9,10(9',10')-cleavage dioxygenase 1 [Capsicum chinense]	-	-	-	-	GO:0005911//cell-cell junction;GO:0031090//organelle membrane;GO:0043231//intracellular membrane-bounded organelle	GO:0010436//carotenoid dioxygenase activity;GO:0043169//cation binding	GO:0006090//pyruvate metabolic process;GO:0006633//fatty acid biosynthetic process;GO:0006739//NADP metabolic process;GO:0006779//porphyrin-containing compound biosynthetic process;GO:0006950//response to stress;GO:0016109//tetraterpenoid biosynthetic process;GO:0016118//carotenoid catabolic process;GO:0016119//carotene metabolic process;GO:0044257//cellular protein catabolic process;GO:0046471//…
SMEL_012g384970.1	0	1.13	1.2	7.21	11.19	5.31	0.776667	7.90333	3.3	1.18e-07	1.24e-06	DOGL3	protein DOG1-like 3 [Solanum lycopersicum]	-	-	-	-	-	-	-
SMEL_001g120530.1	1.08	1.39	1.28	15.7	8.72	13.53	1.25	12.65	3.3	8.79e-31	5.77e-29	OPR1	LOW QUALITY PROTEIN: 12-oxophytodienoate reductase 1-like [Solanum tuberosum]	Metabolism;Metabolism;Metabolism	Global and overview maps;Global and overview maps;Lipid metabolism	ko01100//Metabolic pathways;ko01110//Biosynthesis of secondary metabolites;ko00592//alpha-Linolenic acid metabolism	K05894;K05894;K05894	GO:0043231//intracellular membrane-bounded organelle;GO:0044444//cytoplasmic part	GO:0016628//oxidoreductase activity, acting on the CH-CH group of donors, NAD or NADP as acceptor;GO:0032553//ribonucleotide binding	GO:0001101//response to acid chemical;GO:0006633//fatty acid biosynthetic process;GO:0006950//response to stress;GO:0009694//jasmonic acid metabolic process;GO:0010038//response to metal ion;GO:0010260//organ senescence
SMEL_005g230690.1	41	47.93	44.23	452.95	332.56	489.58	44.3867	425.03	3.3	7.81e-102	4.16e-99	PAL	phenylalanine ammonia-lyase 2 [Solanum lycopersicum]	Metabolism;Metabolism;Metabolism;Metabolism	Global and overview maps;Global and overview maps;Biosynthesis of other secondary metabolites;Amino acid metabolism	ko01100//Metabolic pathways;ko01110//Biosynthesis of secondary metabolites;ko00940//Phenylpropanoid biosynthesis;ko00360//Phenylalanine metabolism	K10775;K10775;K10775;K10775	GO:0044444//cytoplasmic part	GO:0005488//binding;GO:0016841//ammonia-lyase activity	GO:0006558//L-phenylalanine metabolic process;GO:0006575//cellular modified amino acid metabolic process;GO:0006595//polyamine metabolic process;GO:0006950//response to stress;GO:0009628//response to abiotic stimulus;GO:0009699//phenylpropanoid biosynthetic process;GO:0009891//positive regulation of biosynthetic process
SMEL_000g072550.1	39.09	44.36	73.11	542.04	417.01	544.28	52.1867	501.11	3.3	1.2e-48	1.62e-46	PSAH2	photosystem I reaction center subunit VI-2, chloroplastic-like [Nicotiana tomentosiformis]	Metabolism	Energy metabolism	ko00195//Photosynthesis	K02695	GO:0009521//photosystem;GO:0031224//intrinsic component of membrane;GO:0031976//plastid thylakoid;GO:0044434//chloroplast part	-	GO:0000097//sulfur amino acid biosynthetic process;GO:0006996//organelle organization;GO:0009725//response to hormone;GO:0009767//photosynthetic electron transport chain;GO:0016072//rRNA metabolic process;GO:0031399//regulation of protein modification process;GO:0043623//cellular protein complex assembly
SMEL_007g289100.1	0.1	0.45	0.63	4.24	3.2	3.99	0.393333	3.81	3.3	5.37e-15	1.31e-13	SD18	receptor-like serine/threonine-protein kinase SD1-7 [Solanum tuberosum]	-	-	-	-	-	GO:0005488//binding;GO:0016772//transferase activity, transferring phosphorus-containing groups	GO:0009987//cellular process
SMEL_001g134500.1	0.59	0.83	0.64	5.08	11.47	3.87	0.686667	6.80667	3.3	6.57e-13	1.31e-11	XTH30	xyloglucan endotransglucosylase-hydrolase precursor [Solanum lycopersicum]	-	-	-	-	GO:0005576//extracellular region;GO:0030312//external encapsulating structure	GO:0016758//transferase activity, transferring hexosyl groups;GO:0016787//hydrolase activity	GO:0044042//glucan metabolic process;GO:0045229//external encapsulating structure organization
SMEL_001g121340.1	6.89	8.31	3.89	30.31	125.61	52.46	6.36333	69.46	3.4	2.51e-14	5.76e-13	--	CARUB_v10010807mg [Prunus dulcis]	-	-	-	-	-	-	GO:0006952//defense response;GO:0009628//response to abiotic stimulus
SMEL_008g297850.1	0.07	0.07	0.07	1.46	0.13	0.64	0.07	0.743333	3.4	0.00631191	0.0235442	--	Cell wall protein [Actinidia chinensis var. chinensis] [Actinidia chinensis]	-	-	-	-	-	-	-
SMEL_006g259820.1	0	0.24	0	1.18	0.46	0.91	0.08	0.85	3.4	0.00554094	0.0210795	--	U3 small nucleolar RNA-associated protein like [Actinidia chinensis var. chinensis] [Actinidia chinensis]	-	-	-	-	GO:0016604//nuclear body	-	GO:0006950//response to stress;GO:0010038//response to metal ion
SMEL_012g392620.1	0	0.37	0	1.37	2.26	0.38	0.123333	1.33667	3.4	0.00162106	0.00726944	At1g51440	phospholipase A1-Igamma3, chloroplastic [Solanum pennellii]	-	-	-	-	GO:0009536//plastid	GO:0004620//phospholipase activity	GO:0006629//lipid metabolic process
SMEL_001g118590.1	0.5	0.22	0.29	1.06	8.78	1.19	0.336667	3.67667	3.4	3.46e-05	0.00023443	At5g03980	GDSL esterase/lipase At5g03980-like [Solanum tuberosum]	-	-	-	-	-	-	-
SMEL_005g230550.1	142.55	125.61	238.68	1862.4	1475.92	2051.16	168.947	1796.49	3.4	2e-50	2.91e-48	CAB6A	Chlorophyll a-b binding protein 6A, chloroplastic [Capsicum baccatum]	Metabolism;Metabolism	Global and overview maps;Energy metabolism	ko01100//Metabolic pathways;ko00196//Photosynthesis - antenna proteins	K08907;K08907	GO:0009521//photosystem;GO:0009526//plastid envelope;GO:0031224//intrinsic component of membrane;GO:0031976//plastid thylakoid;GO:0044434//chloroplast part	GO:0043169//cation binding;GO:0046906//tetrapyrrole binding	GO:0006464//cellular protein modification process;GO:0009639//response to red or far red light;GO:0009642//response to light intensity;GO:0009765//photosynthesis, light harvesting;GO:0016072//rRNA metabolic process;GO:0034285//response to disaccharide;GO:0043269//regulation of ion transport
SMEL_000g071050.1	0.19	0.13	0.23	0.14	5.04	0.5	0.183333	1.89333	3.4	0.00092434	0.00444243	CAD6	probable cinnamyl alcohol dehydrogenase 6 [Nicotiana tomentosiformis]	Metabolism;Metabolism;Metabolism	Global and overview maps;Global and overview maps;Biosynthesis of other secondary metabolites	ko01100//Metabolic pathways;ko01110//Biosynthesis of secondary metabolites;ko00940//Phenylpropanoid biosynthesis	K00083;K00083;K00083	GO:0005576//extracellular region	GO:0016616//oxidoreductase activity, acting on the CH-OH group of donors, NAD or NADP as acceptor;GO:0043169//cation binding	GO:0009699//phenylpropanoid biosynthetic process;GO:0009725//response to hormone
SMEL_003g192470.1	109.79	61.38	17.57	375.9	1295.51	386.41	62.9133	685.94	3.4	4.51e-05	0.000297673	CLPB1	chaperone protein ClpB1 [Solanum lycopersicum]	-	-	-	-	GO:0009526//plastid envelope;GO:0009532//plastid stroma	GO:0017111//nucleoside-triphosphatase activity;GO:0032550//purine ribonucleoside binding	GO:0000302//response to reactive oxygen species;GO:0006417//regulation of translation;GO:0009408//response to heat;GO:0009642//response to light intensity;GO:0033554//cellular response to stress
SMEL_008g313140.1	0.09	0.12	0	0.48	0.43	1.24	0.07	0.716667	3.4	0.000499019	0.00258246	CYP707A2	abscisic acid 8'-hydroxylase CYP707A2-like [Solanum pennellii]	Metabolism	Metabolism of terpenoids and polyketides	ko00906//Carotenoid biosynthesis	K09843	GO:0031224//intrinsic component of membrane	GO:0016709//oxidoreductase activity, acting on paired donors, with incorporation or reduction of molecular oxygen, NAD(P)H as one donor, and incorporation of one atom of oxygen;GO:0046906//tetrapyrrole binding;GO:0046914//transition metal ion binding	GO:0006950//response to stress;GO:0009416//response to light stimulus;GO:0009620//response to fungus;GO:0009687//abscisic acid metabolic process;GO:0010162//seed dormancy process;GO:0010243//response to organonitrogen compound
SMEL_000g060250.1	10.91	9.6	3.34	51.85	161.53	43.73	7.95	85.7033	3.4	3.3e-06	2.71e-05	FTSH6	FtsH protease [Solanum lycopersicum]	-	-	-	-	GO:0031224//intrinsic component of membrane	GO:0004175//endopeptidase activity;GO:0032550//purine ribonucleoside binding;GO:0042623//ATPase activity, coupled;GO:0046914//transition metal ion binding	GO:0009057//macromolecule catabolic process;GO:0019538//protein metabolic process;GO:0044763//single-organism cellular process
SMEL_007g291820.1	0	0	0.18	0.45	0.08	1.37	0.06	0.633333	3.4	0.011973	0.0405876	HSFA4B	heat stress transcription factor A-4c-like [Solanum tuberosum]	-	-	-	-	GO:0043231//intracellular membrane-bounded organelle	GO:0046983//protein dimerization activity	GO:0006355//regulation of transcription, DNA-templated;GO:0006979//response to oxidative stress;GO:0010243//response to organonitrogen compound;GO:0044699//single-organism process
SMEL_008g317550.1	1.15	0.86	0.95	12.94	6.65	11.15	0.986667	10.2467	3.4	1.34e-28	8.16e-27	PHR1	deoxyribodipyrimidine photo-lyase [Solanum tuberosum]	-	-	-	-	GO:0043231//intracellular membrane-bounded organelle	GO:0001071//nucleic acid binding transcription factor activity;GO:0003676//nucleic acid binding;GO:0003913//DNA photolyase activity	GO:0006290//pyrimidine dimer repair;GO:0009267//cellular response to starvation;GO:0009411//response to UV;GO:0009644//response to high light intensity;GO:0010468//regulation of gene expression;GO:0048511//rhythmic process;GO:0072505//divalent inorganic anion homeostasis
SMEL_001g119030.1	0	0	0.14	0.88	0.38	0.18	0.0466667	0.48	3.4	0.00799964	0.0289319	TOGT1	scopoletin glucosyltransferase [Solanum tuberosum]	Metabolism;Metabolism	Global and overview maps;Biosynthesis of other secondary metabolites	ko01110//Biosynthesis of secondary metabolites;ko00940//Phenylpropanoid biosynthesis	K23260;K23260	-	GO:0005515//protein binding;GO:0035251//UDP-glucosyltransferase activity	-
SMEL_009g323850.1	0.18	0.25	0	2.19	1.35	0.95	0.143333	1.49667	3.4	0.000187639	0.00108552	TR1	tropinone reductase homolog [Solanum tuberosum]	Metabolism;Metabolism;Metabolism	Global and overview maps;Global and overview maps;Biosynthesis of other secondary metabolites	ko01100//Metabolic pathways;ko01110//Biosynthesis of secondary metabolites;ko00960//Tropane, piperidine and pyridine alkaloid biosynthesis	K08081;K08081;K08081	GO:0044444//cytoplasmic part	GO:0016616//oxidoreductase activity, acting on the CH-OH group of donors, NAD or NADP as acceptor	GO:0009821//alkaloid biosynthetic process;GO:0044710//single-organism metabolic process
SMEL_005g232280.1	0.87	4.23	5.62	45.47	40.77	31.32	3.57333	39.1867	3.5	3.01e-07	2.96e-06	--	FkbH domain containing protein [Parasponia andersonii]	-	-	-	-	-	GO:0016740//transferase activity	-
MSTRG.20917	0.2	0.22	0.3	3.58	0.75	3.72	0.24	2.68333	3.5	1.12e-13	2.41e-12	--	gag/pol polyprotein, partial [Trifolium pratense]	-	-	-	-	-	-	-
SMEL_009g330510.1	5.62	5.63	2.57	11.53	140.52	4.86	4.60667	52.3033	3.5	0.00453585	0.0177849	--	GATA transcription factor-like protein [Trema orientale]	-	-	-	-	-	-	GO:0000302//response to reactive oxygen species;GO:0006355//regulation of transcription, DNA-templated;GO:0006721//terpenoid metabolic process;GO:0009642//response to light intensity;GO:0044267//cellular protein metabolic process
SMEL_004g201480.1	1	0.85	1	14.8	5.56	12.56	0.95	10.9733	3.5	6.98e-15	1.69e-13	--	Histone H2B.3 like [Actinidia chinensis var. chinensis] [Actinidia chinensis]	-	-	-	-	-	-	-
MSTRG.6235	0.08	0.21	0.04	1.58	0.48	1.58	0.11	1.21333	3.5	1.13e-07	1.19e-06	--	replication protein A 70 kDa DNA-binding subunit B-like [Solanum tuberosum]	-	-	-	-	-	-	-
SMEL_003g194310.1	0	0.09	0.1	1.41	0.27	0.49	0.0633333	0.723333	3.5	0.0140369	0.0463349	--	ring finger like protein [Solanum tuberosum]	-	-	-	-	-	-	-
SMEL_007g286030.1	0.12	0.55	0.12	2.82	1.59	4.84	0.263333	3.08333	3.5	1.53e-05	0.000111313	AER	2-alkenal reductase (NADP(+)-dependent)-like isoform X1 [Nicotiana tabacum]	-	-	-	-	GO:0043231//intracellular membrane-bounded organelle;GO:0044444//cytoplasmic part	GO:0016628//oxidoreductase activity, acting on the CH-CH group of donors, NAD or NADP as acceptor	GO:0006812//cation transport;GO:0006950//response to stress;GO:0009404//toxin metabolic process;GO:0010038//response to metal ion;GO:0014070//response to organic cyclic compound;GO:0046942//carboxylic acid transport
SMEL_004g200680.1	1.06	1.24	2.96	18.59	20.82	19.27	1.75333	19.56	3.5	1.9e-28	1.15e-26	APRR5	two-component response regulator-like APRR5 [Solanum tuberosum]	Organismal Systems	Environmental adaptation	ko04712//Circadian rhythm - plant	K12130	-	-	-
SMEL_010g354620.1	0.69	0.6	1.77	12.07	15.4	7.5	1.02	11.6567	3.5	7.48e-18	2.42e-16	At5g58770	dehydrodolichyl diphosphate synthase 2-like [Solanum tuberosum]	Metabolism;Metabolism	Global and overview maps;Metabolism of terpenoids and polyketides	ko01110//Biosynthesis of secondary metabolites;ko00900//Terpenoid backbone biosynthesis	K11778;K11778	GO:0044425//membrane part	GO:0016765//transferase activity, transferring alkyl or aryl (other than methyl) groups	GO:0016094//polyprenol biosynthetic process
SMEL_008g298310.1	0.04	0.32	0.3	2.75	1.6	3.16	0.22	2.50333	3.5	6.5e-10	9.22e-09	BAM3	beta-amylase 3, chloroplastic-like [Solanum tuberosum]	Metabolism;Metabolism;Metabolism	Global and overview maps;Global and overview maps;Carbohydrate metabolism	ko01100//Metabolic pathways;ko01110//Biosynthesis of secondary metabolites;ko00500//Starch and sucrose metabolism	K01177;K01177;K01177	GO:0009532//plastid stroma	GO:0016160//amylase activity	GO:0000023//maltose metabolic process;GO:0005982//starch metabolic process;GO:0006950//response to stress
SMEL_010g340540.1	86.31	67.96	163.98	1300.8	862.73	1327.4	106.083	1163.64	3.5	3.89e-34	3e-32	CAB13	chlorophyll a-b binding protein 13, chloroplastic [Capsicum annuum]	Metabolism;Metabolism	Global and overview maps;Energy metabolism	ko01100//Metabolic pathways;ko00196//Photosynthesis - antenna proteins	K08914;K08914	GO:0009521//photosystem;GO:0031224//intrinsic component of membrane;GO:0031976//plastid thylakoid;GO:0044434//chloroplast part	GO:0043169//cation binding;GO:0046906//tetrapyrrole binding	GO:0006091//generation of precursor metabolites and energy;GO:0006464//cellular protein modification process
SMEL_008g308330.1	312.42	246.49	509.11	4037.29	3915.95	4544.32	356.007	4165.85	3.5	9.73e-54	1.61e-51	CAB3C	Chlorophyll a-b binding protein 3C, chloroplastic [Capsicum chinense]	Metabolism;Metabolism	Global and overview maps;Energy metabolism	ko01100//Metabolic pathways;ko00196//Photosynthesis - antenna proteins	K08912;K08912	GO:0009521//photosystem;GO:0031224//intrinsic component of membrane;GO:0044434//chloroplast part	GO:0043169//cation binding;GO:0046906//tetrapyrrole binding	GO:0006091//generation of precursor metabolites and energy;GO:0006464//cellular protein modification process
SMEL_000g061540.1	0.49	0.42	0.36	0.58	10.45	3.59	0.423333	4.87333	3.5	1.75e-06	1.51e-05	CHI17	endochitinase-like [Quercus suber]	Metabolism;Environmental Information Processing;Metabolism	Global and overview maps;Signal transduction;Carbohydrate metabolism	ko01100//Metabolic pathways;ko04016//MAPK signaling pathway - plant;ko00520//Amino sugar and nucleotide sugar metabolism	K20547;K20547;K20547	GO:0044421//extracellular region part	GO:0004553//hydrolase activity, hydrolyzing O-glycosyl compounds;GO:0016872//intramolecular lyase activity	GO:0005976//polysaccharide metabolic process;GO:0006026//aminoglycan catabolic process;GO:0006950//response to stress;GO:0044036//cell wall macromolecule metabolic process
MSTRG.2819	0.48	0.53	0.12	4.25	6.58	1.79	0.376667	4.20667	3.5	8e-10	1.12e-08	HOS15	F-box-like/WD repeat-containing protein TBL1XR1 [Nicotiana sylvestris]	-	-	-	-	GO:0044424//intracellular part	-	GO:0006355//regulation of transcription, DNA-templated;GO:0016570//histone modification;GO:0050896//response to stimulus;GO:0070647//protein modification by small protein conjugation or removal
SMEL_001g120080.1	0.11	0.11	0	0.34	1.04	1.13	0.0733333	0.836667	3.5	0.00981167	0.0343431	MSRB2	peptide methionine sulfoxide reductase B5-like [Solanum pennellii]	-	-	-	-	GO:0009532//plastid stroma	GO:0016671//oxidoreductase activity, acting on a sulfur group of donors, disulfide as acceptor;GO:0043169//cation binding	GO:0000097//sulfur amino acid biosynthetic process;GO:0000302//response to reactive oxygen species;GO:0009247//glycolipid biosynthetic process;GO:0009267//cellular response to starvation;GO:0009409//response to cold;GO:0009414//response to water deprivation;GO:0044267//cellular protein metabolic process
SMEL_004g205210.1	0	0	0.22	1.15	0.52	0.85	0.0733333	0.84	3.5	0.0022948	0.00983543	PP2A13	F-box protein PP2-A13-like [Solanum tuberosum]	-	-	-	-	GO:0043231//intracellular membrane-bounded organelle	GO:0005488//binding	GO:0006950//response to stress;GO:0009746//response to hexose;GO:0034285//response to disaccharide
SMEL_000g038260.1	25.84	25.78	11.33	148.88	437.86	120.2	20.9833	235.647	3.5	2.98e-07	2.94e-06	PSBP	oxygen-evolving enhancer protein 2, chloroplastic-like [Capsicum annuum]	Metabolism	Energy metabolism	ko00195//Photosynthesis	K02717	GO:0005576//extracellular region;GO:0009521//photosystem;GO:0009526//plastid envelope;GO:0009532//plastid stroma;GO:0031978//plastid thylakoid lumen;GO:0044434//chloroplast part	GO:0008187//poly-pyrimidine tract binding;GO:0016628//oxidoreductase activity, acting on the CH-CH group of donors, NAD or NADP as acceptor;GO:0046872//metal ion binding	GO:0000097//sulfur amino acid biosynthetic process;GO:0006605//protein targeting;GO:0006996//organelle organization;GO:0009617//response to bacterium;GO:0009620//response to fungus;GO:0009639//response to red or far red light;GO:0009642//response to light intensity;GO:0009696//salicylic acid metabolic process;GO:0009755//hormone-mediated signaling pathway;GO:0009767//photosynthetic electron trans…
SMEL_007g288350.1	0.19	1.25	0.84	6.43	12.51	7.66	0.76	8.86667	3.5	3.27e-14	7.41e-13	VIT_19s0014g04930	(-)-germacrene D synthase-like [Solanum pennellii]	Metabolism	Metabolism of terpenoids and polyketides	ko00909//Sesquiterpenoid and triterpenoid biosynthesis	K15803	-	GO:0010333//terpene synthase activity;GO:0043169//cation binding	GO:0006644//phospholipid metabolic process
SMEL_012g381710.1	0	0.08	0.34	1.45	3	0.33	0.14	1.59333	3.5	0.00132409	0.00608029	VQ22	VQ motif-containing protein 22 [Capsicum baccatum]	-	-	-	-	GO:0043231//intracellular membrane-bounded organelle	-	-
SMEL_011g374220.1	0	0	0.31	0.57	2.16	0.82	0.103333	1.18333	3.5	0.00101176	0.00480683	XTH27	probable xyloglucan endotransglucosylase/hydrolase protein 28 [Capsicum annuum]	-	-	-	-	GO:0005576//extracellular region;GO:0030312//external encapsulating structure	GO:0016758//transferase activity, transferring hexosyl groups;GO:0016787//hydrolase activity	GO:0009888//tissue development;GO:0044042//glucan metabolic process;GO:0045229//external encapsulating structure organization;GO:0048608//reproductive structure development
SMEL_007g291990.1	3.3	2.98	3.7	37.98	42.32	36.78	3.32667	39.0267	3.6	1.3e-51	1.95e-49	--	Alpha/beta-Hydrolases superfamily protein [Hibiscus syriacus]	-	-	-	-	GO:0044434//chloroplast part	-	-
SMEL_008g313360.1	0.16	0.65	0.42	5.29	4.84	5.09	0.41	5.07333	3.6	1.64e-18	5.61e-17	AOX1	alternative oxidase 1a [Solanum lycopersicum]	-	-	-	-	GO:0031224//intrinsic component of membrane;GO:0043231//intracellular membrane-bounded organelle	GO:0016682//oxidoreductase activity, acting on diphenols and related substances as donors, oxygen as acceptor;GO:0043169//cation binding	GO:0006950//response to stress;GO:0007165//signal transduction;GO:0045333//cellular respiration
SMEL_008g319510.1	0.82	1.39	1.47	16.78	13.72	12.88	1.22667	14.46	3.6	7.78e-41	7.95e-39	At3g05170	Phosphoglycerate mutase-like protein AT74 [Capsicum baccatum]	-	-	-	-	-	-	-
SMEL_006g257820.1	3.75	7.63	6.63	73.19	78.42	67.04	6.00333	72.8833	3.6	5.95e-56	1.05e-53	ATPG	ATP synthase subunit b', chloroplastic [Capsicum annuum]	Metabolism;Metabolism;Metabolism	Global and overview maps;Energy metabolism;Energy metabolism	ko01100//Metabolic pathways;ko00190//Oxidative phosphorylation;ko00195//Photosynthesis	K02109;K02109;K02109	GO:0009526//plastid envelope;GO:0031224//intrinsic component of membrane;GO:0031976//plastid thylakoid;GO:0033177//proton-transporting two-sector ATPase complex, proton-transporting domain;GO:0044434//chloroplast part	GO:0003824//catalytic activity;GO:0015077//monovalent inorganic cation transmembrane transporter activity	GO:0006091//generation of precursor metabolites and energy;GO:0006605//protein targeting;GO:0006739//NADP metabolic process;GO:0006754//ATP biosynthetic process;GO:0006818//hydrogen transport;GO:0006996//organelle organization;GO:0009620//response to fungus;GO:0009696//salicylic acid metabolic process;GO:0009755//hormone-mediated signaling pathway;GO:0009863//salicylic acid mediated signaling pat…
SMEL_008g312020.1	0.97	0.88	0.75	12.35	7.83	10.31	0.866667	10.1633	3.6	6.91e-44	7.89e-42	CRYD	cryptochrome DASH, chloroplastic/mitochondrial [Solanum tuberosum]	-	-	-	-	GO:0009536//plastid	GO:0016829//lyase activity;GO:0097159//organic cyclic compound binding;GO:1901363//heterocyclic compound binding	GO:0044238//primary metabolic process;GO:0044260//cellular macromolecule metabolic process;GO:0044763//single-organism cellular process
SMEL_009g323760.1	0.09	0.12	0.13	1.35	1.6	1.13	0.113333	1.36	3.6	5.3e-16	1.44e-14	ESP3	clade IV lectin receptor kinase [Solanum lycopersicum]	-	-	-	-	-	GO:0004672//protein kinase activity;GO:0032550//purine ribonucleoside binding	GO:0006468//protein phosphorylation;GO:0007167//enzyme linked receptor protein signaling pathway
SMEL_002g158890.1	41.46	51.25	28.96	474.68	655.37	392.92	40.5567	507.657	3.6	2.65e-53	4.27e-51	FBA2	fructose-bisphosphate aldolase [Solanum lycopersicum]	Metabolism;Metabolism;Metabolism;Metabolism;Metabolism;Metabolism;Metabolism;Metabolism	Global and overview maps;Global and overview maps;Global and overview maps;Global and overview maps;Carbohydrate metabolism;Energy metabolism;Carbohydrate metabolism;Carbohydrate metabolism	ko01100//Metabolic pathways;ko01110//Biosynthesis of secondary metabolites;ko01200//Carbon metabolism;ko01230//Biosynthesis of amino acids;ko00010//Glycolysis / Gluconeogenesis;ko00710//Carbon fixation in photosynthetic organisms;ko00051//Fructose and mannose metabolism;ko00030//Pentose phosphate pathway	K01623;K01623;K01623;K01623;K01623;K01623;K01623;K01623	GO:0005576//extracellular region;GO:0005840//ribosome;GO:0009526//plastid envelope;GO:0009532//plastid stroma;GO:0031976//plastid thylakoid;GO:0044434//chloroplast part;GO:0044436//thylakoid part	GO:0016832//aldehyde-lyase activity	GO:0000097//sulfur amino acid biosynthetic process;GO:0001101//response to acid chemical;GO:0005982//starch metabolic process;GO:0006006//glucose metabolic process;GO:0006090//pyruvate metabolic process;GO:0006091//generation of precursor metabolites and energy;GO:0006355//regulation of transcription, DNA-templated;GO:0006544//glycine metabolic process;GO:0006633//fatty acid biosynthetic process;…
SMEL_009g334700.1	65.45	51.8	44.17	385.03	1006.51	572.49	53.8067	654.677	3.6	3.99e-34	3.07e-32	FKBP65	peptidyl-prolyl cis-trans isomerase FKBP62-like [Solanum tuberosum]	-	-	-	-	-	-	-
SMEL_002g159530.1	0.24	0.05	0.19	2.13	1.54	2.33	0.16	2	3.6	1.92e-09	2.55e-08	GT5	anthocyanidin 3-O-glucosyltransferase 5-like [Nicotiana tabacum]	Metabolism	Biosynthesis of other secondary metabolites	ko00940//Phenylpropanoid biosynthesis	K12356	-	-	-
SMEL_005g228820.1	0.78	0.67	1.11	10	13.2	8.41	0.853333	10.5367	3.6	1.27e-25	6.67e-24	HIPP33	heavy metal-associated isoprenylated plant protein 6-like [Ipomoea nil]	-	-	-	-	GO:0005911//cell-cell junction;GO:0030312//external encapsulating structure	-	-
SMEL_006g256850.1	0.08	0	0.08	0.84	0.38	0.7	0.0533333	0.64	3.6	0.000261723	0.00146305	MO2	monooxygenase 2 isoform X1 [Solanum pennellii]	-	-	-	-	-	-	-
SMEL_001g127970.1	3.86	3.51	3.92	49.41	47.87	40.8	3.76333	46.0267	3.6	7.61e-98	3.62e-95	MPH1	PSII-associated proline-rich protein [Solanum lycopersicum]	-	-	-	-	GO:0044434//chloroplast part	-	GO:0006351//transcription, DNA-templated;GO:0009658//chloroplast organization;GO:0009668//plastid membrane organization;GO:0009725//response to hormone;GO:0009887//organ morphogenesis;GO:0016109//tetraterpenoid biosynthetic process;GO:0048869//cellular developmental process
SMEL_012g382870.1	0.8	0.69	1.29	12.15	13.46	7.77	0.926667	11.1267	3.6	1.85e-24	9.04e-23	ndhF	nad(p)h-quinone oxidoreductase subunit 5, chloroplastic, partial [Nicotiana attenuata]	Metabolism;Metabolism	Global and overview maps;Energy metabolism	ko01100//Metabolic pathways;ko00190//Oxidative phosphorylation	K05577;K05577	GO:0031224//intrinsic component of membrane;GO:0044434//chloroplast part	GO:0048037//cofactor binding;GO:0050136//NADH dehydrogenase (quinone) activity	GO:0022904//respiratory electron transport chain;GO:0051234//establishment of localization
SMEL_003g179280.1	1.11	1.17	0.14	11.79	13.32	3.27	0.806667	9.46	3.6	1.1e-07	1.16e-06	NPF1.1	protein NRT1/ PTR FAMILY 1.2-like [Solanum pennellii]	-	-	-	-	-	GO:0015103//inorganic anion transmembrane transporter activity	GO:0009653//anatomical structure morphogenesis;GO:0015698//inorganic anion transport;GO:0042126//nitrate metabolic process
SMEL_007g286200.1	1.11	0.26	0.6	2.15	18.86	2.93	0.656667	7.98	3.6	0.000481296	0.0025029	PFK3	ATP-dependent 6-phosphofructokinase 6-like isoform X1 [Solanum tuberosum]	Metabolism;Metabolism;Metabolism;Metabolism;Metabolism;Genetic Information Processing;Metabolism;Metabolism;Metabolism	Global and overview maps;Global and overview maps;Global and overview maps;Global and overview maps;Carbohydrate metabolism;Folding, sorting and degradation;Carbohydrate metabolism;Carbohydrate metabolism;Carbohydrate metabolism	ko01100//Metabolic pathways;ko01110//Biosynthesis of secondary metabolites;ko01200//Carbon metabolism;ko01230//Biosynthesis of amino acids;ko00010//Glycolysis / Gluconeogenesis;ko03018//RNA degradation;ko00051//Fructose and mannose metabolism;ko00030//Pentose phosphate pathway;ko00052//Galactose metabolism	K00850;K00850;K00850;K00850;K00850;K00850;K00850;K00850;K00850	GO:0044445//cytosolic part	GO:0008443//phosphofructokinase activity;GO:0032550//purine ribonucleoside binding;GO:0043169//cation binding	GO:0006090//pyruvate metabolic process;GO:0010015//root morphogenesis;GO:0016310//phosphorylation
SMEL_011g369010.1	0.84	1.44	0.97	14.09	13.27	11.23	1.08333	12.8633	3.6	1.52e-19	5.58e-18	PRR73	two-component response regulator-like PRR37 isoform X1 [Capsicum annuum]	Organismal Systems	Environmental adaptation	ko04712//Circadian rhythm - plant	K12129	GO:0043231//intracellular membrane-bounded organelle	GO:0003676//nucleic acid binding;GO:0016772//transferase activity, transferring phosphorus-containing groups	GO:0006355//regulation of transcription, DNA-templated;GO:0006796//phosphate-containing compound metabolic process;GO:0035556//intracellular signal transduction;GO:0048511//rhythmic process;GO:0048571//long-day photoperiodism
SMEL_006g256240.1	62.46	49.87	76.97	829.79	661.69	843.26	63.1	778.247	3.6	8.13e-101	4.23e-98	PSBS	chloroplast chlorophyll a/b-binding protein [Solanum nigrum]	Metabolism	Energy metabolism	ko00195//Photosynthesis	K03542	GO:0009503//thylakoid light-harvesting complex;GO:0009521//photosystem;GO:0031224//intrinsic component of membrane	GO:0019840//isoprenoid binding;GO:0046906//tetrapyrrole binding	GO:0000097//sulfur amino acid biosynthetic process;GO:0005982//starch metabolic process;GO:0005984//disaccharide metabolic process;GO:0009668//plastid membrane organization;GO:0009886//post-embryonic morphogenesis;GO:0009893//positive regulation of metabolic process;GO:0016072//rRNA metabolic process;GO:0043623//cellular protein complex assembly;GO:1990066//energy quenching
SMEL_010g350320.1	0.99	0.38	0.71	9.16	8.63	6.69	0.693333	8.16	3.6	3.42e-31	2.34e-29	RBCMT	ribulose-1,5 bisphosphate carboxylase/oxygenase large subunit N-methyltransferase, chloroplastic-like [Solanum tuberosum]	-	-	-	-	GO:0009532//plastid stroma	GO:0008276//protein methyltransferase activity;GO:0008757//S-adenosylmethionine-dependent methyltransferase activity	GO:0003006//developmental process involved in reproduction;GO:0005982//starch metabolic process;GO:0006090//pyruvate metabolic process;GO:0008652//cellular amino acid biosynthetic process;GO:0009658//chloroplast organization;GO:0009668//plastid membrane organization;GO:0016070//RNA metabolic process;GO:0018022//peptidyl-lysine methylation;GO:0046471//phosphatidylglycerol metabolic process
SMEL_003g172470.1	169.29	180.79	226.1	2437.01	2148.96	2177.1	192.06	2254.36	3.6	1.36e-154	1.52e-151	RBCS-8B	RecName: Full=Ribulose bisphosphate carboxylase small chain 8B, chloroplastic; Short=RuBisCO small subunit 8B; Flags: Precursor [Nicotiana plumbaginifolia]	Metabolism;Metabolism;Metabolism;Metabolism;Metabolism	Global and overview maps;Global and overview maps;Global and overview maps;Carbohydrate metabolism;Energy metabolism	ko01100//Metabolic pathways;ko01110//Biosynthesis of secondary metabolites;ko01200//Carbon metabolism;ko00630//Glyoxylate and dicarboxylate metabolism;ko00710//Carbon fixation in photosynthetic organisms	K01602;K01602;K01602;K01602;K01602	GO:0005576//extracellular region;GO:0005840//ribosome;GO:0009532//plastid stroma;GO:0042170//plastid membrane;GO:0044434//chloroplast part;GO:0044436//thylakoid part	GO:0016491//oxidoreductase activity;GO:0016831//carboxy-lyase activity;GO:0046914//transition metal ion binding	GO:0006950//response to stress;GO:0009639//response to red or far red light;GO:0015977//carbon fixation;GO:0043094//cellular metabolic compound salvage;GO:0070271//protein complex biogenesis
SMEL_001g149130.1	0.05	0.05	0	0.67	0.23	0.34	0.0333333	0.413333	3.6	0.000209313	0.00119975	RLP7	LRR receptor-like serine/threonine-protein kinase FLS2 [Solanum tuberosum]	-	-	-	-	-	-	-
SMEL_000g060430.1	0.05	0.14	0	0.82	0.98	0.45	0.0633333	0.75	3.6	0.000423584	0.00223287	UFO	protein UNUSUAL FLORAL ORGANS [Solanum tuberosum]	-	-	-	-	GO:0043231//intracellular membrane-bounded organelle	GO:0005515//protein binding;GO:0019787//ubiquitin-like protein transferase activity	GO:0010468//regulation of gene expression;GO:0032446//protein modification by small protein conjugation;GO:0034645//cellular macromolecule biosynthetic process;GO:0043161//proteasome-mediated ubiquitin-dependent protein catabolic process;GO:0048869//cellular developmental process;GO:0090567//reproductive shoot system development
SMEL_003g194960.1	40.84	17.51	1.4	67.57	661.71	38.14	19.9167	255.807	3.7	0.00942442	0.0332019	--	Calnexin precursor family protein [Hibiscus syriacus]	-	-	-	-	-	-	GO:0000302//response to reactive oxygen species;GO:0009642//response to light intensity;GO:0044267//cellular protein metabolic process
SMEL_010g346450.1	0.88	0.91	0.8	10.06	16.28	8.26	0.863333	11.5333	3.7	2.14e-29	1.34e-27	--	carboxyl-terminal-processing peptidase 3, chloroplastic isoform X3 [Capsicum annuum]	-	-	-	-	-	-	-
SMEL_008g306820.1	0.09	0.33	0.69	5.64	4.64	3.66	0.37	4.64667	3.7	1.14e-10	1.77e-09	--	MTD1 [Trifolium pratense]	-	-	-	-	GO:0043231//intracellular membrane-bounded organelle	GO:0005488//binding	-
SMEL_003g172050.1	0.09	0	0.19	1.4	0.34	1.83	0.0933333	1.19	3.7	0.0016822	0.007503	--	Zinc finger protein [Actinidia chinensis var. chinensis] [Actinidia chinensis]	-	-	-	-	-	-	-
SMEL_004g200420.1	0.09	0.13	0.33	3.29	1.45	2.36	0.183333	2.36667	3.7	1.22e-09	1.66e-08	BAN	anthocyanidin reductase-like isoform X1 [Solanum tuberosum]	-	-	-	-	-	-	-
SMEL_008g312420.1	18.36	1.07	12.97	127.87	9.59	277.64	10.8	138.367	3.7	0.0053985	0.0206068	co-2	chloroplast polyphenol oxidase precursor, partial [Solanum melongena]	Metabolism;Metabolism;Metabolism;Metabolism	Global and overview maps;Global and overview maps;Amino acid metabolism;Biosynthesis of other secondary metabolites	ko01100//Metabolic pathways;ko01110//Biosynthesis of secondary metabolites;ko00350//Tyrosine metabolism;ko00950//Isoquinoline alkaloid biosynthesis	K00422;K00422;K00422;K00422	GO:0031978//plastid thylakoid lumen	GO:0016682//oxidoreductase activity, acting on diphenols and related substances as donors, oxygen as acceptor;GO:0043169//cation binding	GO:0009807//lignan biosynthetic process;GO:0042440//pigment metabolic process
SMEL_001g125460.1	0.2	0	0.27	1.48	3.72	1.06	0.156667	2.08667	3.7	1.01e-05	7.59e-05	CXE1	carboxylesterase 1-like [Solanum tuberosum]	-	-	-	-	-	GO:0016788//hydrolase activity, acting on ester bonds	-
SMEL_006g256690.1	1.57	0.51	0.55	12.81	11.73	10.83	0.876667	11.79	3.7	6.51e-25	3.26e-23	DIP	probable aquaporin TIP-type RB7-5A isoform X1 [Capsicum annuum]	-	-	-	-	-	-	-
SMEL_000g064690.1	0.08	0.15	0	0.41	2.29	0.32	0.0766667	1.00667	3.7	0.00378104	0.0152119	HSFB4D	heat stress transcription factor B-2a-like [Solanum lycopersicum]	-	-	-	-	GO:0044424//intracellular part	-	GO:0006950//response to stress;GO:0010467//gene expression;GO:0044237//cellular metabolic process;GO:0050789//regulation of biological process
SMEL_007g013050.1	0.22	0	0.13	0.9	0.24	3.44	0.116667	1.52667	3.7	0.000322122	0.00175679	TOGT1	scopoletin glucosyltransferase-like [Solanum tuberosum]	-	-	-	-	-	GO:0005515//protein binding;GO:0035251//UDP-glucosyltransferase activity	-
SMEL_011g378780.1	5.18	4.19	0.72	27.38	100.32	7.23	3.36333	44.9767	3.7	0.000814138	0.00397078	yxiE	universal stress protein PHOS32 [Solanum lycopersicum]	-	-	-	-	GO:0005911//cell-cell junction;GO:0016020//membrane	GO:0003824//catalytic activity	GO:0006605//protein targeting;GO:0006950//response to stress;GO:0010033//response to organic substance
SMEL_009g319920.1	0	0.08	0.03	0.71	0.65	0.2	0.0366667	0.52	3.8	0.000226848	0.00128771	--	fatty acyl-coa reductase 2 [Nicotiana attenuata]	-	-	-	-	GO:0043231//intracellular membrane-bounded organelle	-	-
SMEL_004g212700.1	0.11	0	0.16	1.44	0.68	1.57	0.09	1.23	3.8	1.2e-05	8.91e-05	--	pathogen-related protein-like isoform X1 [Solanum tuberosum]	-	-	-	-	-	-	-
SMEL_000g007570.1	0.51	1.03	0.88	8.37	20.81	4.54	0.806667	11.24	3.8	1.5e-08	1.78e-07	--	titin isoform X13 [Solanum pennellii]	-	-	-	-	-	-	-
SMEL_001g149540.1	2.43	1.83	4.13	43.1	37.65	35.55	2.79667	38.7667	3.8	5.05e-50	7.2e-48	--	zeaxanthin epoxidase, chloroplastic [Olea europaea var. sylvestris] [Olea europaea]	-	-	-	-	-	-	GO:0008152//metabolic process;GO:0009987//cellular process;GO:0044699//single-organism process
SMEL_010g340270.1	0.16	0.08	0.32	3.24	0.78	3.6	0.186667	2.54	3.8	2.01e-09	2.65e-08	AIR3	subtilisin-like protease SBT5.3 [Solanum tuberosum]	-	-	-	-	-	GO:0008233//peptidase activity;GO:0016491//oxidoreductase activity	GO:0019538//protein metabolic process;GO:0044710//single-organism metabolic process
MSTRG.19904	0	0.16	0	0.61	1.47	0.22	0.0533333	0.766667	3.8	0.00251173	0.0106308	At4g15970	nucleotide-diphospho-sugar transferase family protein [Striga asiatica]	-	-	-	-	GO:0009536//plastid	-	-
SMEL_008g312010.1	0.15	0	0.04	0.94	0.03	1.59	0.0633333	0.853333	3.8	0.00199998	0.00874777	co-2	chloroplast polyphenol oxidase precursor [Solanum melongena]	Metabolism;Metabolism;Metabolism;Metabolism	Global and overview maps;Global and overview maps;Amino acid metabolism;Biosynthesis of other secondary metabolites	ko01100//Metabolic pathways;ko01110//Biosynthesis of secondary metabolites;ko00350//Tyrosine metabolism;ko00950//Isoquinoline alkaloid biosynthesis	K00422;K00422;K00422;K00422	GO:0031978//plastid thylakoid lumen	GO:0016682//oxidoreductase activity, acting on diphenols and related substances as donors, oxygen as acceptor;GO:0043169//cation binding	GO:0042440//pigment metabolic process
SMEL_010g353880.1	0.52	0.17	0.3	4.7	4.53	4.8	0.33	4.67667	3.8	5.51e-25	2.77e-23	CRTISO	prolycopene isomerase 1, chloroplastic [Solanum tuberosum]	-	-	-	-	-	GO:0016627//oxidoreductase activity, acting on the CH-CH group of donors	GO:0001523//retinoid metabolic process;GO:0016109//tetraterpenoid biosynthetic process
SMEL_000g038780.1	0.26	0.25	0.48	4.94	4.04	4.74	0.33	4.57333	3.8	5.19e-19	1.83e-17	GAPC	glyceraldehyde-3-phosphate dehydrogenase, cytosolic [Capsicum annuum]	Metabolism;Metabolism;Metabolism;Metabolism;Metabolism;Metabolism	Global and overview maps;Global and overview maps;Global and overview maps;Global and overview maps;Carbohydrate metabolism;Energy metabolism	ko01100//Metabolic pathways;ko01110//Biosynthesis of secondary metabolites;ko01200//Carbon metabolism;ko01230//Biosynthesis of amino acids;ko00010//Glycolysis / Gluconeogenesis;ko00710//Carbon fixation in photosynthetic organisms	K00134;K00134;K00134;K00134;K00134;K00134	GO:0005576//extracellular region;GO:0005911//cell-cell junction;GO:0009536//plastid;GO:0030312//external encapsulating structure;GO:0031090//organelle membrane;GO:0031967//organelle envelope;GO:0042579//microbody;GO:0043232//intracellular non-membrane-bounded organelle	GO:0000166//nucleotide binding;GO:0016620//oxidoreductase activity, acting on the aldehyde or oxo group of donors, NAD or NADP as acceptor;GO:0046914//transition metal ion binding	GO:0000302//response to reactive oxygen species;GO:0006006//glucose metabolic process;GO:0006090//pyruvate metabolic process;GO:0006739//NADP metabolic process;GO:0006970//response to osmotic stress;GO:0006996//organelle organization;GO:0009617//response to bacterium;GO:0009791//post-embryonic development;GO:0010038//response to metal ion;GO:0019758//glycosinolate biosynthetic process;GO:0032879/…
SMEL_005g225980.1	7.14	13.41	2.37	30.44	277.61	14.32	7.64	107.457	3.8	0.00201382	0.0087997	INPS1	Inositol-3-phosphate synthase [Capsicum annuum]	Metabolism;Metabolism;Metabolism	Global and overview maps;Global and overview maps;Carbohydrate metabolism	ko01100//Metabolic pathways;ko01110//Biosynthesis of secondary metabolites;ko00562//Inositol phosphate metabolism	K01858;K01858;K01858	GO:0043231//intracellular membrane-bounded organelle	GO:0005488//binding;GO:0016872//intramolecular lyase activity	GO:0000302//response to reactive oxygen species;GO:0002252//immune effector process;GO:0003006//developmental process involved in reproduction;GO:0006020//inositol metabolic process;GO:0006658//phosphatidylserine metabolic process;GO:0006787//porphyrin-containing compound catabolic process;GO:0009267//cellular response to starvation;GO:0009617//response to bacterium;GO:0009620//response to fungus…
SMEL_003g193060.1	79.47	70.02	134.96	1354.85	1070.65	1456.32	94.8167	1293.94	3.8	7.26e-60	1.46e-57	lhcA-P4	chlorophyll a-b binding protein CAB11 [Solanum lycopersicum]	Metabolism;Metabolism	Global and overview maps;Energy metabolism	ko01100//Metabolic pathways;ko00196//Photosynthesis - antenna proteins	K08910;K08910	GO:0009521//photosystem;GO:0009526//plastid envelope;GO:0031224//intrinsic component of membrane;GO:0031976//plastid thylakoid;GO:0044434//chloroplast part	GO:0043169//cation binding;GO:0046906//tetrapyrrole binding	GO:0000097//sulfur amino acid biosynthetic process;GO:0006091//generation of precursor metabolites and energy;GO:0006464//cellular protein modification process;GO:0006873//cellular ion homeostasis;GO:0030001//metal ion transport
SMEL_003g189830.1	0.69	0.54	0.46	1.84	21.76	0.14	0.563333	7.91333	3.8	0.0090673	0.0320748	RFS	galactinol--sucrose galactosyltransferase-like [Solanum tuberosum]	Metabolism;Metabolism	Global and overview maps;Carbohydrate metabolism	ko01100//Metabolic pathways;ko00052//Galactose metabolism	K06617;K06617	GO:0009536//plastid;GO:0016020//membrane	GO:0004672//protein kinase activity;GO:0008378//galactosyltransferase activity;GO:0032550//purine ribonucleoside binding	GO:0001101//response to acid chemical;GO:0005985//sucrose metabolic process;GO:0006464//cellular protein modification process;GO:0006950//response to stress;GO:0009312//oligosaccharide biosynthetic process;GO:0019318//hexose metabolic process;GO:0019406//hexitol biosynthetic process;GO:0050794//regulation of cellular process
SMEL_000g063530.1	0.2	0.46	0.43	3.05	10.67	1.74	0.363333	5.15333	3.8	1.21e-10	1.87e-09	SD113	G-type lectin S-receptor-like serine/threonine-protein kinase [Capsicum baccatum]	-	-	-	-	GO:0016020//membrane	GO:0005488//binding;GO:0016301//kinase activity	GO:0009987//cellular process
SMEL_006g261970.1	0.36	0.14	0.41	5.29	3.86	4.19	0.303333	4.44667	3.9	3.22e-18	1.07e-16	--	3-oxo-5-alpha-steroid 4-dehydrogenase (acceptor) [Handroanthus impetiginosus]	-	-	-	-	GO:0005911//cell-cell junction;GO:0009536//plastid;GO:0031090//organelle membrane;GO:0031224//intrinsic component of membrane	GO:0016491//oxidoreductase activity	GO:0009411//response to UV;GO:0009812//flavonoid metabolic process;GO:0009814//defense response, incompatible interaction;GO:0034285//response to disaccharide;GO:0044238//primary metabolic process;GO:0044710//single-organism metabolic process
SMEL_001g138020.1	0.72	0.43	0.59	8.48	1.95	14.86	0.58	8.43	3.9	3.62e-10	5.33e-09	--	Golgi apparatus membrane protein [Actinidia chinensis var. chinensis] [Actinidia chinensis]	-	-	-	-	GO:0009528//plastid inner membrane	-	-
SMEL_005g226500.1	9.7	13.91	10.28	79.39	235.06	185.69	11.2967	166.713	3.9	4.98e-31	3.36e-29	--	Protein SMAX1-LIKE like [Actinidia chinensis var. chinensis] [Actinidia chinensis]	-	-	-	-	-	-	-
SMEL_009g331920.1	0.15	0	0	0.78	0.71	0.72	0.05	0.736667	3.9	0.000228985	0.00129886	ACO3	1-aminocyclopropane-1-carboxylate oxidase -like protein 3 [Capsicum baccatum]	-	-	-	-	-	GO:0016706//oxidoreductase activity, acting on paired donors, with incorporation or reduction of molecular oxygen, 2-oxoglutarate as one donor, and incorporation of one atom each of oxygen into both donors;GO:0043169//cation binding	GO:0044710//single-organism metabolic process
SMEL_001g122270.1	7.81	6.3	2.87	42.65	171.61	37.8	5.66	84.02	3.9	5.68e-07	5.37e-06	AP1	ferredoxin [Nicotiana benthamiana]	Metabolism	Energy metabolism	ko00195//Photosynthesis	K02639	GO:0009532//plastid stroma	GO:0005506//iron ion binding;GO:0051536//iron-sulfur cluster binding	GO:0006739//NADP metabolic process;GO:0009617//response to bacterium;GO:0009639//response to red or far red light;GO:0009642//response to light intensity;GO:0009687//abscisic acid metabolic process;GO:0009767//photosynthetic electron transport chain;GO:0034285//response to disaccharide;GO:0043269//regulation of ion transport;GO:0043623//cellular protein complex assembly;GO:0044267//cellular prote…
SMEL_008g314920.1	0.12	0	0.04	0.32	0.04	2.06	0.0533333	0.806667	3.9	0.00364255	0.0147475	At4g17830	acetylornithine deacetylase-like [Solanum tuberosum]	Metabolism;Metabolism;Metabolism;Metabolism;Metabolism	Global and overview maps;Global and overview maps;Global and overview maps;Global and overview maps;Amino acid metabolism	ko01100//Metabolic pathways;ko01110//Biosynthesis of secondary metabolites;ko01230//Biosynthesis of amino acids;ko01210//2-Oxocarboxylic acid metabolism;ko00220//Arginine biosynthesis	K01438;K01438;K01438;K01438;K01438	GO:0044444//cytoplasmic part	GO:0016811//hydrolase activity, acting on carbon-nitrogen (but not peptide) bonds, in linear amides;GO:0043169//cation binding;GO:0070011//peptidase activity, acting on L-amino acid peptides	GO:0006525//arginine metabolic process
SMEL_003g195620.1	0.07	0	0.07	0.48	1.18	0.47	0.0466667	0.71	3.9	0.00185113	0.00817661	BEE3	transcription factor BEE 3 [Solanum pennellii]	-	-	-	-	-	GO:0005488//binding	GO:0010467//gene expression;GO:0034645//cellular macromolecule biosynthetic process
SMEL_010g352250.1	0.75	3.22	2.92	37.71	33.21	31.49	2.29667	34.1367	3.9	8.43e-28	4.87e-26	FBP	Fructose-1,6-bisphosphatase, chloroplastic [Capsicum baccatum]	Metabolism;Metabolism;Metabolism;Metabolism;Metabolism;Metabolism;Metabolism	Global and overview maps;Global and overview maps;Global and overview maps;Carbohydrate metabolism;Energy metabolism;Carbohydrate metabolism;Carbohydrate metabolism	ko01100//Metabolic pathways;ko01110//Biosynthesis of secondary metabolites;ko01200//Carbon metabolism;ko00010//Glycolysis / Gluconeogenesis;ko00710//Carbon fixation in photosynthetic organisms;ko00051//Fructose and mannose metabolism;ko00030//Pentose phosphate pathway	K03841;K03841;K03841;K03841;K03841;K03841;K03841	GO:0005576//extracellular region;GO:0009526//plastid envelope;GO:0009532//plastid stroma	GO:0016628//oxidoreductase activity, acting on the CH-CH group of donors, NAD or NADP as acceptor;GO:0043169//cation binding;GO:0050308//sugar-phosphatase activity	GO:0005982//starch metabolic process;GO:0005984//disaccharide metabolic process;GO:0006739//NADP metabolic process;GO:0006779//porphyrin-containing compound biosynthetic process;GO:0006873//cellular ion homeostasis;GO:0006950//response to stress;GO:0009617//response to bacterium;GO:0009639//response to red or far red light;GO:0009658//chloroplast organization;GO:0009668//plastid membrane organiza…
SMEL_007g289340.1	0	0.05	0.05	0.7	0.82	0	0.0333333	0.506667	3.9	0.0123972	0.041779	MYB106	transcription factor MYB15-like [Solanum pennellii]	-	-	-	-	-	GO:0005488//binding	-
SMEL_006g262810.1	0.91	0.19	0.81	9.32	10.37	7.86	0.636667	9.18333	3.9	1.57e-17	4.93e-16	ndhU	NAD(P)H-quinone oxidoreductase subunit U, chloroplastic [Solanum tuberosum]	-	-	-	-	-	-	-
SMEL_009g323880.1	4.11	3.42	5.58	63.01	64.08	66.37	4.37	64.4867	3.9	3.34e-110	1.97e-107	UVR8	ultraviolet-B receptor UVR8-like isoform X3 [Solanum tuberosum]	-	-	-	-	-	-	-
SMEL_012g387380.1	0.1	0	0.1	0.83	1.02	1.25	0.0666667	1.03333	4	7.12e-06	5.53e-05	--	carboxymethylenebutenolidase homolog isoform X2 [Solanum tuberosum]	-	-	-	-	GO:0009532//plastid stroma	GO:0004672//protein kinase activity;GO:0032550//purine ribonucleoside binding	GO:0000097//sulfur amino acid biosynthetic process;GO:0006464//cellular protein modification process;GO:0006796//phosphate-containing compound metabolic process;GO:0009886//post-embryonic morphogenesis
SMEL_002g158850.1	2.11	3.5	0.7	23.76	57.38	18.39	2.10333	33.1767	4	5.96e-08	6.58e-07	--	desiccation-related protein clone PCC27-04 [Solanum lycopersicum]	-	-	-	-	-	-	-
SMEL_004g207240.1	0	0.23	0.06	1.32	3	0.35	0.0966667	1.55667	4	0.000129324	0.000778133	--	F-box family protein [Capsicum annuum]	-	-	-	-	-	-	-
SMEL_012g381210.1	0.13	0.08	0.09	0.86	2.84	1.01	0.1	1.57	4	3.48e-07	3.4e-06	ALDH2C4	Aldehyde dehydrogenase family 2 member C4 [Capsicum baccatum]	Metabolism	Biosynthesis of other secondary metabolites	ko00940//Phenylpropanoid biosynthesis	K12355	GO:0044444//cytoplasmic part	GO:0004030//aldehyde dehydrogenase [NAD(P)+] activity	GO:0001101//response to acid chemical;GO:0009698//phenylpropanoid metabolic process;GO:0009814//defense response, incompatible interaction;GO:0015698//inorganic anion transport;GO:0033554//cellular response to stress
SMEL_007g289170.1	0.04	0	0.04	0.58	0.56	0.14	0.0266667	0.426667	4	0.00126155	0.005829	At4g03230	G-type lectin S-receptor-like serine/threonine-protein kinase At4g03230 isoform X1 [Solanum lycopersicum]	-	-	-	-	-	GO:0004672//protein kinase activity;GO:0005488//binding	GO:0016310//phosphorylation
SMEL_000g008240.1	0	0.15	0	1.09	0.8	0.47	0.05	0.786667	4	0.000109826	0.000670185	At4g22990	SPX domain-containing membrane protein At4g22990-like isoform X2 [Solanum pennellii]	-	-	-	-	GO:0031224//intrinsic component of membrane;GO:0043231//intracellular membrane-bounded organelle	-	GO:0044763//single-organism cellular process
SMEL_008g316630.1	0	0	0.03	0.12	0.11	0.24	0.01	0.156667	4	0.0144097	0.0473211	At5g47470	zinc finger protein ZAT1-like [Solanum tuberosum]	-	-	-	-	-	-	GO:0009987//cellular process
SMEL_008g308340.1	18.48	10.1	46.47	469.83	217.01	517.48	25.0167	401.44	4	4.98e-09	6.33e-08	CAB3C	chlorophyll a-b binding protein 1B, chloroplastic-like [Solanum pennellii]	Metabolism;Metabolism	Global and overview maps;Energy metabolism	ko01100//Metabolic pathways;ko00196//Photosynthesis - antenna proteins	K08912;K08912	GO:0009521//photosystem;GO:0031224//intrinsic component of membrane;GO:0044434//chloroplast part	GO:0043169//cation binding;GO:0046906//tetrapyrrole binding	GO:0006091//generation of precursor metabolites and energy;GO:0006464//cellular protein modification process
SMEL_009g334740.1	0.03	0.09	0.29	1.82	4.02	0.82	0.136667	2.22	4	5.14e-08	5.72e-07	CYP83B1	Cytochrome 细胞色素 P450 83B1-like [Solanum tuberosum]	-	-	-	-	-	GO:0016709//oxidoreductase activity, acting on paired donors, with incorporation or reduction of molecular oxygen, NAD(P)H as one donor, and incorporation of one atom of oxygen;GO:0046872//metal ion binding	-
SMEL_000g033630.1	2.34	3.4	1.82	30.52	51.32	35.99	2.52	39.2767	4	9.2e-53	1.47e-50	EGY3	probable zinc metallopeptidase EGY3, chloroplastic [Solanum tuberosum]	-	-	-	-	GO:0031224//intrinsic component of membrane;GO:0042170//plastid membrane	GO:0070011//peptidase activity, acting on L-amino acid peptides	GO:0000302//response to reactive oxygen species;GO:0009642//response to light intensity;GO:0016043//cellular component organization;GO:0044267//cellular protein metabolic process
SMEL_000g085860.1	0.44	0.51	0.89	13.18	6.62	10.43	0.613333	10.0767	4	3.53e-27	1.99e-25	GA2OX8	gibberellin 2-beta-dioxygenase 8 isoform X1 [Solanum pennellii]	Metabolism;Metabolism	Global and overview maps;Metabolism of terpenoids and polyketides	ko01110//Biosynthesis of secondary metabolites;ko00904//Diterpenoid biosynthesis	K04125;K04125	-	GO:0043169//cation binding;GO:0045543//gibberellin 2-beta-dioxygenase activity	GO:0009685//gibberellin metabolic process
SMEL_010g350170.1	14.68	12.17	12.82	209.94	196.8	245.26	13.2233	217.333	4	2.96e-156	3.49e-153	MPSR1	E3 ubiquitin-protein ligase RING1-like [Solanum tuberosum]	-	-	-	-	-	GO:0046872//metal ion binding	GO:0006950//response to stress
MSTRG.9222	1.2	1.38	0.8	12.55	32.23	9.63	1.12667	18.1367	4	3.44e-18	1.14e-16	NPF1.2	protein NRT1/ PTR FAMILY 1.2-like [Solanum tuberosum]	-	-	-	-	GO:0016020//membrane	GO:0015103//inorganic anion transmembrane transporter activity	GO:0009653//anatomical structure morphogenesis;GO:0015698//inorganic anion transport;GO:0042126//nitrate metabolic process
SMEL_002g163810.1	0.66	0.23	0.33	8.4	3.26	8.13	0.406667	6.59667	4	1.3e-17	4.1e-16	PPT2	phosphoenolpyruvate/phosphate translocator 2, chloroplastic-like [Solanum tuberosum]	-	-	-	-	GO:0019866//organelle inner membrane;GO:0031224//intrinsic component of membrane;GO:0042170//plastid membrane	GO:0008028//monocarboxylic acid transmembrane transporter activity;GO:0015291//secondary active transmembrane transporter activity;GO:0015605//organophosphate ester transmembrane transporter activity	GO:0008643//carbohydrate transport;GO:0009813//flavonoid biosynthetic process;GO:0015714//phosphoenolpyruvate transport;GO:0015851//nucleobase transport
SMEL_010g352160.1	95.49	98.27	130.17	1698.59	1825.41	1497.34	107.977	1673.78	4	2.72e-142	2.65e-139	RCA	Ribulose bisphosphate carboxylase/oxygenase activase 2, chloroplastic [Capsicum chinense]	-	-	-	-	GO:0005576//extracellular region;GO:0009526//plastid envelope;GO:0009532//plastid stroma;GO:0030312//external encapsulating structure;GO:0044434//chloroplast part	GO:0008047//enzyme activator activity;GO:0032550//purine ribonucleoside binding	GO:0006091//generation of precursor metabolites and energy;GO:0006605//protein targeting;GO:0009617//response to bacterium;GO:0009620//response to fungus;GO:0009639//response to red or far red light;GO:0009642//response to light intensity;GO:0009696//salicylic acid metabolic process;GO:0009755//hormone-mediated signaling pathway;GO:0009863//salicylic acid mediated signaling pathway;GO:0010243//re…
SMEL_005g229850.1	0	0.15	0.98	8.48	5.32	6.09	0.376667	6.63	4.1	2.18e-08	2.54e-07	--	Photosystem I reaction centre subunit N [Trema orientale]	-	-	-	-	GO:0009521//photosystem;GO:0043231//intracellular membrane-bounded organelle;GO:0044444//cytoplasmic part	-	GO:0044237//cellular metabolic process
SMEL_009g335090.1	1.39	0.94	0.83	15.85	23.31	14.96	1.05333	18.04	4.1	2.42e-40	2.43e-38	CYP76B6	geraniol 8-hydroxylase-like [Nicotiana tabacum]	-	-	-	-	GO:0031090//organelle membrane;GO:0031224//intrinsic component of membrane;GO:0043231//intracellular membrane-bounded organelle	GO:0004497//monooxygenase activity;GO:0016705//oxidoreductase activity, acting on paired donors, with incorporation or reduction of molecular oxygen;GO:0046906//tetrapyrrole binding;GO:0046914//transition metal ion binding	GO:0016098//monoterpenoid metabolic process
SMEL_001g117950.1	0.49	0.5	0.37	8.69	4.73	9.17	0.453333	7.53	4.1	5.11e-27	2.86e-25	DES	9-divinyl ether synthase [Capsicum annuum]	-	-	-	-	GO:0009579//thylakoid;GO:0044434//chloroplast part	GO:0016491//oxidoreductase activity;GO:0016829//lyase activity;GO:0046906//tetrapyrrole binding;GO:0046914//transition metal ion binding	GO:0001101//response to acid chemical;GO:0006520//cellular amino acid metabolic process;GO:0006633//fatty acid biosynthetic process;GO:0006725//cellular aromatic compound metabolic process;GO:0006732//coenzyme metabolic process;GO:0006790//sulfur compound metabolic process;GO:0006796//phosphate-containing compound metabolic process;GO:0006952//defense response;GO:0007165//signal transduction;GO:0…
SMEL_004g214270.1	0	0	0.34	2.29	2.17	1.46	0.113333	1.97333	4.1	9.39e-05	0.000582616	GI	protein GIGANTEA-like [Nicotiana tabacum]	Organismal Systems	Environmental adaptation	ko04712//Circadian rhythm - plant	K12124	GO:0031981//nuclear lumen	GO:0005488//binding	GO:0000302//response to reactive oxygen species;GO:0006073//cellular glucan metabolic process;GO:0007602//phototransduction;GO:0009266//response to temperature stimulus;GO:0009639//response to red or far red light;GO:0010468//regulation of gene expression;GO:0048511//rhythmic process;GO:0048571//long-day photoperiodism;GO:0048573//photoperiodism, flowering;GO:0048582//positive regulation of post-…
SMEL_006g267770.1	2.82	2.09	2.61	42.7	23.63	67.07	2.50667	44.4667	4.1	5.23e-40	5.15e-38	HSC-I	heat shock cognate 70 kDa protein 1 [Solanum lycopersicum]	Genetic Information Processing;Genetic Information Processing;Cellular Processes	Folding, sorting and degradation;Transcription;Transport and catabolism	ko04141//Protein processing in endoplasmic reticulum;ko03040//Spliceosome;ko04144//Endocytosis	K03283;K03283;K03283	GO:0005576//extracellular region;GO:0030312//external encapsulating structure;GO:0031090//organelle membrane;GO:0043231//intracellular membrane-bounded organelle;GO:0044444//cytoplasmic part	GO:0016628//oxidoreductase activity, acting on the CH-CH group of donors, NAD or NADP as acceptor;GO:0032550//purine ribonucleoside binding;GO:0044389//ubiquitin-like protein ligase binding	GO:0010468//regulation of gene expression;GO:0032446//protein modification by small protein conjugation;GO:0033554//cellular response to stress;GO:0034645//cellular macromolecule biosynthetic process;GO:0044710//single-organism metabolic process
SMEL_000g096830.1	0.07	0.2	0.29	0.14	8.57	0.7	0.186667	3.13667	4.1	0.000365412	0.00195867	HSFB3	heat stress transcription factor B-3 [Solanum pennellii]	-	-	-	-	GO:0043231//intracellular membrane-bounded organelle	GO:0001071//nucleic acid binding transcription factor activity;GO:0003677//DNA binding	GO:0006351//transcription, DNA-templated;GO:0006950//response to stress;GO:0009404//toxin metabolic process;GO:0009628//response to abiotic stimulus;GO:0010033//response to organic substance;GO:0010038//response to metal ion;GO:0010468//regulation of gene expression;GO:0050794//regulation of cellular process;GO:0051716//cellular response to stimulus
SMEL_010g354490.1	113.11	141.51	258.91	2944.72	2200.48	3411.81	171.177	2852.34	4.1	1.56e-49	2.15e-47	LE16	non-specific lipid-transfer protein 2-like [Solanum tuberosum]	-	-	-	-	-	GO:0005488//binding	GO:0006950//response to stress;GO:0044765//single-organism transport;GO:0051704//multi-organism process
SMEL_007g288620.1	0	0.28	0	1.87	2.85	0.22	0.0933333	1.64667	4.1	0.000802332	0.00392261	SYP132	syntaxin-132 isoform X1 [Solanum lycopersicum]	Genetic Information Processing	Folding, sorting and degradation	ko04130//SNARE interactions in vesicular transport	K08486	-	-	-
SMEL_005g241670.1	2.88	2.5	3.69	70.73	27.95	65.02	3.02333	54.5667	4.2	2.08e-44	2.43e-42	AAE18	probable acyl-activating enzyme 18, peroxisomal [Solanum tuberosum]	-	-	-	-	GO:0042579//microbody	GO:0016405//CoA-ligase activity	GO:0032787//monocarboxylic acid metabolic process;GO:0042445//hormone metabolic process
SMEL_000g038810.1	0.12	0	0.18	2.25	1.88	1.44	0.1	1.85667	4.2	1.12e-07	1.18e-06	At5g40240	WAT1-related protein At5g40240-like [Solanum pennellii]	-	-	-	-	-	-	-
SMEL_006g250180.1	0.04	0	0	0.32	0.36	0.04	0.0133333	0.24	4.2	0.0137424	0.0454902	AZG1	adenine/guanine permease AZG1 isoform X2 [Solanum tuberosum]	-	-	-	-	GO:0031224//intrinsic component of membrane	GO:0015205//nucleobase transmembrane transporter activity	GO:0006863//purine nucleobase transport;GO:0044763//single-organism cellular process
SMEL_000g093080.1	19.78	6.13	33.17	448.26	300.71	363.58	19.6933	370.85	4.2	1.13e-11	1.99e-10	CAB1B	Chlorophyll a-b binding protein 3C, chloroplastic [Capsicum annuum]	Metabolism;Metabolism	Global and overview maps;Energy metabolism	ko01100//Metabolic pathways;ko00196//Photosynthesis - antenna proteins	K08912;K08912	GO:0009521//photosystem;GO:0031224//intrinsic component of membrane;GO:0044434//chloroplast part	GO:0043169//cation binding;GO:0046906//tetrapyrrole binding	GO:0006091//generation of precursor metabolites and energy;GO:0006464//cellular protein modification process
SMEL_000g093060.1	60.62	48.81	118.89	1551.52	1037.39	1587.37	76.1067	1392.09	4.2	1.02e-47	1.34e-45	CAB1B	Chlorophyll a-b binding protein 3C, chloroplastic [Capsicum annuum]	Metabolism;Metabolism	Global and overview maps;Energy metabolism	ko01100//Metabolic pathways;ko00196//Photosynthesis - antenna proteins	K08912;K08912	GO:0009521//photosystem;GO:0031224//intrinsic component of membrane;GO:0044434//chloroplast part	GO:0043169//cation binding;GO:0046906//tetrapyrrole binding	GO:0006091//generation of precursor metabolites and energy;GO:0006464//cellular protein modification process
SMEL_007g291630.1	0.29	0.04	0.12	0.71	6.27	1.27	0.15	2.75	4.2	1.23e-06	1.09e-05	CYP72A225	Cytochrome 细胞色素 P450 CYP72A219 isoform X1 [Solanum lycopersicum]	-	-	-	-	GO:0016020//membrane	GO:0016491//oxidoreductase activity;GO:0046872//metal ion binding	-
SMEL_006g261240.1	1.38	1.59	2.05	34.81	27.17	30.72	1.67333	30.9	4.2	6.24e-95	2.79e-92	dhlA	haloalkane dehalogenase [Solanum tuberosum]	-	-	-	-	GO:0009526//plastid envelope;GO:0009532//plastid stroma	GO:0004672//protein kinase activity;GO:0019120//hydrolase activity, acting on acid halide bonds, in C-halide compounds	GO:0009451//RNA modification
SMEL_001g149380.1	3.54	2.14	0.32	11.92	90.62	8.59	2	37.0433	4.2	0.000522396	0.00269409	GDPD3	glycerophosphodiester phosphodiesterase GDPD3-like [Solanum pennellii]	Metabolism	Lipid metabolism	ko00564//Glycerophospholipid metabolism	K18696	GO:0009536//plastid	GO:0008081//phosphoric diester hydrolase activity;GO:0046872//metal ion binding	GO:0010038//response to metal ion;GO:0019400//alditol metabolic process;GO:0072501//cellular divalent inorganic anion homeostasis
SMEL_010g349450.1	0.38	0.99	0.75	16.61	11.15	11.12	0.706667	12.96	4.2	7.52e-29	4.61e-27	GSTU17	glutathione S-transferase U17-like isoform X1 [Solanum tuberosum]	Metabolism;Metabolism	Global and overview maps;Metabolism of other amino acids	ko01100//Metabolic pathways;ko00480//Glutathione metabolism	K00799;K00799	GO:0005737//cytoplasm	GO:0016765//transferase activity, transferring alkyl or aryl (other than methyl) groups	GO:0006739//NADP metabolic process;GO:0009404//toxin metabolic process;GO:0014070//response to organic cyclic compound;GO:0044257//cellular protein catabolic process
SMEL_010g356190.1	23.34	20.89	20.01	202.29	759.46	245.61	21.4133	402.453	4.2	2.3e-11	3.87e-10	RCA	ribulose bisphosphate carboxylase/oxygenase activase 1, chloroplastic-like [Capsicum annuum]	-	-	-	-	GO:0005576//extracellular region;GO:0009526//plastid envelope;GO:0009532//plastid stroma;GO:0030312//external encapsulating structure;GO:0044434//chloroplast part	GO:0008047//enzyme activator activity;GO:0032550//purine ribonucleoside binding	GO:0006091//generation of precursor metabolites and energy;GO:0006605//protein targeting;GO:0009617//response to bacterium;GO:0009620//response to fungus;GO:0009639//response to red or far red light;GO:0009642//response to light intensity;GO:0009696//salicylic acid metabolic process;GO:0009755//hormone-mediated signaling pathway;GO:0009863//salicylic acid mediated signaling pathway;GO:0010243//re…
SMEL_005g240050.1	0.08	0.05	0.11	1.79	1.28	1.43	0.08	1.5	4.2	2.07e-22	9.01e-21	ROQ1	rysto [Solanum stoloniferum]	-	-	-	-	-	GO:0005488//binding	-
SMEL_011g371470.1	0.09	0.22	0.07	2.96	2.09	2.01	0.126667	2.35333	4.2	1.46e-19	5.38e-18	XA21	LRR receptor-like serine/threonine-protein kinase EFR [Nicotiana sylvestris]	Organismal Systems;Environmental Information Processing	Environmental adaptation;Signal transduction	ko04626//Plant-pathogen interaction;ko04016//MAPK signaling pathway - plant	K13420;K13420	-	GO:0016301//kinase activity	GO:0008152//metabolic process
SMEL_001g123570.1	0.08	0	0	0.57	0.67	0.32	0.0266667	0.52	4.3	0.00585863	0.022104	--	DNA glycosylase [Parasponia andersonii]	-	-	-	-	-	-	GO:0006259//DNA metabolic process
MSTRG.19118	0.17	0.16	0.17	1.99	5.59	2.45	0.166667	3.34333	4.3	1.35e-08	1.61e-07	At1g30760	berberine bridge enzyme-like 13, partial [Syzygium oleosum]	Metabolism;Metabolism;Metabolism	Global and overview maps;Global and overview maps;Biosynthesis of other secondary metabolites	ko01100//Metabolic pathways;ko01110//Biosynthesis of secondary metabolites;ko00940//Phenylpropanoid biosynthesis	K22395;K22395;K22395	GO:0005911//cell-cell junction;GO:0030312//external encapsulating structure	GO:0016614//oxidoreductase activity, acting on CH-OH group of donors	GO:0000741//karyogamy;GO:0000904//cell morphogenesis involved in differentiation;GO:0003006//developmental process involved in reproduction;GO:0007015//actin filament organization;GO:0010053//root epidermal cell differentiation;GO:0022610//biological adhesion;GO:0045229//external encapsulating structure organization
SMEL_005g238250.1	3.67	3.74	3.67	80.67	70.32	62.76	3.69333	71.25	4.3	1.63e-181	2.28e-178	GAPB	glyceraldehyde-3-phosphate dehydrogenase B, chloroplastic-like [Nicotiana attenuata]	Metabolism;Metabolism;Metabolism	Global and overview maps;Global and overview maps;Energy metabolism	ko01100//Metabolic pathways;ko01200//Carbon metabolism;ko00710//Carbon fixation in photosynthetic organisms	K05298;K05298;K05298	GO:0005576//extracellular region;GO:0009526//plastid envelope;GO:0009532//plastid stroma;GO:0016020//membrane;GO:0044434//chloroplast part	GO:0000166//nucleotide binding;GO:0004672//protein kinase activity;GO:0016620//oxidoreductase activity, acting on the aldehyde or oxo group of donors, NAD or NADP as acceptor	GO:0000097//sulfur amino acid biosynthetic process;GO:0006090//pyruvate metabolic process;GO:0006633//fatty acid biosynthetic process;GO:0006739//NADP metabolic process;GO:0006779//porphyrin-containing compound biosynthetic process;GO:0006950//response to stress;GO:0009617//response to bacterium;GO:0009639//response to red or far red light;GO:0009642//response to light intensity;GO:0009658//chlor…
SMEL_002g163970.1	0	0.03	0.05	0.49	0.59	0.48	0.0266667	0.52	4.3	1.45e-05	0.000106171	KLCR2	protein KINESIN LIGHT CHAIN-RELATED 2-like [Solanum pennellii]	-	-	-	-	-	-	-
SMEL_003g193380.1	0.04	0.1	0.21	3.58	0.94	2.58	0.116667	2.36667	4.3	6.42e-13	1.28e-11	PRAF1	PH, RCC1 and FYVE domains-containing protein 1 [Solanum pennellii]	-	-	-	-	-	-	-
MSTRG.9936	0.09	0	0	0.8	0.4	0.52	0.03	0.573333	4.3	0.00543715	0.0207164	PTGR1	2-alkenal reductase (NADP(+)-dependent)-like isoform X2 [Gossypium australe]	-	-	-	-	GO:0043231//intracellular membrane-bounded organelle;GO:0044444//cytoplasmic part	GO:0016628//oxidoreductase activity, acting on the CH-CH group of donors, NAD or NADP as acceptor;GO:0016787//hydrolase activity	GO:0006812//cation transport;GO:0006950//response to stress;GO:0009404//toxin metabolic process;GO:0010038//response to metal ion;GO:0014070//response to organic cyclic compound;GO:0046942//carboxylic acid transport
SMEL_000g004730.1	17.05	13.94	16.97	319.4	355.29	264.47	15.9867	313.053	4.3	1.82e-171	2.27e-168	SHM1	serine hydroxymethyltransferase, mitochondrial [Solanum tuberosum]	Metabolism;Metabolism;Metabolism;Metabolism;Metabolism;Metabolism;Metabolism;Metabolism	Global and overview maps;Global and overview maps;Global and overview maps;Global and overview maps;Carbohydrate metabolism;Amino acid metabolism;Metabolism of other amino acids;Metabolism of cofactors and vitamins	ko01100//Metabolic pathways;ko01110//Biosynthesis of secondary metabolites;ko01200//Carbon metabolism;ko01230//Biosynthesis of amino acids;ko00630//Glyoxylate and dicarboxylate metabolism;ko00260//Glycine, serine and threonine metabolism;ko00460//Cyanoamino acid metabolism;ko00670//One carbon pool by folate	K00600;K00600;K00600;K00600;K00600;K00600;K00600;K00600	GO:0005576//extracellular region;GO:0005840//ribosome;GO:0009526//plastid envelope;GO:0009532//plastid stroma;GO:0016020//membrane;GO:0031976//plastid thylakoid;GO:0044429//mitochondrial part	GO:0008187//poly-pyrimidine tract binding;GO:0016742//hydroxymethyl-, formyl- and related transferase activity;GO:0043168//anion binding	GO:0006091//generation of precursor metabolites and energy;GO:0006546//glycine catabolic process;GO:0006730//one-carbon metabolic process;GO:0009314//response to radiation;GO:0009617//response to bacterium;GO:0009696//salicylic acid metabolic process;GO:0010038//response to metal ion;GO:0033554//cellular response to stress;GO:0043094//cellular metabolic compound salvage;GO:0045087//innate immune …
SMEL_003g182740.1	3.01	4.71	3.2	65.81	88.77	57.33	3.64	70.6367	4.3	2.62e-73	7.52e-71	TIC32	short-chain dehydrogenase TIC 32, chloroplastic-like [Solanum tuberosum]	-	-	-	-	GO:0009528//plastid inner membrane	GO:0005515//protein binding;GO:0016628//oxidoreductase activity, acting on the CH-CH group of donors, NAD or NADP as acceptor	GO:0008104//protein localization;GO:0044710//single-organism metabolic process;GO:0051234//establishment of localization
SMEL_001g132410.1	0.81	0	0.27	11.9	2.2	9.29	0.36	7.79667	4.4	1.17e-08	1.42e-07	At2g44790	uclacyanin-3 [Solanum lycopersicum]	-	-	-	-	GO:0031224//intrinsic component of membrane	GO:0046914//transition metal ion binding	GO:0008152//metabolic process;GO:0009987//cellular process;GO:0044699//single-organism process
SMEL_001g120500.1	0.28	2.02	1.8	31.92	17.26	35.38	1.36667	28.1867	4.4	1.87e-09	2.48e-08	MYB1	Myb1 [Solanum melongena]	-	-	-	-	GO:0043231//intracellular membrane-bounded organelle	GO:0005488//binding	GO:0001101//response to acid chemical;GO:0009718//anthocyanin-containing compound biosynthetic process;GO:0010468//regulation of gene expression
SMEL_002g167760.1	0	0.16	0	0.68	2	0.67	0.0533333	1.11667	4.4	0.00658145	0.0243951	NOI4	protein NOI4 [Solanum pennellii]	-	-	-	-	GO:0043231//intracellular membrane-bounded organelle	-	GO:0001101//response to acid chemical
SMEL_000g077880.1	0	0	0.22	0.76	4.22	0.11	0.0733333	1.69667	4.5	0.00328279	0.013427	--	cold and drought-regulated protein CORA-like [Solanum pennellii]	-	-	-	-	-	-	-
SMEL_001g119380.1	0.39	0.32	0.47	10.39	7.35	8.39	0.393333	8.71	4.5	1.72e-38	1.6e-36	--	Epstein-Barr nuclear antigen 2 like [Actinidia chinensis var. chinensis] [Actinidia chinensis]	-	-	-	-	-	-	GO:0032958//inositol phosphate biosynthetic process
SMEL_009g324800.1	0.09	0	0.09	1.86	1.01	1.12	0.06	1.33	4.5	0.000134561	0.000807041	--	extensin-2-like [Solanum pennellii]	-	-	-	-	-	-	-
SMEL_003g191370.1	1.02	0.96	1.25	27.37	23.44	20.25	1.07667	23.6867	4.5	9.87e-54	1.62e-51	At5g50100	mitochondrial protein [Spatholobus suberectus]	-	-	-	-	GO:0043231//intracellular membrane-bounded organelle	-	GO:0032958//inositol phosphate biosynthetic process
SMEL_002g163950.1	0.06	0	0.06	0.56	0.91	1.21	0.04	0.893333	4.5	0.000107391	0.000655509	BCA1	carbonic anhydrase, chloroplastic [Solanum tuberosum]	Metabolism;Metabolism	Global and overview maps;Energy metabolism	ko01100//Metabolic pathways;ko00910//Nitrogen metabolism	K01673;K01673	GO:0005576//extracellular region;GO:0009532//plastid stroma;GO:0042170//plastid membrane;GO:0044434//chloroplast part	GO:0016836//hydro-lyase activity;GO:0046914//transition metal ion binding	GO:0006089//lactate metabolic process;GO:0006091//generation of precursor metabolites and energy;GO:0006605//protein targeting;GO:0006739//NADP metabolic process;GO:0009617//response to bacterium;GO:0009696//salicylic acid metabolic process;GO:0009755//hormone-mediated signaling pathway;GO:0009863//salicylic acid mediated signaling pathway;GO:0010243//response to organonitrogen compound;GO:001037…
SMEL_010g356720.1	0	0.05	0	0.46	0.62	0.06	0.0166667	0.38	4.5	0.0103225	0.0358451	LOG2	probable E3 ubiquitin-protein ligase LOG2 [Solanum lycopersicum]	Genetic Information Processing	Folding, sorting and degradation	ko04120//Ubiquitin mediated proteolysis	K10604	-	GO:0003824//catalytic activity;GO:0046914//transition metal ion binding	-
SMEL_010g355560.1	0	0.04	0	0.57	0.17	0.19	0.0133333	0.31	4.5	0.00741747	0.02709	UGT73C3	UDP-glycosyltransferase 73C3-like [Capsicum annuum]	Metabolism;Metabolism	Global and overview maps;Metabolism of terpenoids and polyketides	ko01110//Biosynthesis of secondary metabolites;ko00908//Zeatin biosynthesis	K13496;K13496	-	-	-
SMEL_010g356630.1	7.98	6.12	7.72	188.42	101.58	194.68	7.27333	161.56	4.5	6.92e-82	2.35e-79	WRKY44	WRKY transcription factor 44 [Solanum tuberosum]	-	-	-	-	-	-	GO:0001708//cell fate specification;GO:0003006//developmental process involved in reproduction
SMEL_004g205360.1	0	0.13	0	0.98	1.26	0.96	0.0433333	1.06667	4.6	0.000139523	0.000833676	BEN1	vestitone reductase-like [Solanum pennellii]	-	-	-	-	-	GO:0003824//catalytic activity	GO:0008152//metabolic process
SMEL_009g328100.1	0.41	0.17	0.24	6.81	9.28	3.2	0.273333	6.43	4.6	6.68e-16	1.78e-14	CYP94A2	Cytochrome 细胞色素 P450 94A2-like [Solanum tuberosum]	Metabolism	Lipid metabolism	ko00073//Cutin, suberine and wax biosynthesis	K13407	GO:0031090//organelle membrane;GO:0031224//intrinsic component of membrane;GO:0043231//intracellular membrane-bounded organelle	GO:0016712//oxidoreductase activity, acting on paired donors, with incorporation or reduction of molecular oxygen, reduced flavin or flavoprotein as one donor, and incorporation of one atom of oxygen;GO:0046906//tetrapyrrole binding;GO:0046914//transition metal ion binding	GO:0001101//response to acid chemical;GO:0007165//signal transduction;GO:0009725//response to hormone;GO:0044710//single-organism metabolic process
SMEL_010g340100.1	0.27	0.61	0.16	4.28	16.64	4.42	0.346667	8.44667	4.6	3.6e-13	7.35e-12	DBR	2-alkenal reductase (NADP(+)-dependent) [Nicotiana attenuata]	-	-	-	-	GO:0016020//membrane;GO:0043231//intracellular membrane-bounded organelle;GO:0044444//cytoplasmic part	GO:0016628//oxidoreductase activity, acting on the CH-CH group of donors, NAD or NADP as acceptor;GO:0046914//transition metal ion binding	GO:0006812//cation transport;GO:0006950//response to stress;GO:0009404//toxin metabolic process;GO:0010038//response to metal ion;GO:0014070//response to organic cyclic compound;GO:0046942//carboxylic acid transport
SMEL_005g227060.1	0.45	0.61	0.45	12.81	9.33	14.39	0.503333	12.1767	4.6	2.39e-41	2.48e-39	DCR	uncharacterized acetyltransferase At3g50280-like [Solanum tuberosum]	-	-	-	-	-	GO:0016747//transferase activity, transferring acyl groups other than amino-acyl groups	GO:0009628//response to abiotic stimulus
SMEL_004g208320.1	2.18	2.83	2.4	73.78	66.08	36.55	2.47	58.8033	4.6	1.35e-61	2.9e-59	FL	flavonol synthase/flavanone 3-hydroxylase [Solanum tuberosum]	Metabolism;Metabolism;Metabolism	Global and overview maps;Global and overview maps;Biosynthesis of other secondary metabolites	ko01100//Metabolic pathways;ko01110//Biosynthesis of secondary metabolites;ko00941//Flavonoid biosynthesis	K05278;K05278;K05278	GO:0044424//intracellular part	GO:0016706//oxidoreductase activity, acting on paired donors, with incorporation or reduction of molecular oxygen, 2-oxoglutarate as one donor, and incorporation of one atom each of oxygen into both donors;GO:0019842//vitamin binding;GO:0046914//transition metal ion binding	GO:0009411//response to UV;GO:0009617//response to bacterium;GO:0009725//response to hormone;GO:0034285//response to disaccharide;GO:0051553//flavone biosynthetic process
MSTRG.25642	0.01	0	0.03	0.19	0.69	0.1	0.0133333	0.326667	4.6	9.72e-05	0.000600588	HAK10	Retrovirus-related Pol polyprotein from transposon TNT 1-94 [Cajanus cajan]	Genetic Information Processing	Folding, sorting and degradation	ko04120//Ubiquitin mediated proteolysis	K03358	-	GO:0005488//binding;GO:0016787//hydrolase activity	GO:0043170//macromolecule metabolic process;GO:0044238//primary metabolic process
SMEL_005g226640.1	0.2	0	0.02	2.4	0.71	2.32	0.0733333	1.81	4.6	2.17e-07	2.18e-06	LAC5	laccase-12-like [Solanum tuberosum]	-	-	-	-	GO:0005576//extracellular region	GO:0016682//oxidoreductase activity, acting on diphenols and related substances as donors, oxygen as acceptor;GO:0043169//cation binding	GO:0009808//lignin metabolic process;GO:0010038//response to metal ion
SMEL_005g226670.1	0.2	0	0.02	2.4	0.71	2.32	0.0733333	1.81	4.6	2.17e-07	2.18e-06	LAC5	laccase-12-like [Solanum tuberosum]	-	-	-	-	GO:0005576//extracellular region	GO:0016682//oxidoreductase activity, acting on diphenols and related substances as donors, oxygen as acceptor;GO:0043169//cation binding	GO:0009808//lignin metabolic process;GO:0010038//response to metal ion
SMEL_000g063740.1	0	0.08	0.26	2.78	3.23	2.13	0.113333	2.71333	4.6	8.83e-08	9.48e-07	MFT	protein SELF PRUNING 2G [Solanum lycopersicum]	-	-	-	-	GO:0043231//intracellular membrane-bounded organelle	GO:0005543//phospholipid binding	GO:0001101//response to acid chemical;GO:0010029//regulation of seed germination
SMEL_008g299200.1	0.08	0	0.16	2.38	1.58	1.95	0.08	1.97	4.6	1.27e-06	1.12e-05	MYB5	transcription factor MYB7-like [Solanum pennellii]	-	-	-	-	-	GO:0005488//binding	GO:0009987//cellular process
SMEL_005g235400.1	0.67	0.81	1.34	28.25	17.15	20.76	0.94	22.0533	4.6	1.09e-36	9.62e-35	OHP2	light-harvesting complex-like protein OHP2, chloroplastic [Solanum pennellii]	-	-	-	-	GO:0031976//plastid thylakoid;GO:0044434//chloroplast part	-	GO:0009639//response to red or far red light;GO:0009642//response to light intensity;GO:0034285//response to disaccharide;GO:0043269//regulation of ion transport
SMEL_000g025820.1	0.09	0	0.09	1.08	1.95	1.23	0.06	1.42	4.6	0.000102242	0.000626812	PCR8	protein PLANT CADMIUM RESISTANCE 8 isoform X1 [Solanum lycopersicum]	-	-	-	-	GO:0016020//membrane	-	GO:0001101//response to acid chemical;GO:0006568//tryptophan metabolic process;GO:0006873//cellular ion homeostasis;GO:0006950//response to stress;GO:0009683//indoleacetic acid metabolic process;GO:0015698//inorganic anion transport;GO:0030001//metal ion transport;GO:0046942//carboxylic acid transport
SMEL_007g291530.1	0	0.08	0	0.34	0.76	0.88	0.0266667	0.66	4.6	1.33e-05	9.78e-05	SD25	G-type lectin S-receptor-like serine/threonine-protein kinase SD2-5 [Solanum lycopersicum]	-	-	-	-	-	GO:0016301//kinase activity	-
SMEL_003g199950.1	0.45	0.99	2.41	40.03	35.58	27.14	1.28333	34.25	4.7	5.77e-32	4.08e-30	--	uncharacterized protein LOC109231149 [Nicotiana attenuata]	-	-	-	-	-	-	-
SMEL_001g128850.1	0.06	0.05	0.06	1.73	2.14	0.51	0.0566667	1.46	4.7	6.39e-06	5.01e-05	ATL21A	RING-H2 finger protein [Actinidia chinensis var. chinensis] [Actinidia chinensis]	-	-	-	-	-	-	-
SMEL_004g214230.1	0.07	0.25	0.33	6.59	6.28	4.38	0.216667	5.75	4.7	1.05e-17	3.33e-16	GI	protein GIGANTEA-like [Solanum pennellii]	Organismal Systems	Environmental adaptation	ko04712//Circadian rhythm - plant	K12124	GO:0031981//nuclear lumen	GO:0005488//binding	GO:0000302//response to reactive oxygen species;GO:0006073//cellular glucan metabolic process;GO:0007602//phototransduction;GO:0009266//response to temperature stimulus;GO:0009639//response to red or far red light;GO:0010468//regulation of gene expression;GO:0048511//rhythmic process;GO:0048571//long-day photoperiodism;GO:0048573//photoperiodism, flowering;GO:0048582//positive regulation of post-…
SMEL_010g352630.1	0.03	0	0	0.6	0.06	0.13	0.01	0.263333	4.7	0.00648985	0.0240795	LYSRS	lysine--tRNA ligase [Solanum tuberosum]	Genetic Information Processing	Translation	ko00970//Aminoacyl-tRNA biosynthesis	K04567	GO:0005911//cell-cell junction;GO:0044444//cytoplasmic part	GO:0004812//aminoacyl-tRNA ligase activity;GO:0032550//purine ribonucleoside binding	GO:0000338//protein deneddylation;GO:0006418//tRNA aminoacylation for protein translation;GO:0009117//nucleotide metabolic process;GO:0009639//response to red or far red light
SMEL_011g377770.1	8.58	6.05	3.43	93.83	244.11	131.81	6.02	156.583	4.7	2.21e-36	1.94e-34	MBF1C	Multiprotein-bridging factor 1c [Capsicum chinense]	-	-	-	-	GO:0043231//intracellular membrane-bounded organelle;GO:0043232//intracellular non-membrane-bounded organelle	GO:0001071//nucleic acid binding transcription factor activity;GO:0003677//DNA binding;GO:0003712//transcription cofactor activity	GO:0000160//phosphorelay signal transduction system;GO:0000302//response to reactive oxygen species;GO:0001101//response to acid chemical;GO:0006355//regulation of transcription, DNA-templated;GO:0009642//response to light intensity;GO:0009725//response to hormone;GO:0033554//cellular response to stress;GO:0044267//cellular protein metabolic process
SMEL_010g346800.1	0.04	0	0.04	0.67	0.81	0.62	0.0266667	0.7	4.7	2.28e-05	0.000160346	MLO6	MLO-like protein 6 [Solanum tuberosum]	-	-	-	-	GO:0005911//cell-cell junction;GO:0031224//intrinsic component of membrane;GO:0043231//intracellular membrane-bounded organelle	-	GO:0002252//immune effector process;GO:0006605//protein targeting;GO:0006812//cation transport;GO:0009404//toxin metabolic process;GO:0009617//response to bacterium;GO:0009696//salicylic acid metabolic process;GO:0009755//hormone-mediated signaling pathway;GO:0009863//salicylic acid mediated signaling pathway;GO:0010053//root epidermal cell differentiation;GO:0010243//response to organonitrogen c…
SMEL_008g312740.1	0	0	0.27	2.65	2.3	2.16	0.09	2.37	4.7	0.00202346	0.00883103	NFD4	protein NUCLEAR FUSION DEFECTIVE 4-like [Solanum tuberosum]	-	-	-	-	-	-	-
SMEL_001g119850.1	0	1.34	0.52	21.87	24.61	3.18	0.62	16.5533	4.7	0.000333788	0.00181115	PR1B1	Basic form of pathogenesis-related protein 1 [Capsicum baccatum]	Organismal Systems;Environmental Information Processing;Environmental Information Processing	Environmental adaptation;Signal transduction;Signal transduction	ko04626//Plant-pathogen interaction;ko04075//Plant hormone signal transduction;ko04016//MAPK signaling pathway - plant	K13449;K13449;K13449	GO:0043231//intracellular membrane-bounded organelle	-	GO:0006950//response to stress
SMEL_010g338230.1	0	0	0.05	0.76	0.25	0.29	0.0166667	0.433333	4.7	9.39e-05	0.000582616	RLP6	receptor-like protein 12 [Nicotiana tabacum]	-	-	-	-	-	-	-
SMEL_012g390170.1	0	0.58	0.79	12.17	13.02	12.55	0.456667	12.58	4.8	4.81e-26	2.59e-24	--	protein EMBRYO SAC DEVELOPMENT ARREST 3, chloroplastic [Solanum tuberosum]	-	-	-	-	GO:0009536//plastid	GO:0005515//protein binding	GO:0005982//starch metabolic process;GO:0006739//NADP metabolic process
SMEL_012g391680.1	1.29	1.62	3.08	62.01	50.39	54.48	1.99667	55.6267	4.8	2.64e-80	8.56e-78	--	Transcription initiation factor TFIID subunit like [Actinidia chinensis var. chinensis] [Actinidia chinensis]	-	-	-	-	GO:0016020//membrane;GO:0043231//intracellular membrane-bounded organelle	-	-
SMEL_011g363910.1	0.26	0.29	0.05	2.4	12.79	1.76	0.2	5.65	4.8	1.32e-09	1.79e-08	10HGO	8-hydroxygeraniol dehydrogenase [Solanum lycopersicum]	Metabolism;Metabolism;Metabolism	Global and overview maps;Global and overview maps;Metabolism of terpenoids and polyketides	ko01100//Metabolic pathways;ko01110//Biosynthesis of secondary metabolites;ko00902//Monoterpenoid biosynthesis	K23232;K23232;K23232	-	GO:0016616//oxidoreductase activity, acting on the CH-OH group of donors, NAD or NADP as acceptor;GO:0046914//transition metal ion binding	GO:0044710//single-organism metabolic process
SMEL_004g220330.1	0.24	0.15	0.04	3.45	6.7	1.91	0.143333	4.02	4.8	1.96e-13	4.11e-12	CYP82A3	Cytochrome 细胞色素 P450 82A3-like [Solanum tuberosum]	-	-	-	-	-	GO:0016491//oxidoreductase activity;GO:0046872//metal ion binding	-
SMEL_010g336260.1	0.07	0.14	0.07	1.15	3.65	3.18	0.0933333	2.66	4.8	7.35e-08	8e-07	Dnajb8	chaperone protein DnaJ-like [Solanum tuberosum]	-	-	-	-	GO:0044424//intracellular part	-	GO:0006950//response to stress;GO:0009628//response to abiotic stimulus;GO:0044267//cellular protein metabolic process
SMEL_003g186530.1	0	0.07	0	0.19	1.25	0.47	0.0233333	0.636667	4.8	0.000400161	0.00212542	ROMT	Trans-resveratrol di-O-methyltransferase [Capsicum chinense]	Metabolism	Biosynthesis of other secondary metabolites	ko00945//Stilbenoid, diarylheptanoid and gingerol biosynthesis	K16040	-	GO:0008168//methyltransferase activity	-
SMEL_000g065520.1	0	0.05	0.27	4.3	1.55	3.14	0.106667	2.99667	4.8	1.04e-09	1.43e-08	SAG12	fruit bromelain-like precursor [Solanum tuberosum]	Organismal Systems	Environmental adaptation	ko04626//Plant-pathogen interaction	K13441	-	GO:0070011//peptidase activity, acting on L-amino acid peptides	GO:0008152//metabolic process
SMEL_004g204670.1	0.32	0	0.22	6.05	6.46	3.82	0.18	5.44333	4.9	6.26e-11	1e-09	--	[Prunus dulcis]	-	-	-	-	GO:0009532//plastid stroma	-	-
SMEL_007g290260.1	3.08	5.43	4.43	145.52	82.18	159.57	4.31333	129.09	4.9	8.49e-57	1.54e-54	--	CASP-like protein [Hibiscus syriacus]	-	-	-	-	-	-	-
MSTRG.516	1.9	1.38	1.24	55.93	20.98	56.77	1.50667	44.56	4.9	2.61e-54	4.39e-52	--	No pollen germination related 2 [Hibiscus syriacus]	-	-	-	-	-	-	-
SMEL_001g140630.1	0	0.06	0.14	1.5	2.59	1.87	0.0666667	1.98667	4.9	3.21e-07	3.15e-06	--	universal stress protein A-like protein [Solanum tuberosum]	-	-	-	-	GO:0016020//membrane;GO:0043231//intracellular membrane-bounded organelle	-	GO:0010033//response to organic substance
SMEL_003g185030.1	1.75	2.18	1.73	66.25	34.42	65.16	1.88667	55.2767	4.9	1.48e-87	5.69e-85	4CL3	4-coumarate--CoA ligase 2-like [Solanum pennellii]	Metabolism;Metabolism;Metabolism;Metabolism	Global and overview maps;Global and overview maps;Biosynthesis of other secondary metabolites;Metabolism of cofactors and vitamins	ko01100//Metabolic pathways;ko01110//Biosynthesis of secondary metabolites;ko00940//Phenylpropanoid biosynthesis;ko00130//Ubiquinone and other terpenoid-quinone biosynthesis	K01904;K01904;K01904;K01904	-	GO:0016405//CoA-ligase activity;GO:0016703//oxidoreductase activity, acting on single donors with incorporation of molecular oxygen, incorporation of one atom of oxygen (internal monooxygenases or internal mixed function oxidases);GO:0032550//purine ribonucleoside binding	GO:0006725//cellular aromatic compound metabolic process;GO:0006950//response to stress;GO:0009411//response to UV;GO:0009620//response to fungus;GO:0009813//flavonoid biosynthetic process;GO:0010208//pollen wall assembly;GO:0034285//response to disaccharide;GO:0044710//single-organism metabolic process
SMEL_008g313990.1	0.06	0	0.03	1	1.11	0.49	0.03	0.866667	4.9	1.01e-06	9.14e-06	CES101	G-type lectin S-receptor-like serine/threonine-protein kinase At1g67520 [Solanum lycopersicum]	-	-	-	-	-	GO:0005488//binding;GO:0016301//kinase activity	GO:0006952//defense response;GO:0009987//cellular process;GO:0051707//response to other organism
SMEL_010g355530.1	0.05	0.05	0.1	2.96	0.79	2.19	0.0666667	1.98	4.9	3.45e-08	3.93e-07	COMT1	caffeic acid 3-O-methyltransferase 1-like [Solanum pennellii]	-	-	-	-	GO:0005737//cytoplasm;GO:0005911//cell-cell junction;GO:0016020//membrane;GO:0043231//intracellular membrane-bounded organelle	GO:0005515//protein binding;GO:0008171//O-methyltransferase activity;GO:0008757//S-adenosylmethionine-dependent methyltransferase activity	GO:0009699//phenylpropanoid biosynthetic process;GO:0044238//primary metabolic process;GO:0051553//flavone biosynthetic process;GO:1901564//organonitrogen compound metabolic process
SMEL_000g022850.1	1.43	4.77	1.13	77.38	107.54	37.05	2.44333	73.99	4.9	2.06e-11	3.49e-10	FA18	12S seed storage protein CRD-like [Solanum tuberosum]	-	-	-	-	-	-	-
SMEL_003g199040.1	1.8	1.57	1.39	51.72	34.48	54.98	1.58667	47.06	4.9	3.12e-117	2.05e-114	GL2	homeobox-leucine zipper protein GLABRA 2 [Solanum lycopersicum]	-	-	-	-	GO:0043231//intracellular membrane-bounded organelle	GO:0001071//nucleic acid binding transcription factor activity;GO:0003677//DNA binding	GO:0009996//negative regulation of cell fate specification;GO:0010468//regulation of gene expression;GO:0034645//cellular macromolecule biosynthetic process;GO:0048856//anatomical structure development
SMEL_004g218190.1	0	0	0.03	0.47	0.19	0.26	0.01	0.306667	4.9	0.000604395	0.00305863	RXW8	CSC1-like protein RXW8 isoform X2 [Solanum pennellii]	-	-	-	-	-	-	-
SMEL_000g102960.1	0.04	0.04	0.08	0.77	3.67	0.72	0.0533333	1.72	5	2.46e-07	2.45e-06	--	LOC110651873 isoform [Prunus dulcis]	-	-	-	-	-	-	-
SMEL_001g150960.1	0.47	0.02	0.21	8.3	5.83	7.56	0.233333	7.23	5	3.48e-29	2.16e-27	At1g11330	G-type lectin S-receptor-like serine/threonine-protein kinase At1g11330 isoform X1 [Solanum tuberosum]	-	-	-	-	-	GO:0016301//kinase activity	GO:0009987//cellular process
SMEL_008g310950.1	13.59	8.63	26.99	599.71	426.93	584.97	16.4033	537.203	5	2.17e-25	1.13e-23	CAB3C	chlorophyll a-b binding protein 3C, chloroplastic-like isoform X1 [Solanum tuberosum]	Metabolism;Metabolism	Global and overview maps;Energy metabolism	ko01100//Metabolic pathways;ko00196//Photosynthesis - antenna proteins	K08912;K08912	GO:0009521//photosystem;GO:0031224//intrinsic component of membrane;GO:0044434//chloroplast part	GO:0043169//cation binding;GO:0046906//tetrapyrrole binding	GO:0006091//generation of precursor metabolites and energy;GO:0006464//cellular protein modification process
SMEL_004g214240.1	0.24	0.15	0.2	6.47	6.57	6.08	0.196667	6.37333	5	6.31e-33	4.63e-31	GI	protein GIGANTEA-like isoform X2 [Capsicum annuum]	Organismal Systems	Environmental adaptation	ko04712//Circadian rhythm - plant	K12124	GO:0031981//nuclear lumen	GO:0005488//binding	GO:0000302//response to reactive oxygen species;GO:0006073//cellular glucan metabolic process;GO:0007602//phototransduction;GO:0009266//response to temperature stimulus;GO:0009639//response to red or far red light;GO:0010468//regulation of gene expression;GO:0048511//rhythmic process;GO:0048571//long-day photoperiodism;GO:0048573//photoperiodism, flowering;GO:0048582//positive regulation of post-…
SMEL_000g005350.1	0.4	0.75	0.85	17.62	15.92	29.87	0.666667	21.1367	5	4.23e-44	4.9e-42	HSFA2B	heat stress transcription factor A-7a isoform X9 [Solanum lycopersicum]	-	-	-	-	GO:0043231//intracellular membrane-bounded organelle	GO:0001071//nucleic acid binding transcription factor activity;GO:0003677//DNA binding	GO:0006950//response to stress;GO:0009404//toxin metabolic process;GO:0010468//regulation of gene expression
SMEL_006g261200.1	0	0.04	0	0.23	0.96	0.09	0.0133333	0.426667	5	0.00326289	0.0133505	PV42A	SNF1-related protein kinase regulatory subunit gamma-like PV42a [Solanum pennellii]	-	-	-	-	-	GO:0005488//binding	GO:0048229//gametophyte development;GO:0048437//floral organ development;GO:0050918//positive chemotaxis
SMEL_012g395900.1	0.11	0.05	0.84	11.37	3.72	20	0.333333	11.6967	5.1	1.2e-05	8.89e-05	ACT-2	agmatine hydroxycinnamoyltransferase 1-like [Solanum lycopersicum]	Metabolism;Metabolism;Metabolism;Metabolism;Metabolism	Global and overview maps;Global and overview maps;Biosynthesis of other secondary metabolites;Biosynthesis of other secondary metabolites;Biosynthesis of other secondary metabolites	ko01100//Metabolic pathways;ko01110//Biosynthesis of secondary metabolites;ko00940//Phenylpropanoid biosynthesis;ko00941//Flavonoid biosynthesis;ko00945//Stilbenoid, diarylheptanoid and gingerol biosynthesis	K13065;K13065;K13065;K13065;K13065	-	GO:0016747//transferase activity, transferring acyl groups other than amino-acyl groups	-
SMEL_007g273720.1	0.16	0.15	1.28	21.9	15.77	15.68	0.53	17.7833	5.1	3.71e-24	1.78e-22	CRR6	protein CHLORORESPIRATORY REDUCTION 6, chloroplastic [Solanum tuberosum]	-	-	-	-	GO:0009532//plastid stroma;GO:0044434//chloroplast part	-	GO:0008652//cellular amino acid biosynthetic process;GO:0043623//cellular protein complex assembly
SMEL_000g099900.1	0.63	0.52	0.31	17.76	16.31	16.36	0.486667	16.81	5.1	8.95e-42	9.59e-40	EO	2-methylene-furan-3-one reductase [Nicotiana tabacum]	-	-	-	-	GO:0005576//extracellular region;GO:0009526//plastid envelope;GO:0009532//plastid stroma	GO:0016628//oxidoreductase activity, acting on the CH-CH group of donors, NAD or NADP as acceptor	GO:0006090//pyruvate metabolic process;GO:0006544//glycine metabolic process;GO:0006633//fatty acid biosynthetic process;GO:0006732//coenzyme metabolic process;GO:0006753//nucleoside phosphate metabolic process;GO:0006779//porphyrin-containing compound biosynthetic process;GO:0006790//sulfur compound metabolic process;GO:0009314//response to radiation;GO:0009617//response to bacterium;GO:0009694/…
SMEL_009g328620.1	0	0.2	0.06	1.61	5.74	1.79	0.0866667	3.04667	5.1	2.23e-11	3.76e-10	FAO2	long-chain-alcohol oxidase FAO2 [Solanum tuberosum]	-	-	-	-	GO:0031224//intrinsic component of membrane;GO:0043227//membrane-bounded organelle	GO:0000166//nucleotide binding;GO:0016899//oxidoreductase activity, acting on the CH-OH group of donors, oxygen as acceptor	GO:0006950//response to stress;GO:0044281//small molecule metabolic process
SMEL_012g382050.1	0.06	0.12	0.32	7.86	4.94	4.11	0.166667	5.63667	5.1	2.18e-16	6.17e-15	LHCA6	chlorophyll a-b binding protein, chloroplastic [Solanum tuberosum]	Metabolism;Metabolism	Global and overview maps;Energy metabolism	ko01100//Metabolic pathways;ko00196//Photosynthesis - antenna proteins	K08908;K08908	GO:0009521//photosystem;GO:0031224//intrinsic component of membrane;GO:0031976//plastid thylakoid;GO:0044434//chloroplast part	GO:0043169//cation binding;GO:0046906//tetrapyrrole binding	GO:0006090//pyruvate metabolic process;GO:0006091//generation of precursor metabolites and energy;GO:0006464//cellular protein modification process;GO:0006739//NADP metabolic process;GO:0006873//cellular ion homeostasis;GO:0009639//response to red or far red light;GO:0009642//response to light intensity;GO:0016072//rRNA metabolic process;GO:0019758//glycosinolate biosynthetic process;GO:0030001//…
SMEL_002g167640.1	0.28	0.2	0.28	10.36	9.39	7.94	0.253333	9.23	5.2	5.61e-26	3.01e-24	--	S-adenosyl-L-methionine-dependent methyltransferases superfamily protein [Gossypium australe]	-	-	-	-	-	-	-
SMEL_008g314830.1	0.32	0.69	0	13.28	16.43	8.39	0.336667	12.7	5.2	7.12e-19	2.48e-17	--	Succinate dehydrogenase [ubiquinone] iron-sulfur subunit 2, mitochondrial [Capsicum baccatum]	-	-	-	-	-	-	-
SMEL_000g028690.1	0	0.49	0.22	13.62	9.48	2.4	0.236667	8.5	5.2	3.05e-05	0.000208991	AMAT	Methanol O-anthraniloyltransferase [Capsicum annuum]	-	-	-	-	-	GO:0016747//transferase activity, transferring acyl groups other than amino-acyl groups	-
SMEL_000g099910.1	0.13	0	0	0.91	2.66	1.22	0.0433333	1.59667	5.2	1.29e-05	9.54e-05	BCA4	carbonic anhydrase 2 isoform X2 [Solanum pennellii]	Metabolism;Metabolism	Global and overview maps;Energy metabolism	ko01100//Metabolic pathways;ko00910//Nitrogen metabolism	K01673;K01673	GO:0009526//plastid envelope;GO:0016020//membrane	GO:0016836//hydro-lyase activity;GO:0046914//transition metal ion binding	GO:0001101//response to acid chemical;GO:0006089//lactate metabolic process;GO:0010033//response to organic substance;GO:0010374//stomatal complex development;GO:0015698//inorganic anion transport;GO:0050794//regulation of cellular process
SMEL_011g363370.1	0.23	0.26	0.28	10.25	7.45	9.94	0.256667	9.21333	5.2	1.39e-59	2.77e-57	COP1	E3 ubiquitin-protein ligase COP1-like isoform X2 [Solanum lycopersicum]	Genetic Information Processing;Organismal Systems	Folding, sorting and degradation;Environmental adaptation	ko04120//Ubiquitin mediated proteolysis;ko04712//Circadian rhythm - plant	K10143;K10143	GO:0031461//cullin-RING ubiquitin ligase complex;GO:0044451//nucleoplasm part	GO:0005515//protein binding;GO:0016628//oxidoreductase activity, acting on the CH-CH group of donors, NAD or NADP as acceptor;GO:0019787//ubiquitin-like protein transferase activity;GO:0046914//transition metal ion binding	GO:0003006//developmental process involved in reproduction;GO:0006259//DNA metabolic process;GO:0007602//phototransduction;GO:0009646//response to absence of light;GO:0009648//photoperiodism;GO:0009812//flavonoid metabolic process;GO:0010099//regulation of photomorphogenesis;GO:0032446//protein modification by small protein conjugation;GO:0044710//single-organism metabolic process
SMEL_010g351510.1	0	0	0.05	0.1	1.55	0.19	0.0166667	0.613333	5.2	0.00632975	0.0235871	LE16	lipid transfer protein LTP1 precursor [Capsicum annuum]	-	-	-	-	-	GO:0005488//binding	GO:0044765//single-organism transport
SMEL_009g332050.1	0	0	0.43	6.34	4.99	4.17	0.143333	5.16667	5.2	1.95e-07	1.98e-06	PNSB5	photosynthetic NDH subunit of subcomplex B 5, chloroplastic [Solanum lycopersicum]	-	-	-	-	GO:0044434//chloroplast part	-	GO:0006090//pyruvate metabolic process;GO:0006873//cellular ion homeostasis;GO:0009668//plastid membrane organization;GO:0030001//metal ion transport
SMEL_004g202890.1	0.33	0.08	0	6.72	4.32	4.8	0.136667	5.28	5.3	3.85e-13	7.83e-12	--	nifU-like protein 3, chloroplastic [Nicotiana tomentosiformis]	-	-	-	-	GO:0009532//plastid stroma	-	GO:0006355//regulation of transcription, DNA-templated;GO:0006739//NADP metabolic process;GO:0008652//cellular amino acid biosynthetic process
SMEL_007g291660.1	0.09	0.65	0.06	8.57	20.21	3.41	0.266667	10.73	5.3	2.39e-06	2.01e-05	CYP72A225	Cytochrome 细胞色素 [Capsicum annuum]	-	-	-	-	GO:0031224//intrinsic component of membrane	GO:0016491//oxidoreductase activity;GO:0046906//tetrapyrrole binding;GO:0046914//transition metal ion binding	GO:0044710//single-organism metabolic process
SMEL_006g270470.1	0	0.06	0.18	3.41	2.34	3.69	0.08	3.14667	5.3	3.37e-11	5.57e-10	KCS20	3-ketoacyl-CoA synthase 19 [Capsicum chinense]	Metabolism;Metabolism;Organismal Systems;Metabolism	Global and overview maps;Global and overview maps;Environmental adaptation;Lipid metabolism	ko01100//Metabolic pathways;ko01110//Biosynthesis of secondary metabolites;ko04626//Plant-pathogen interaction;ko00062//Fatty acid elongation	K15397;K15397;K15397;K15397	GO:0016020//membrane;GO:0043231//intracellular membrane-bounded organelle	GO:0004312//fatty acid synthase activity	GO:0006631//fatty acid metabolic process;GO:0006637//acyl-CoA metabolic process;GO:0006970//response to osmotic stress;GO:0006996//organelle organization;GO:0007275//multicellular organism development;GO:0009416//response to light stimulus;GO:0009699//phenylpropanoid biosynthetic process;GO:0009812//flavonoid metabolic process;GO:0016129//phytosteroid biosynthetic process;GO:0040007//growth;GO:00…
SMEL_008g314240.1	0.93	0.94	0.48	36.3	32.22	24.96	0.783333	31.16	5.3	3.83e-96	1.79e-93	PLGG1	plastidal glycolate/glycerate translocator 1, chloroplastic [Solanum tuberosum]	-	-	-	-	GO:0009528//plastid inner membrane;GO:0031224//intrinsic component of membrane	GO:0042879//aldonate transmembrane transporter activity	GO:0006873//cellular ion homeostasis;GO:0009668//plastid membrane organization;GO:0030001//metal ion transport;GO:0034219//carbohydrate transmembrane transport;GO:0043094//cellular metabolic compound salvage;GO:0098656//anion transmembrane transport
SMEL_001g130260.1	0.2	0.06	0.2	5.49	7.25	5.13	0.153333	5.95667	5.3	8.67e-18	2.79e-16	SDR1	(+)-neomenthol dehydrogenase-like isoform X1 [Solanum tuberosum]	Metabolism;Metabolism	Global and overview maps;Metabolism of terpenoids and polyketides	ko01110//Biosynthesis of secondary metabolites;ko00902//Monoterpenoid biosynthesis	K15095;K15095	-	GO:0003824//catalytic activity	GO:0008152//metabolic process
MSTRG.2852	0	0	0.01	0.09	0.19	0.11	0.00333333	0.13	5.3	0.000311646	0.00170548	Tf2-11	OSJNBa0052P16.18 [Oryza sativa Japonica Group]	-	-	-	-	-	-	-
SMEL_000g075650.1	0.61	0.35	0.52	23.39	16.28	20.59	0.493333	20.0867	5.3	7.72e-87	2.88e-84	UVR3	Cryptochrome-1 [Capsicum annuum]	-	-	-	-	GO:0009536//plastid	GO:0003676//nucleic acid binding;GO:0003913//DNA photolyase activity;GO:0036094//small molecule binding	GO:0006259//DNA metabolic process;GO:0009416//response to light stimulus;GO:0033554//cellular response to stress;GO:0044763//single-organism cellular process;GO:0065007//biological regulation
MSTRG.6774	0	0.05	0	0.74	1.01	0.42	0.0166667	0.723333	5.4	0.000118437	0.000717837	--	S-locus F-box protein type-4 [Solanum habrochaites]	-	-	-	-	-	-	-
SMEL_010g356000.1	0.13	0	0.13	3.01	6.76	1.03	0.0866667	3.6	5.4	1.4e-05	0.000103067	BAG5	BAG family molecular chaperone regulator 5, mitochondrial-like [Solanum tuberosum]	-	-	-	-	-	-	GO:0006950//response to stress;GO:0019439//aromatic compound catabolic process;GO:0019752//carboxylic acid metabolic process;GO:0044238//primary metabolic process;GO:1901361//organic cyclic compound catabolic process;GO:1901564//organonitrogen compound metabolic process
SMEL_005g225510.1	0	0.06	0	0.48	1.31	0.71	0.02	0.833333	5.4	0.000125173	0.000754621	KAN2	probable transcription factor KAN2 isoform X2 [Asparagus officinalis]	-	-	-	-	GO:0043231//intracellular membrane-bounded organelle	GO:0001071//nucleic acid binding transcription factor activity;GO:0003676//nucleic acid binding	GO:0001101//response to acid chemical;GO:0009943//adaxial/abaxial axis specification;GO:0010468//regulation of gene expression;GO:0034645//cellular macromolecule biosynthetic process;GO:0048437//floral organ development;GO:0048869//cellular developmental process
SMEL_001g152670.1	0.35	0.19	0.35	13.84	11.95	12.75	0.296667	12.8467	5.4	1.01e-46	1.28e-44	PAP12	probable plastid-lipid-associated protein 12, chloroplastic [Capsicum annuum]	-	-	-	-	GO:0031976//plastid thylakoid;GO:0044434//chloroplast part	-	GO:0044238//primary metabolic process;GO:0044763//single-organism cellular process;GO:0071704//organic substance metabolic process
SMEL_005g236830.1	0.02	0.08	0.02	1.55	3.32	0.31	0.04	1.72667	5.4	5.27e-09	6.66e-08	WEB1	protein WEAK CHLOROPLAST MOVEMENT UNDER BLUE LIGHT 1-like [Solanum tuberosum]	-	-	-	-	-	-	GO:0000904//cell morphogenesis involved in differentiation;GO:0009664//plant-type cell wall organization
SMEL_004g203100.1	2.48	0.37	0.26	23.68	92.34	20.43	1.03667	45.4833	5.5	7.56e-07	6.99e-06	--	protein TAP1-like [Capsicum annuum]	-	-	-	-	-	-	-
SMEL_000g109310.1	0	0	0.18	1.4	5.96	0.78	0.06	2.71333	5.5	1.83e-06	1.58e-05	ATHB-7	Homeobox-leucine zipper protein HOX6 [Capsicum baccatum]	-	-	-	-	GO:0043231//intracellular membrane-bounded organelle	GO:0001071//nucleic acid binding transcription factor activity;GO:0003677//DNA binding	GO:0001101//response to acid chemical;GO:0006355//regulation of transcription, DNA-templated;GO:0006972//hyperosmotic response;GO:0009755//hormone-mediated signaling pathway;GO:0048496//maintenance of organ identity;GO:0051707//response to other organism;GO:0061024//membrane organization
SMEL_009g330360.1	1.05	0.39	0.94	34.48	19.46	53.82	0.793333	35.92	5.5	5.29e-33	3.92e-31	dnaJ	dnaJ homolog subfamily B member 7-like [Solanum tuberosum]	-	-	-	-	-	-	GO:0044267//cellular protein metabolic process;GO:0050896//response to stimulus
SMEL_010g350020.1	0.24	0.08	0.24	9.93	9.65	6.58	0.186667	8.72	5.5	9.54e-20	3.53e-18	PNSL2	photosynthetic NDH subunit of lumenal location 2, chloroplastic isoform X1 [Solanum tuberosum]	Metabolism	Energy metabolism	ko00195//Photosynthesis	K08901	GO:0009521//photosystem;GO:0031976//plastid thylakoid;GO:0044434//chloroplast part	-	GO:0044237//cellular metabolic process;GO:0044710//single-organism metabolic process;GO:0044763//single-organism cellular process
SMEL_006g262970.1	0.22	0.17	0.29	13.99	5.46	13.34	0.226667	10.93	5.6	8.31e-42	8.94e-40	ABCA7	ABC transporter A family member 7-like [Solanum pennellii]	-	-	-	-	GO:0031224//intrinsic component of membrane	GO:0032550//purine ribonucleoside binding;GO:0042626//ATPase activity, coupled to transmembrane movement of substances	GO:0015846//polyamine transport
SMEL_000g078190.1	0.47	0.44	0.33	23.47	17.38	21.86	0.413333	20.9033	5.7	6.86e-51	1.01e-48	--	SAP-like protein BP-73 [Solanum lycopersicum]	-	-	-	-	GO:0044444//cytoplasmic part	-	-
SMEL_001g136860.1	0.19	0	0	4.98	2.6	2.07	0.0633333	3.21667	5.7	3.43e-05	0.000232615	CP12-2	calvin cycle protein CP12-1, chloroplastic [Solanum tuberosum]	-	-	-	-	GO:0009532//plastid stroma;GO:0032991//macromolecular complex	GO:0046914//transition metal ion binding	GO:0009408//response to heat;GO:0009409//response to cold;GO:0009639//response to red or far red light;GO:0009642//response to light intensity;GO:0009890//negative regulation of biosynthetic process;GO:0015977//carbon fixation;GO:0018149//peptide cross-linking;GO:0033554//cellular response to stress;GO:0034285//response to disaccharide;GO:0043269//regulation of ion transport
SMEL_004g213520.1	1.61	2.17	2.41	118.97	129.63	71.44	2.06333	106.68	5.7	1.16e-102	6.51e-100	FBPban1	fructose-1,6-bisphosphatase, cytosolic [Solanum tuberosum]	Metabolism;Metabolism;Metabolism;Metabolism;Metabolism;Metabolism;Metabolism	Global and overview maps;Global and overview maps;Global and overview maps;Carbohydrate metabolism;Energy metabolism;Carbohydrate metabolism;Carbohydrate metabolism	ko01100//Metabolic pathways;ko01110//Biosynthesis of secondary metabolites;ko01200//Carbon metabolism;ko00010//Glycolysis / Gluconeogenesis;ko00710//Carbon fixation in photosynthetic organisms;ko00051//Fructose and mannose metabolism;ko00030//Pentose phosphate pathway	K03841;K03841;K03841;K03841;K03841;K03841;K03841	GO:0043231//intracellular membrane-bounded organelle;GO:0044444//cytoplasmic part	GO:0016628//oxidoreductase activity, acting on the CH-CH group of donors, NAD or NADP as acceptor;GO:0043169//cation binding;GO:0050308//sugar-phosphatase activity	GO:0001101//response to acid chemical;GO:0005982//starch metabolic process;GO:0005985//sucrose metabolic process;GO:0006796//phosphate-containing compound metabolic process;GO:0009746//response to hexose
SMEL_010g350460.1	0.13	0.09	0.16	4.69	8.67	6.71	0.126667	6.69	5.7	1.28e-17	4.07e-16	SOT5	cytosolic sulfotransferase 5-like [Solanum tuberosum]	-	-	-	-	-	-	-
SMEL_009g332870.1	0.07	0.09	0.17	8.81	1.8	6.53	0.11	5.71333	5.7	6.71e-21	2.66e-19	ufaA1	Mycolic acid cyclopropane synthase [Corchorus capsularis]	-	-	-	-	-	GO:0008757//S-adenosylmethionine-dependent methyltransferase activity	GO:0006629//lipid metabolic process
SMEL_010g351080.1	0.09	0.08	0.15	7.16	6.83	4.44	0.106667	6.14333	5.8	1.32e-31	9.13e-30	--	DNA double-strand break repair Rad50 ATPase [Actinidia chinensis var. chinensis] [Actinidia chinensis]	-	-	-	-	-	-	-
SMEL_006g264470.1	6.37	3.95	3.15	195.86	309.1	262.62	4.49	255.86	5.8	3.21e-114	2.05e-111	BAG5	BAG family molecular chaperone regulator 6-like [Pistacia vera]	-	-	-	-	-	-	GO:0006725//cellular aromatic compound metabolic process;GO:0044710//single-organism metabolic process;GO:0044763//single-organism cellular process;GO:1901360//organic cyclic compound metabolic process
SMEL_007g291680.1	0	0.06	0	1.17	1.87	0.28	0.02	1.10667	5.8	1.71e-05	0.000123601	CYP72A225	Cytochrome 细胞色素 P450 CYP72A219 [Solanum lycopersicum]	-	-	-	-	GO:0031224//intrinsic component of membrane	GO:0016491//oxidoreductase activity;GO:0046906//tetrapyrrole binding;GO:0046914//transition metal ion binding	GO:0044710//single-organism metabolic process
SMEL_005g240370.1	3.06	0.1	1.02	111.59	16.96	98.91	1.39333	75.82	5.8	2.62e-06	2.19e-05	SALAT	pelargonidin 3-O-(6-caffeoylglucoside) 5-O-(6-O-malonylglucoside) 4'''-malonyltransferase-like [Solanum pennellii]	Metabolism;Metabolism;Metabolism;Metabolism;Metabolism	Global and overview maps;Global and overview maps;Biosynthesis of other secondary metabolites;Biosynthesis of other secondary metabolites;Biosynthesis of other secondary metabolites	ko01100//Metabolic pathways;ko01110//Biosynthesis of secondary metabolites;ko00940//Phenylpropanoid biosynthesis;ko00941//Flavonoid biosynthesis;ko00945//Stilbenoid, diarylheptanoid and gingerol biosynthesis	K13065;K13065;K13065;K13065;K13065	-	-	-
SMEL_000g076020.1	0.29	0.27	0.1	12.46	12.5	13.36	0.22	12.7733	5.9	7.83e-24	3.68e-22	At3g01520	universal stress protein A-like protein [Capsicum annuum]	-	-	-	-	GO:0044424//intracellular part	-	GO:0010033//response to organic substance
SMEL_000g042090.1	0.04	0.09	0.04	3.29	2.08	4.51	0.0566667	3.29333	5.9	3.74e-17	1.14e-15	OsI_03083	phospholipase A1-II 1-like [Solanum pennellii]	-	-	-	-	-	-	-
MSTRG.16377	0.01	0	0.01	0.45	0.69	0.08	0.00666667	0.406667	5.9	1.2e-05	8.87e-05	RE1	Copia protein [Vitis vinifera]	-	-	-	-	-	-	-
SMEL_003g170570.1	0	0	0.1	3.17	1.04	1.98	0.0333333	2.06333	6	8.26e-06	6.33e-05	--	Choline-phosphate cytidylyltransferase [Actinidia chinensis var. chinensis] [Actinidia chinensis]	-	-	-	-	GO:0009536//plastid	-	-
SMEL_012g396830.1	0.14	0.13	0	8.15	1.81	7.86	0.09	5.94	6	3.74e-07	3.63e-06	BIC1	protein BIC1 [Solanum pennellii]	-	-	-	-	GO:0043231//intracellular membrane-bounded organelle	-	GO:0009411//response to UV;GO:0009812//flavonoid metabolic process;GO:0034285//response to disaccharide
SMEL_004g218970.1	0.47	0.08	0.17	11.32	21.25	14.61	0.24	15.7267	6	9.59e-39	9.02e-37	CYP81Q32	Cytochrome 细胞色素 P450 81F3-like [Solanum pennellii]	-	-	-	-	-	GO:0016705//oxidoreductase activity, acting on paired donors, with incorporation or reduction of molecular oxygen;GO:0046872//metal ion binding	-
MSTRG.1736	0	0	0.12	2.62	2.03	3.43	0.04	2.69333	6.1	3.95e-06	3.21e-05	--	retrovirus-related Pol polyprotein from transposon TNT 1-94 [Trifolium pratense]	-	-	-	-	-	-	-
SMEL_009g332160.1	0.02	0	0.02	0.87	1.12	0.81	0.0133333	0.933333	6.1	1.24e-08	1.5e-07	--	RNA polymerase-associated protein [Actinidia chinensis var. chinensis] [Actinidia chinensis]	-	-	-	-	-	-	-
SMEL_012g396960.1	0.16	0.1	0.21	16.34	2.39	14.3	0.156667	11.01	6.1	2.51e-17	7.78e-16	ASAT3	acylsugar acyltransferase 3-like [Capsicum annuum]	-	-	-	-	-	GO:0003824//catalytic activity	-
SMEL_000g032070.1	0	0.15	0.16	10.58	5.8	4.75	0.103333	7.04333	6.1	1.11e-13	2.4e-12	STR15	thiosulfate sulfurtransferase 16, chloroplastic isoform X1 [Solanum tuberosum]	-	-	-	-	-	-	-
SMEL_008g301390.1	0.05	0	0	0.47	2.38	1.34	0.0166667	1.39667	6.4	4.33e-06	3.5e-05	2ODD19	probable 2-oxoglutarate/Fe(II)-dependent dioxygenase [Solanum tuberosum]	-	-	-	-	-	GO:0016706//oxidoreductase activity, acting on paired donors, with incorporation or reduction of molecular oxygen, 2-oxoglutarate as one donor, and incorporation of one atom each of oxygen into both donors;GO:0043169//cation binding	GO:0044710//single-organism metabolic process
SMEL_007g292380.1	2.62	3.32	4.27	300.27	301.5	231.46	3.40333	277.743	6.4	4.74e-230	1.06e-226	GLO1	peroxisomal (S)-2-hydroxy-acid oxidase GLO1 [Solanum lycopersicum]	Metabolism;Metabolism;Metabolism;Metabolism;Cellular Processes	Global and overview maps;Global and overview maps;Global and overview maps;Carbohydrate metabolism;Transport and catabolism	ko01100//Metabolic pathways;ko01110//Biosynthesis of secondary metabolites;ko01200//Carbon metabolism;ko00630//Glyoxylate and dicarboxylate metabolism;ko04146//Peroxisome	K11517;K11517;K11517;K11517;K11517	GO:0042579//microbody	GO:0003973//(S)-2-hydroxy-acid oxidase activity;GO:0032553//ribonucleotide binding	GO:0009853//photorespiration;GO:0015979//photosynthesis;GO:0016032//viral process;GO:0044710//single-organism metabolic process
SMEL_007g271680.1	0	0	0.11	5.22	2.22	2.73	0.0366667	3.39	6.5	5.26e-07	5e-06	--	galactosyltransferase family [Prunus dulcis]	-	-	-	-	GO:0043231//intracellular membrane-bounded organelle	GO:0016740//transferase activity	GO:0009725//response to hormone
SMEL_006g262980.1	0.04	0	0.13	7.41	1.93	5.62	0.0566667	4.98667	6.5	6.72e-10	9.48e-09	ABCA2	ABC transporter A family member 11-like [Solanum tuberosum]	-	-	-	-	-	GO:0016787//hydrolase activity	-
SMEL_000g027910.1	0.05	0.34	0.41	29.29	22.24	20.29	0.266667	23.94	6.5	4.69e-61	9.8e-59	CGLD27	protein CONSERVED IN THE GREEN LINEAGE AND DIATOMS 27, chloroplastic [Solanum lycopersicum]	-	-	-	-	-	-	-
SMEL_010g345910.1	0.04	0	0.13	7.01	5.72	3.12	0.0566667	5.28333	6.5	2.84e-16	7.94e-15	NDF5	protein NDH-DEPENDENT CYCLIC ELECTRON FLOW 5 [Solanum tuberosum]	-	-	-	-	GO:0009536//plastid	-	GO:0009767//photosynthetic electron transport chain;GO:0010468//regulation of gene expression;GO:0016070//RNA metabolic process;GO:0044767//single-organism developmental process
SMEL_005g235360.1	0.28	0.12	0.2	26.43	20.17	21.97	0.2	22.8567	6.8	7.8e-137	7.28e-134	GI	GIGANTEA-like protein [Solanum rostratum]	Organismal Systems	Environmental adaptation	ko04712//Circadian rhythm - plant	K12124	GO:0031981//nuclear lumen	GO:0005488//binding	GO:0000302//response to reactive oxygen species;GO:0006073//cellular glucan metabolic process;GO:0007602//phototransduction;GO:0009266//response to temperature stimulus;GO:0009639//response to red or far red light;GO:0010468//regulation of gene expression;GO:0048511//rhythmic process;GO:0048571//long-day photoperiodism;GO:0048573//photoperiodism, flowering;GO:0048582//positive regulation of post-…
SMEL_009g332930.1	2.03	1.57	5.12	348.11	289.62	321.42	2.90667	319.717	6.8	5.99e-125	4.62e-122	PGR5	protein PROTON GRADIENT REGULATION 5, chloroplastic [Capsicum annuum]	-	-	-	-	GO:0031976//plastid thylakoid;GO:0044434//chloroplast part	-	GO:0006950//response to stress;GO:0009639//response to red or far red light;GO:0009642//response to light intensity;GO:0009767//photosynthetic electron transport chain;GO:0034285//response to disaccharide;GO:0043269//regulation of ion transport
SMEL_003g178460.1	0.11	0.16	0.06	14.7	8.7	12.69	0.11	12.03	6.8	1.66e-26	9.09e-25	TAA1	L-tryptophan--pyruvate aminotransferase 1-like [Solanum tuberosum]	Metabolism;Metabolism	Global and overview maps;Amino acid metabolism	ko01100//Metabolic pathways;ko00380//Tryptophan metabolism	K16903;K16903	GO:0031090//organelle membrane;GO:0044424//intracellular part;GO:0044425//membrane part	GO:0010326//methionine-oxo-acid transaminase activity;GO:0016846//carbon-sulfur lyase activity;GO:0043168//anion binding;GO:0047635//alanine-oxo-acid transaminase activity;GO:0070529//L-tryptophan aminotransferase activity;GO:0070546//L-phenylalanine aminotransferase activity;GO:0070547//L-tyrosine aminotransferase activity;GO:0070548//L-glutamine aminotransferase activity	GO:0006694//steroid biosynthetic process;GO:0009617//response to bacterium;GO:0009630//gravitropism;GO:0009639//response to red or far red light;GO:0009683//indoleacetic acid metabolic process;GO:0009725//response to hormone;GO:0009793//embryo development ending in seed dormancy;GO:0010051//xylem and phloem pattern formation;GO:0010074//maintenance of meristem identity;GO:0031669//cellular respon…
SMEL_008g312460.1	0	0	0.12	5.93	3.06	5.46	0.04	4.81667	6.9	8.22e-15	1.98e-13	co-2	polyphenol oxidase E, chloroplastic-like isoform X1 [Nicotiana tabacum]	Metabolism;Metabolism;Metabolism;Metabolism	Global and overview maps;Global and overview maps;Amino acid metabolism;Biosynthesis of other secondary metabolites	ko01100//Metabolic pathways;ko01110//Biosynthesis of secondary metabolites;ko00350//Tyrosine metabolism;ko00950//Isoquinoline alkaloid biosynthesis	K00422;K00422;K00422;K00422	GO:0031978//plastid thylakoid lumen	GO:0016682//oxidoreductase activity, acting on diphenols and related substances as donors, oxygen as acceptor;GO:0043169//cation binding	GO:0042440//pigment metabolic process
SMEL_009g329450.1	0	0.07	0.16	11.65	8.63	7.34	0.0766667	9.20667	6.9	1.85e-15	4.74e-14	ndhT	NAD(P)H-quinone oxidoreductase subunit T, chloroplastic [Solanum lycopersicum]	-	-	-	-	GO:0009507//chloroplast	GO:0005488//binding	GO:0009987//cellular process
SMEL_001g130250.1	0.26	0.06	0.13	18.09	20.73	18.78	0.15	19.2	7	2.76e-35	2.31e-33	SDR1	short-chain dehydrogenase/reductase 2b-like [Solanum tuberosum]	Metabolism;Metabolism	Global and overview maps;Metabolism of terpenoids and polyketides	ko01110//Biosynthesis of secondary metabolites;ko00902//Monoterpenoid biosynthesis	K15095;K15095	GO:0005618//cell wall	GO:0016616//oxidoreductase activity, acting on the CH-OH group of donors, NAD or NADP as acceptor	GO:0006631//fatty acid metabolic process;GO:0006950//response to stress;GO:0007275//multicellular organism development
SMEL_007g290990.1	0.13	0.12	0.21	29.1	14.41	16.6	0.153333	20.0367	7	1.01e-43	1.14e-41	TBL3	protein trichome birefringence-like 42 [Solanum pennellii]	-	-	-	-	-	-	GO:0044260//cellular macromolecule metabolic process;GO:0071554//cell wall organization or biogenesis
SMEL_010g361810.1	0	0.02	0	0.9	1.27	0.52	0.00666667	0.896667	7.1	7.91e-08	8.56e-07	TR1	Tropinone reductase [Ananas comosus]	Metabolism;Metabolism;Metabolism	Global and overview maps;Global and overview maps;Biosynthesis of other secondary metabolites	ko01100//Metabolic pathways;ko01110//Biosynthesis of secondary metabolites;ko00960//Tropane, piperidine and pyridine alkaloid biosynthesis	K08081;K08081;K08081	-	GO:0016616//oxidoreductase activity, acting on the CH-OH group of donors, NAD or NADP as acceptor	GO:0009821//alkaloid biosynthetic process;GO:0044710//single-organism metabolic process
MSTRG.515	0.48	0	0.35	56.08	15.95	51.78	0.276667	41.27	7.2	1.66e-06	1.44e-05	--	No pollen germination related 2 [Hibiscus syriacus]	-	-	-	-	-	-	-
MSTRG.8594	0.05	0	0	3.65	0.32	3.43	0.0166667	2.46667	7.2	3.69e-07	3.58e-06	--	protein REDUCED WALL ACETYLATION 1-like [Capsicum annuum]	-	-	-	-	-	-	-
SMEL_000g029870.1	0.09	0.16	0.43	49.51	33.29	21.25	0.226667	34.6833	7.3	7.69e-35	6.3e-33	RBCS-2B	Ribulose bisphosphate carboxylase small chain 3, chloroplastic [Capsicum chinense]	Metabolism;Metabolism;Metabolism;Metabolism;Metabolism	Global and overview maps;Global and overview maps;Global and overview maps;Carbohydrate metabolism;Energy metabolism	ko01100//Metabolic pathways;ko01110//Biosynthesis of secondary metabolites;ko01200//Carbon metabolism;ko00630//Glyoxylate and dicarboxylate metabolism;ko00710//Carbon fixation in photosynthetic organisms	K01602;K01602;K01602;K01602;K01602	GO:0005576//extracellular region;GO:0005840//ribosome;GO:0009532//plastid stroma;GO:0042170//plastid membrane;GO:0044434//chloroplast part;GO:0044436//thylakoid part	GO:0016491//oxidoreductase activity;GO:0016831//carboxy-lyase activity;GO:0046914//transition metal ion binding	GO:0006950//response to stress;GO:0009639//response to red or far red light;GO:0015977//carbon fixation;GO:0043094//cellular metabolic compound salvage;GO:0070271//protein complex biogenesis
SMEL_002g166390.1	0	0	0.1	6.8	3.55	5.39	0.0333333	5.24667	7.3	6.55e-12	1.18e-10	SNL6	cinnamoyl-CoA reductase-like SNL6 [Solanum pennellii]	-	-	-	-	-	GO:0016616//oxidoreductase activity, acting on the CH-OH group of donors, NAD or NADP as acceptor	GO:0008202//steroid metabolic process
SMEL_005g232480.1	0	0	0	0.17	0.2	0.13	0.001	0.166667	7.4	0.0143296	0.047141	APF2	aspartyl protease family protein 2 [Solanum lycopersicum]	-	-	-	-	-	GO:0008233//peptidase activity	GO:0009620//response to fungus;GO:0010243//response to organonitrogen compound;GO:0019538//protein metabolic process
SMEL_009g326640.1	0.78	0.51	0.7	141.25	56.15	145.87	0.663333	114.423	7.4	3.62e-104	2.08e-101	BHLH42	TT8 [Solanum melongena]	-	-	-	-	-	-	GO:0009813//flavonoid biosynthetic process;GO:0010467//gene expression;GO:0019222//regulation of metabolic process;GO:0034645//cellular macromolecule biosynthetic process
SMEL_001g150130.1	0.04	0.08	0	3.55	14.2	3.13	0.04	6.96	7.4	6.99e-14	1.53e-12	CYP71D55	premnaspirodiene oxygenase-like [Solanum pennellii]	Metabolism	Global and overview maps	ko01100//Metabolic pathways	K00512	GO:0031224//intrinsic component of membrane	GO:0016709//oxidoreductase activity, acting on paired donors, with incorporation or reduction of molecular oxygen, NAD(P)H as one donor, and incorporation of one atom of oxygen;GO:0046906//tetrapyrrole binding;GO:0046914//transition metal ion binding	GO:0044710//single-organism metabolic process
SMEL_004g214040.1	0.04	0	0.08	9.91	1.56	9.28	0.04	6.91667	7.4	5.19e-14	1.16e-12	CYP92C6	Cytochrome 细胞色素 P450 71A1-like [Capsicum annuum]	Metabolism;Metabolism;Metabolism	Global and overview maps;Global and overview maps;Metabolism of terpenoids and polyketides	ko01100//Metabolic pathways;ko01110//Biosynthesis of secondary metabolites;ko00905//Brassinosteroid biosynthesis	K20623;K20623;K20623	-	GO:0016705//oxidoreductase activity, acting on paired donors, with incorporation or reduction of molecular oxygen;GO:0046872//metal ion binding	-
MSTRG.6307	0	0	0	0.16	0.17	0.25	0.001	0.193333	7.6	0.00147952	0.00671451	--	protein trichome birefringence-like 19 [Capsicum annuum]	-	-	-	-	-	-	-
SMEL_001g116120.1	0.06	0.24	0	13.71	39.16	7.28	0.1	20.05	7.6	1.92e-10	2.92e-09	--	protodermal factor 1-like isoform X1 [Olea europaea var. sylvestris] [Olea europaea]	-	-	-	-	-	-	-
MSTRG.19416	0	0.03	0	2.28	0.4	3.13	0.01	1.93667	7.6	9.53e-09	1.16e-07	--	stress response protein NST1-like [Nicotiana sylvestris]	-	-	-	-	-	-	-
SMEL_005g226510.1	2.32	2.28	2.6	487.71	358.27	552.96	2.4	466.313	7.6	3e-285	1.68e-281	CHI3	probable chalcone--flavonone isomerase 3 [Solanum pennellii]	Metabolism;Metabolism;Metabolism	Global and overview maps;Global and overview maps;Biosynthesis of other secondary metabolites	ko01100//Metabolic pathways;ko01110//Biosynthesis of secondary metabolites;ko00941//Flavonoid biosynthesis	K01859;K01859;K01859	-	GO:0016872//intramolecular lyase activity	GO:0009411//response to UV;GO:0009812//flavonoid metabolic process;GO:0034285//response to disaccharide
SMEL_010g357090.1	0.12	0.47	0	57.34	38.18	16.75	0.196667	37.4233	7.6	1.56e-12	2.99e-11	TIP1-1	aquaporin TIP1-1 [Nicotiana attenuata]	-	-	-	-	-	-	-
SMEL_000g027530.1	1.27	0.77	0.9	233.02	112.24	265.46	0.98	203.573	7.7	2.94e-102	1.6e-99	IRX15-L	protein IRX15-LIKE-like [Solanum tuberosum]	-	-	-	-	-	-	-
SMEL_000g031500.1	7.87	8.82	10.13	2124.3	1325.44	2386.16	8.94	1945.3	7.8	1.27e-288	9.48e-285	AN3	flavanone 3-hydroxylase [Solanum melongena]	Metabolism;Metabolism;Metabolism	Global and overview maps;Global and overview maps;Biosynthesis of other secondary metabolites	ko01100//Metabolic pathways;ko01110//Biosynthesis of secondary metabolites;ko00941//Flavonoid biosynthesis	K00475;K00475;K00475	GO:0044424//intracellular part	GO:0016706//oxidoreductase activity, acting on paired donors, with incorporation or reduction of molecular oxygen, 2-oxoglutarate as one donor, and incorporation of one atom each of oxygen into both donors;GO:0019842//vitamin binding;GO:0032550//purine ribonucleoside binding;GO:0043169//cation binding	GO:0009411//response to UV;GO:0009813//flavonoid biosynthetic process;GO:0034285//response to disaccharide;GO:0044710//single-organism metabolic process
SMEL_010g337320.1	0.66	1.1	1.5	256.77	147.55	313.91	1.08667	239.41	7.8	1.15e-132	9.21e-130	CUT1	3-ketoacyl-CoA synthase 6-like [Solanum tuberosum]	Metabolism;Metabolism;Organismal Systems;Metabolism	Global and overview maps;Global and overview maps;Environmental adaptation;Lipid metabolism	ko01100//Metabolic pathways;ko01110//Biosynthesis of secondary metabolites;ko04626//Plant-pathogen interaction;ko00062//Fatty acid elongation	K15397;K15397;K15397;K15397	GO:0031224//intrinsic component of membrane;GO:0043231//intracellular membrane-bounded organelle	GO:0004312//fatty acid synthase activity	GO:0003006//developmental process involved in reproduction;GO:0005976//polysaccharide metabolic process;GO:0006090//pyruvate metabolic process;GO:0006544//glycine metabolic process;GO:0006633//fatty acid biosynthetic process;GO:0006732//coenzyme metabolic process;GO:0006753//nucleoside phosphate metabolic process;GO:0006779//porphyrin-containing compound biosynthetic process;GO:0006790//sulfur co…
SMEL_000g023830.1	0	0	0	0.24	0.09	0.33	0.001	0.22	7.8	0.00912012	0.0322403	PG1	polygalacturonase [Solanum tuberosum]	Metabolism;Metabolism	Global and overview maps;Carbohydrate metabolism	ko01100//Metabolic pathways;ko00040//Pentose and glucuronate interconversions	K01213;K01213	GO:0030312//external encapsulating structure	GO:0004553//hydrolase activity, hydrolyzing O-glycosyl compounds;GO:0019865//immunoglobulin binding	GO:0000272//polysaccharide catabolic process;GO:0045229//external encapsulating structure organization
SMEL_000g036550.1	0	0	0	0.44	0.23	0	0.001	0.223333	7.8	0.0141002	0.0465095	SNX2B	sorting nexin 2A-like [Solanum tuberosum]	-	-	-	-	-	-	-
SMEL_007g290970.1	0	0	0	0.44	0.22	0.08	0.001	0.246667	7.9	0.00293469	0.0121678	--	seed biotin-containing protein SBP65-like [Solanum pennellii]	-	-	-	-	GO:0005737//cytoplasm	-	GO:0003006//developmental process involved in reproduction
SMEL_004g218850.1	0.78	1.17	1.86	341.79	178.13	377.6	1.27	299.173	7.9	8.81e-91	3.65e-88	CYTB5-D	Cytochrome 细胞色素 b5-like [Solanum tuberosum]	-	-	-	-	GO:0009527//plastid outer membrane;GO:0031224//intrinsic component of membrane	GO:0003824//catalytic activity;GO:0043169//cation binding;GO:0046906//tetrapyrrole binding	GO:0006694//steroid biosynthetic process;GO:0009617//response to bacterium;GO:0016104//triterpenoid biosynthetic process;GO:0043446//cellular alkane metabolic process
SMEL_001g116800.1	2.89	2.16	3.39	678.14	729.45	577.71	2.81333	661.767	7.9	0	0	FBA2	fructose-bisphosphate aldolase 1 [Solanum lycopersicum]	Metabolism;Metabolism;Metabolism;Metabolism;Metabolism;Metabolism;Metabolism;Metabolism	Global and overview maps;Global and overview maps;Global and overview maps;Global and overview maps;Carbohydrate metabolism;Energy metabolism;Carbohydrate metabolism;Carbohydrate metabolism	ko01100//Metabolic pathways;ko01110//Biosynthesis of secondary metabolites;ko01200//Carbon metabolism;ko01230//Biosynthesis of amino acids;ko00010//Glycolysis / Gluconeogenesis;ko00710//Carbon fixation in photosynthetic organisms;ko00051//Fructose and mannose metabolism;ko00030//Pentose phosphate pathway	K01623;K01623;K01623;K01623;K01623;K01623;K01623;K01623	GO:0005576//extracellular region;GO:0005840//ribosome;GO:0009526//plastid envelope;GO:0009532//plastid stroma;GO:0031976//plastid thylakoid;GO:0044434//chloroplast part;GO:0044436//thylakoid part	GO:0016832//aldehyde-lyase activity	GO:0000097//sulfur amino acid biosynthetic process;GO:0001101//response to acid chemical;GO:0005982//starch metabolic process;GO:0006090//pyruvate metabolic process;GO:0006091//generation of precursor metabolites and energy;GO:0006355//regulation of transcription, DNA-templated;GO:0006544//glycine metabolic process;GO:0006633//fatty acid biosynthetic process;GO:0006739//NADP metabolic process;GO:…
SMEL_001g126110.1	0	0	0	0.21	0.05	0.51	0.001	0.256667	8	0.0111692	0.0382572	ChlADR1	glucose and ribitol dehydrogenase homolog 1 isoform X2 [Solanum tuberosum]	-	-	-	-	GO:0043231//intracellular membrane-bounded organelle	GO:0016491//oxidoreductase activity	GO:0044710//single-organism metabolic process
SMEL_006g259870.1	0	0	0	0.24	0.46	0.15	0.001	0.283333	8.1	0.000790347	0.00387247	APS1	acid phosphatase 1-like [Capsicum annuum]	-	-	-	-	-	GO:0003824//catalytic activity	GO:0008152//metabolic process
SMEL_004g207860.1	0.16	0.15	0.32	70.76	49.78	49.09	0.21	56.5433	8.1	7.96e-28	4.61e-26	SEND33	ferredoxin [Nicotiana sylvestris]	Metabolism	Energy metabolism	ko00195//Photosynthesis	K02639	GO:0009532//plastid stroma	GO:0005506//iron ion binding;GO:0051536//iron-sulfur cluster binding	GO:0006739//NADP metabolic process;GO:0009617//response to bacterium;GO:0009639//response to red or far red light;GO:0009642//response to light intensity;GO:0009687//abscisic acid metabolic process;GO:0009767//photosynthetic electron transport chain;GO:0034285//response to disaccharide;GO:0043269//regulation of ion transport;GO:0043623//cellular protein complex assembly;GO:0044267//cellular prote…
MSTRG.21565	0.13	0	0.06	19.2	10.75	27.52	0.0633333	19.1567	8.2	1.57e-20	6.03e-19	ELIP1	early light-induced protein 1, chloroplastic-like [Solanum pennellii]	-	-	-	-	GO:0009521//photosystem;GO:0031224//intrinsic component of membrane;GO:0044434//chloroplast part	GO:0046906//tetrapyrrole binding	GO:0009408//response to heat;GO:0009637//response to blue light;GO:0009644//response to high light intensity;GO:0009813//flavonoid biosynthetic process;GO:0010029//regulation of seed germination;GO:0010114//response to red light;GO:0010218//response to far red light;GO:0034285//response to disaccharide;GO:0034644//cellular response to UV;GO:0090056//regulation of chlorophyll metabolic process
SMEL_010g353630.1	1.28	0.83	0.88	373.51	141.51	444.95	0.996667	319.99	8.3	4.02e-49	5.45e-47	CHI	chalcone isomerase [Solanum melongena]	Metabolism;Metabolism;Metabolism	Global and overview maps;Global and overview maps;Biosynthesis of other secondary metabolites	ko01100//Metabolic pathways;ko01110//Biosynthesis of secondary metabolites;ko00941//Flavonoid biosynthesis	K01859;K01859;K01859	GO:0005774//vacuolar membrane;GO:0031312//extrinsic component of organelle membrane	GO:0005488//binding;GO:0016872//intramolecular lyase activity	GO:0009411//response to UV;GO:0009725//response to hormone;GO:0009813//flavonoid biosynthetic process;GO:0034285//response to disaccharide
SMEL_003g170440.1	0	0.07	0	11.77	8.17	3.87	0.0233333	7.93667	8.4	1.67e-11	2.88e-10	--	DNA mismatch repair protein like [Actinidia chinensis var. chinensis] [Actinidia chinensis]	-	-	-	-	GO:0009536//plastid	-	-
SMEL_012g398880.1	1.62	3.26	3.35	994.77	732.31	1073.85	2.74333	933.643	8.4	1.09e-263	3.5e-260	CYP75A2	RecName: Full=Flavonoid 3',5'-hydroxylase; Short=F3'5'H; AltName: Full=CYPLXXVA2; AltName: Full=Cytochrome 细胞色素 P450 75A2; AltName: Full=P-450EG1 [Solanum melongena]	Metabolism;Metabolism;Metabolism	Global and overview maps;Biosynthesis of other secondary metabolites;Biosynthesis of other secondary metabolites	ko01110//Biosynthesis of secondary metabolites;ko00941//Flavonoid biosynthesis;ko00944//Flavone and flavonol biosynthesis	K13083;K13083;K13083	GO:0043231//intracellular membrane-bounded organelle	GO:0016709//oxidoreductase activity, acting on paired donors, with incorporation or reduction of molecular oxygen, NAD(P)H as one donor, and incorporation of one atom of oxygen;GO:0046906//tetrapyrrole binding;GO:0046914//transition metal ion binding	GO:0009813//flavonoid biosynthetic process;GO:0044710//single-organism metabolic process
SMEL_000g030720.1	1.92	2.11	2.11	809.95	422.71	891.97	2.04667	708.21	8.4	2.85e-214	5.32e-211	DFRA	dihydroflavonol 4-reductase [Solanum melongena]	Metabolism;Metabolism;Metabolism	Global and overview maps;Global and overview maps;Biosynthesis of other secondary metabolites	ko01100//Metabolic pathways;ko01110//Biosynthesis of secondary metabolites;ko00941//Flavonoid biosynthesis	K13082;K13082;K13082	GO:0031312//extrinsic component of organelle membrane	GO:0016616//oxidoreductase activity, acting on the CH-OH group of donors, NAD or NADP as acceptor;GO:0048037//cofactor binding	GO:0009411//response to UV;GO:0009813//flavonoid biosynthetic process;GO:0034285//response to disaccharide;GO:0044710//single-organism metabolic process
SMEL_005g234690.1	0.88	1.79	1.95	532.57	373.93	642.67	1.54	516.39	8.4	3.14e-209	5.4e-206	RT	anthocyanidin 3-O-glucosyltransferase [Solanum tuberosum]	Metabolism;Metabolism	Global and overview maps;Biosynthesis of other secondary metabolites	ko01110//Biosynthesis of secondary metabolites;ko00944//Flavone and flavonol biosynthesis	K22772;K22772	-	GO:0035251//UDP-glucosyltransferase activity	GO:0009813//flavonoid biosynthetic process
SMEL_011g374080.1	0	0	0	0.83	0.04	0.14	0.001	0.336667	8.4	0.00476952	0.0185516	ZOX1	zeatin O-xylosyltransferase-like [Solanum tuberosum]	Metabolism	Metabolism of terpenoids and polyketides	ko00908//Zeatin biosynthesis	K13495	-	GO:0016757//transferase activity, transferring glycosyl groups	-
SMEL_001g132720.1	0	0	0	0.51	0.33	0.22	0.001	0.353333	8.5	0.00580355	0.0219257	--	ankyrin repeat-containing protein At2g01680-like [Solanum tuberosum]	-	-	-	-	-	-	GO:0006811//ion transport;GO:0010035//response to inorganic substance
SMEL_006g266310.1	0	0	0	0.48	0.22	0.4	0.001	0.366667	8.5	0.00753027	0.0274617	--	protein FAF-like, chloroplastic [Solanum pennellii]	-	-	-	-	-	-	-
SMEL_004g218060.1	0	0	0	0.64	0.21	0.27	0.001	0.373333	8.5	0.000444818	0.00233655	BCAT2	branched-chain-amino-acid aminotransferase 2, chloroplastic-like [Solanum pennellii]	Metabolism;Metabolism;Metabolism;Metabolism;Metabolism;Metabolism;Metabolism;Metabolism;Metabolism	Global and overview maps;Global and overview maps;Global and overview maps;Amino acid metabolism;Global and overview maps;Amino acid metabolism;Amino acid metabolism;Metabolism of cofactors and vitamins;Biosynthesis of other secondary metabolites	ko01100//Metabolic pathways;ko01110//Biosynthesis of secondary metabolites;ko01230//Biosynthesis of amino acids;ko00270//Cysteine and methionine metabolism;ko01210//2-Oxocarboxylic acid metabolism;ko00280//Valine, leucine and isoleucine degradation;ko00290//Valine, leucine and isoleucine biosynthesis;ko00770//Pantothenate and CoA biosynthesis;ko00966//Glucosinolate biosynthesis	K00826;K00826;K00826;K00826;K00826;K00826;K00826;K00826;K00826	GO:0009536//plastid	GO:0004084//branched-chain-amino-acid transaminase activity	GO:0008652//cellular amino acid biosynthetic process;GO:0009081//branched-chain amino acid metabolic process;GO:0009404//toxin metabolic process;GO:0009746//response to hexose;GO:0034285//response to disaccharide;GO:0071554//cell wall organization or biogenesis;GO:1901605//alpha-amino acid metabolic process
SMEL_010g357530.1	2.09	2.45	2.92	997.94	596.04	1130.85	2.48667	908.277	8.5	3.35e-251	9.38e-248	GT	RecName: Full=Anthocyanidin 3-O-glucosyltransferase; AltName: Full=Flavonol 3-O-glucosyltransferase; AltName: Full=UDP-glucose flavonoid 3-O-glucosyltransferase [Solanum melongena]	Metabolism;Metabolism;Metabolism	Global and overview maps;Global and overview maps;Biosynthesis of other secondary metabolites	ko01100//Metabolic pathways;ko01110//Biosynthesis of secondary metabolites;ko00942//Anthocyanin biosynthesis	K12930;K12930;K12930	-	-	-
SMEL_005g238370.1	3.91	5.04	6.8	2065.62	1403.9	2321.26	5.25	1930.26	8.5	1.04e-298	1.16e-294	UGT75C1	crocetin glucosyltransferase, chloroplastic-like [Solanum tuberosum]	-	-	-	-	GO:0009536//plastid	GO:0016757//transferase activity, transferring glycosyl groups	GO:0009813//flavonoid biosynthetic process;GO:0044699//single-organism process
SMEL_005g227980.1	0.57	0.71	0.44	298.66	138.36	237.32	0.573333	224.78	8.6	2.05e-121	1.43e-118	CHS2	chalcone synthase [Iochroma cyaneum]	Metabolism;Metabolism;Metabolism;Organismal Systems	Global and overview maps;Global and overview maps;Biosynthesis of other secondary metabolites;Environmental adaptation	ko01100//Metabolic pathways;ko01110//Biosynthesis of secondary metabolites;ko00941//Flavonoid biosynthesis;ko04712//Circadian rhythm - plant	K00660;K00660;K00660;K00660	GO:0005774//vacuolar membrane	GO:0016747//transferase activity, transferring acyl groups other than amino-acyl groups;GO:0046983//protein dimerization activity	GO:0009411//response to UV;GO:0009813//flavonoid biosynthetic process;GO:0034285//response to disaccharide;GO:0060918//auxin transport
SMEL_003g182990.1	3.09	4.18	4.23	1588.08	951.9	1878	3.83333	1472.66	8.6	2.1e-268	7.82e-265	DTX35	protein DETOXIFICATION 35-like isoform X1 [Capsicum annuum]	-	-	-	-	GO:0031090//organelle membrane;GO:0031224//intrinsic component of membrane	GO:0015291//secondary active transmembrane transporter activity	GO:0000904//cell morphogenesis involved in differentiation;GO:0006928//movement of cell or subcellular component;GO:0009900//dehiscence;GO:0015893//drug transport;GO:0048229//gametophyte development;GO:0071704//organic substance metabolic process
SMEL_007g289310.1	0	0	0	0.43	0.65	0.11	0.001	0.396667	8.6	0.0109683	0.0377131	MYB106	transcription factor MYB15-like [Solanum pennellii]	-	-	-	-	-	GO:0005488//binding	-
SMEL_010g350010.1	0	0	0	0.42	0.61	0.15	0.001	0.393333	8.6	0.000730085	0.0036152	NAP1	NAC transcription factor 29 [Capsicum chinense]	-	-	-	-	GO:0043231//intracellular membrane-bounded organelle	GO:0001071//nucleic acid binding transcription factor activity	GO:0006952//defense response;GO:0010260//organ senescence;GO:0010468//regulation of gene expression;GO:0016049//cell growth;GO:0034645//cellular macromolecule biosynthetic process;GO:0051707//response to other organism;GO:0090567//reproductive shoot system development
SMEL_008g312810.1	0	0	0	0.76	0.28	0.09	0.001	0.376667	8.6	0.000866223	0.00419283	PAE11	pectin acetylesterase 11-like [Capsicum annuum]	-	-	-	-	-	-	-
SMEL_010g341930.1	0	0	0	0.06	1.05	0.13	0.001	0.413333	8.7	0.00632975	0.0235871	--	ethylene-responsive transcription factor 3-like [Hibiscus syriacus]	-	-	-	-	-	-	GO:0001101//response to acid chemical;GO:0006972//hyperosmotic response
SMEL_005g236240.1	1.57	1.67	2.39	807.06	460.76	1019.33	1.87667	762.383	8.7	3.87e-203	6.19e-200	BEAT	acetyl-CoA-benzylalcohol acetyltransferase-like [Solanum tuberosum]	Metabolism;Metabolism;Metabolism;Metabolism;Metabolism	Global and overview maps;Global and overview maps;Biosynthesis of other secondary metabolites;Biosynthesis of other secondary metabolites;Biosynthesis of other secondary metabolites	ko01100//Metabolic pathways;ko01110//Biosynthesis of secondary metabolites;ko00940//Phenylpropanoid biosynthesis;ko00941//Flavonoid biosynthesis;ko00945//Stilbenoid, diarylheptanoid and gingerol biosynthesis	K13065;K13065;K13065;K13065;K13065	-	GO:0016746//transferase activity, transferring acyl groups	-
SMEL_010g339330.1	0.39	0	0.2	114.4	26.09	96.95	0.196667	79.1467	8.7	2.68e-16	7.51e-15	PER27	peroxidase 27-like [Solanum tuberosum]	Metabolism;Metabolism;Metabolism	Global and overview maps;Global and overview maps;Biosynthesis of other secondary metabolites	ko01100//Metabolic pathways;ko01110//Biosynthesis of secondary metabolites;ko00940//Phenylpropanoid biosynthesis	K00430;K00430;K00430	-	GO:0003824//catalytic activity;GO:0016209//antioxidant activity;GO:0043169//cation binding;GO:0046906//tetrapyrrole binding	GO:0000041//transition metal ion transport;GO:0001101//response to acid chemical;GO:0009267//cellular response to starvation;GO:0010053//root epidermal cell differentiation;GO:0015698//inorganic anion transport;GO:0032412//regulation of ion transmembrane transporter activity;GO:0040007//growth;GO:0044710//single-organism metabolic process;GO:0048528//post-embryonic root development
SMEL_005g242150.1	0.32	0.34	0.85	217.82	272.45	162.32	0.503333	217.53	8.8	1.11e-148	1.18e-145	AGT1	Hop-interacting protein THI032 [Solanum lycopersicum]	Metabolism;Metabolism;Metabolism;Metabolism;Cellular Processes;Metabolism;Metabolism	Global and overview maps;Global and overview maps;Global and overview maps;Carbohydrate metabolism;Transport and catabolism;Amino acid metabolism;Amino acid metabolism	ko01100//Metabolic pathways;ko01110//Biosynthesis of secondary metabolites;ko01200//Carbon metabolism;ko00630//Glyoxylate and dicarboxylate metabolism;ko04146//Peroxisome;ko00260//Glycine, serine and threonine metabolism;ko00250//Alanine, aspartate and glutamate metabolism	K00830;K00830;K00830;K00830;K00830;K00830;K00830	GO:0005576//extracellular region;GO:0009532//plastid stroma;GO:0016020//membrane;GO:0042579//microbody	GO:0008483//transaminase activity;GO:0043168//anion binding	GO:0006873//cellular ion homeostasis;GO:0006970//response to osmotic stress;GO:0009746//response to hexose;GO:0030001//metal ion transport;GO:0042044//fluid transport;GO:0043094//cellular metabolic compound salvage
[truncated: 60 more rows]

## Sheet: CK1-NP-vs-T1-NP
id	CK1-NP1_fpkm	CK1-NP2_fpkm	CK1-NP3_fpkm	T1-NP1_fpkm	T1-NP2_fpkm	T1-NP3_fpkm	CK1-NP_mean	T1-NP_mean	log2(fc)	PValue	FDR	Symbol	Description	KEGG_A_class	KEGG_B_class	Pathway	K_ID	GO Component	GO Function	GO Process
[truncated: 421 more rows]

[truncated: 3 more sheets: T1-NP-VS-T2-NP, T1-P-vs-T1-NP, T2-P-vs-T2-NP]
