# Supplementary material for: Determining the Effects of Light on the Fruit Peel Quality of Photosensitive and Nonphotosensitive Eggplant
Source: Plants (Basel). 2022 Aug 12;11(16):2095. doi: 10.3390/plants11162095 (PMC9416183; doi:10.3390/plants11162095)
Supplement: Supplementary file 1 [file plants-11-02095-s001.zip › Supplementary file S2.xlsx]

## Sheet: CK1-P-vs-T1-P
id	CK1-P_mean	T1-P_mean	log2(fc)	PValue	FDR	Symbol	Description	KEGG_A_class	KEGG_B_class	Pathway	K_ID	GO Component	GO Function	GO Process
SMEL_005g227920.1	23.4	0.001	-14.5142	1.60225e-13	5.01219e-12	CHS2	PREDICTED: chalcone synthase 2 [Nicotiana sylvestris]	Global and overview maps;Global and overview maps;Biosynthesis of other secondary metabolites;Environmental adaptation	ko01100//Metabolic pathways;ko01110//Biosynthesis of secondary metabolites;ko00941//Flavonoid biosynthesis;ko04712//Circadian rhythm - plant	K00660;K00660;K00660;K00660	GO:0005774//vacuolar membrane	GO:0016747//transferase activity, transferring acyl groups other than amino-acyl groups;GO:0046983//protein dimerization activity	GO:0006464//cellular protein modification process;GO:0009411//response to UV;GO:0009813//flavonoid biosynthetic process;GO:0034285//response to disaccharide;GO:0060918//auxin transport
MSTRG.21143	10.96	0.001	-13.4	1.17e-17	4.9e-16	BHLH42	anthocyanin-related transcription factor TT8 [Solanum melongena]	-	-	-	-	GO:0043231//intracellular membrane-bounded organelle	GO:0001071//nucleic acid binding transcription factor activity;GO:0005515//protein binding	GO:0009411//response to UV;GO:0009813//flavonoid biosynthetic process;GO:0009889//regulation of biosynthetic process;GO:0010468//regulation of gene expression;GO:0030154//cell differentiation;GO:0034285//response to disaccharide;GO:0034645//cellular macromolecule biosynthetic process
SMEL_009g331690.1	57.6833	0.05	-10.172	4.24889e-23	2.50742e-21	FAOMT	flavonoid 3',5'-methyltransferase [Solanum lycopersicum]	Global and overview maps;Global and overview maps;Biosynthesis of other secondary metabolites;Biosynthesis of other secondary metabolites;Biosynthesis of other secondary metabolites	ko01100//Metabolic pathways;ko01110//Biosynthesis of secondary metabolites;ko00940//Phenylpropanoid biosynthesis;ko00941//Flavonoid biosynthesis;ko00945//Stilbenoid, diarylheptanoid and gingerol biosynthesis	K00588;K00588;K00588;K00588;K00588	GO:0044444//cytoplasmic part	GO:0008171//O-methyltransferase activity;GO:0043169//cation binding	GO:0009699//phenylpropanoid biosynthetic process;GO:0009791//post-embryonic development;GO:0009813//flavonoid biosynthetic process;GO:0010208//pollen wall assembly;GO:0043604//amide biosynthetic process;GO:1901566//organonitrogen compound biosynthetic process
SMEL_005g227980.1	319.553	0.573333	-9.1	5.2e-168	6.31e-165	CHS2	chalcone synthase [Iochroma cyaneum]	Metabolism;Metabolism;Metabolism;Organismal Systems	Global and overview maps;Global and overview maps;Biosynthesis of other secondary metabolites;Environmental adaptation	ko01100//Metabolic pathways;ko01110//Biosynthesis of secondary metabolites;ko00941//Flavonoid biosynthesis;ko04712//Circadian rhythm - plant	K00660;K00660;K00660;K00660	GO:0005774//vacuolar membrane	GO:0016747//transferase activity, transferring acyl groups other than amino-acyl groups;GO:0046983//protein dimerization activity	GO:0009411//response to UV;GO:0009813//flavonoid biosynthetic process;GO:0034285//response to disaccharide;GO:0060918//auxin transport
SMEL_012g396840.1	0.496667	0.001	-9	0.00763999	0.0405886	BIC1	protein BIC1 [Solanum pennellii]	-	-	-	-	GO:0043231//intracellular membrane-bounded organelle	-	GO:0009411//response to UV;GO:0009812//flavonoid metabolic process;GO:0034285//response to disaccharide
SMEL_010g353630.1	398.4	0.996667	-8.6	1.34e-168	1.72e-165	CHI	chalcone isomerase [Solanum melongena]	Metabolism;Metabolism;Metabolism	Global and overview maps;Global and overview maps;Biosynthesis of other secondary metabolites	ko01100//Metabolic pathways;ko01110//Biosynthesis of secondary metabolites;ko00941//Flavonoid biosynthesis	K01859;K01859;K01859	GO:0005774//vacuolar membrane;GO:0031312//extrinsic component of organelle membrane	GO:0005488//binding;GO:0016872//intramolecular lyase activity	GO:0009411//response to UV;GO:0009725//response to hormone;GO:0009813//flavonoid biosynthetic process;GO:0034285//response to disaccharide
SMEL_008g318060.1	841.933	2.45	-8.4	0	0	ANT17	anthocyanin synthase [Solanum melongena]	Metabolism;Metabolism;Metabolism	Global and overview maps;Global and overview maps;Biosynthesis of other secondary metabolites	ko01100//Metabolic pathways;ko01110//Biosynthesis of secondary metabolites;ko00941//Flavonoid biosynthesis	K05277;K05277;K05277	-	GO:0016706//oxidoreductase activity, acting on paired donors, with incorporation or reduction of molecular oxygen, 2-oxoglutarate as one donor, and incorporation of one atom each of oxygen into both donors;GO:0019842//vitamin binding;GO:0043169//cation binding	GO:0001101//response to acid chemical;GO:0006950//response to stress;GO:0006996//organelle organization;GO:0009699//phenylpropanoid biosynthetic process;GO:0009813//flavonoid biosynthetic process
SMEL_000g030720.1	669.633	2.04667	-8.4	0	0	DFRA	dihydroflavonol 4-reductase [Solanum melongena]	Metabolism;Metabolism;Metabolism	Global and overview maps;Global and overview maps;Biosynthesis of other secondary metabolites	ko01100//Metabolic pathways;ko01110//Biosynthesis of secondary metabolites;ko00941//Flavonoid biosynthesis	K13082;K13082;K13082	GO:0031312//extrinsic component of organelle membrane	GO:0016616//oxidoreductase activity, acting on the CH-OH group of donors, NAD or NADP as acceptor;GO:0048037//cofactor binding	GO:0009411//response to UV;GO:0009813//flavonoid biosynthetic process;GO:0034285//response to disaccharide;GO:0044710//single-organism metabolic process
SMEL_010g357530.1	802.57	2.48667	-8.3	0	0	GT	RecName: Full=Anthocyanidin 3-O-glucosyltransferase; AltName: Full=Flavonol 3-O-glucosyltransferase; AltName: Full=UDP-glucose flavonoid 3-O-glucosyltransferase [Solanum melongena]	Metabolism;Metabolism;Metabolism	Global and overview maps;Global and overview maps;Biosynthesis of other secondary metabolites	ko01100//Metabolic pathways;ko01110//Biosynthesis of secondary metabolites;ko00942//Anthocyanin biosynthesis	K12930;K12930;K12930	-	-	-
SMEL_012g398880.1	797.703	2.74333	-8.2	2.65e-140	2.51e-137	CYP75A2	RecName: Full=Flavonoid 3',5'-hydroxylase; Short=F3'5'H; AltName: Full=CYPLXXVA2; AltName: Full=Cytochrome P450 75A2; AltName: Full=P-450EG1 [Solanum melongena]	Metabolism;Metabolism;Metabolism	Global and overview maps;Biosynthesis of other secondary metabolites;Biosynthesis of other secondary metabolites	ko01110//Biosynthesis of secondary metabolites;ko00941//Flavonoid biosynthesis;ko00944//Flavone and flavonol biosynthesis	K13083;K13083;K13083	GO:0043231//intracellular membrane-bounded organelle	GO:0016709//oxidoreductase activity, acting on paired donors, with incorporation or reduction of molecular oxygen, NAD(P)H as one donor, and incorporation of one atom of oxygen;GO:0046906//tetrapyrrole binding;GO:0046914//transition metal ion binding	GO:0009813//flavonoid biosynthetic process;GO:0044710//single-organism metabolic process
SMEL_005g234690.1	434.753	1.54	-8.1	7.94e-298	1.73e-294	RT	anthocyanidin 3-O-glucosyltransferase [Solanum tuberosum]	Metabolism;Metabolism	Global and overview maps;Biosynthesis of other secondary metabolites	ko01110//Biosynthesis of secondary metabolites;ko00944//Flavone and flavonol biosynthesis	K22772;K22772	-	GO:0035251//UDP-glucosyltransferase activity	GO:0009813//flavonoid biosynthetic process
SMEL_007g289310.1	0.27	0.001	-8.07682	0.0268036	0.112312	MYB106	transcription factor MYB15-like [Solanum pennellii]	-	-	-	-	GO:0005488//binding	-
SMEL_005g226510.1	584.94	2.4	-7.9	0	0	CHI3	probable chalcone--flavonone isomerase 3 [Solanum pennellii]	Metabolism;Metabolism;Metabolism	Global and overview maps;Global and overview maps;Biosynthesis of other secondary metabolites	ko01100//Metabolic pathways;ko01110//Biosynthesis of secondary metabolites;ko00941//Flavonoid biosynthesis	K01859;K01859;K01859	-	GO:0016872//intramolecular lyase activity	GO:0009411//response to UV;GO:0009812//flavonoid metabolic process;GO:0034285//response to disaccharide
SMEL_009g326640.1	117.797	0.663333	-7.5	4.3e-263	7.82e-260	BHLH42	TT8 [Solanum melongena]	-	-	-	-	-	-	GO:0009813//flavonoid biosynthetic process;GO:0010467//gene expression;GO:0019222//regulation of metabolic process;GO:0034645//cellular macromolecule biosynthetic process
SMEL_000g031500.1	1514.92	8.94	-7.4	0	0	AN3	flavanone 3-hydroxylase [Solanum melongena]	Metabolism;Metabolism;Metabolism	Global and overview maps;Global and overview maps;Biosynthesis of other secondary metabolites	ko01100//Metabolic pathways;ko01110//Biosynthesis of secondary metabolites;ko00941//Flavonoid biosynthesis	K00475;K00475;K00475	GO:0044424//intracellular part	GO:0016706//oxidoreductase activity, acting on paired donors, with incorporation or reduction of molecular oxygen, 2-oxoglutarate as one donor, and incorporation of one atom each of oxygen into both donors;GO:0019842//vitamin binding;GO:0032550//purine ribonucleoside binding;GO:0043169//cation binding	GO:0009411//response to UV;GO:0009813//flavonoid biosynthetic process;GO:0034285//response to disaccharide;GO:0044710//single-organism metabolic process
SMEL_012g396830.1	4.23333	0.09	-5.6	6.63e-07	9.45e-06	BIC1	protein BIC1 [Solanum pennellii]	-	-	-	-	GO:0043231//intracellular membrane-bounded organelle	-	GO:0009411//response to UV;GO:0009812//flavonoid metabolic process;GO:0034285//response to disaccharide
SMEL_000g075650.1	24.46	0.493333	-5.6	1.66e-122	1.21e-119	UVR3	Cryptochrome-1 [Capsicum annuum]	-	-	-	-	GO:0009536//plastid	GO:0003676//nucleic acid binding;GO:0003913//DNA photolyase activity;GO:0036094//small molecule binding	GO:0006259//DNA metabolic process;GO:0009416//response to light stimulus;GO:0033554//cellular response to stress;GO:0044763//single-organism cellular process;GO:0065007//biological regulation
SMEL_003g199040.1	69.9167	1.58667	-5.5	1.45e-197	2.11e-194	GL2	homeobox-leucine zipper protein GLABRA 2 [Solanum lycopersicum]	-	-	-	-	GO:0043231//intracellular membrane-bounded organelle	GO:0001071//nucleic acid binding transcription factor activity;GO:0003677//DNA binding	GO:0009996//negative regulation of cell fate specification;GO:0010468//regulation of gene expression;GO:0034645//cellular macromolecule biosynthetic process;GO:0048856//anatomical structure development
SMEL_011g363370.1	10.1233	0.256667	-5.3	3.8e-71	1.12e-68	COP1	E3 ubiquitin-protein ligase COP1-like isoform X2 [Solanum lycopersicum]	Genetic Information Processing;Organismal Systems	Folding, sorting and degradation;Environmental adaptation	ko04120//Ubiquitin mediated proteolysis;ko04712//Circadian rhythm - plant	K10143;K10143	GO:0031461//cullin-RING ubiquitin ligase complex;GO:0044451//nucleoplasm part	GO:0005515//protein binding;GO:0016628//oxidoreductase activity, acting on the CH-CH group of donors, NAD or NADP as acceptor;GO:0019787//ubiquitin-like protein transferase activity;GO:0046914//transition metal ion binding	GO:0003006//developmental process involved in reproduction;GO:0006259//DNA metabolic process;GO:0007602//phototransduction;GO:0009646//response to absence of light;GO:0009648//photoperiodism;GO:0009812//flavonoid metabolic process;GO:0010099//regulation of photomorphogenesis;GO:0032446//protein modification by small protein conjugation;GO:0044710//single-organism metabolic process
SMEL_010g350130.1	1.89333	0.0566667	-5.1	7.19e-12	1.9e-10	MYB105	transcription factor MYB117 [Solanum lycopersicum]	-	-	-	-	GO:0043231//intracellular membrane-bounded organelle	GO:0001071//nucleic acid binding transcription factor activity;GO:0003676//nucleic acid binding	GO:0010160//formation of organ boundary;GO:0010468//regulation of gene expression
SMEL_003g185030.1	58.3933	1.88667	-5	4.83e-162	5.27e-159	4CL3	4-coumarate--CoA ligase 2-like [Solanum pennellii]	Metabolism;Metabolism;Metabolism;Metabolism	Global and overview maps;Global and overview maps;Biosynthesis of other secondary metabolites;Metabolism of cofactors and vitamins	ko01100//Metabolic pathways;ko01110//Biosynthesis of secondary metabolites;ko00940//Phenylpropanoid biosynthesis;ko00130//Ubiquinone and other terpenoid-quinone biosynthesis	K01904;K01904;K01904;K01904	-	GO:0016405//CoA-ligase activity;GO:0016703//oxidoreductase activity, acting on single donors with incorporation of molecular oxygen, incorporation of one atom of oxygen (internal monooxygenases or internal mixed function oxidases);GO:0032550//purine ribonucleoside binding	GO:0006725//cellular aromatic compound metabolic process;GO:0006950//response to stress;GO:0009411//response to UV;GO:0009620//response to fungus;GO:0009813//flavonoid biosynthetic process;GO:0010208//pollen wall assembly;GO:0034285//response to disaccharide;GO:0044710//single-organism metabolic process
SMEL_001g120500.1	30.74	1.36667	-4.5	1.46e-11	3.74e-10	MYB1	Myb1 [Solanum melongena]	-	-	-	-	GO:0043231//intracellular membrane-bounded organelle	GO:0005488//binding	GO:0001101//response to acid chemical;GO:0009718//anthocyanin-containing compound biosynthetic process;GO:0010468//regulation of gene expression
SMEL_004g213290.1	0.02	0.001	-4.32193	0.795912	1	MYB52	transcription factor MYB64-like [Solanum pennellii]	-	-	-	GO:0043231//intracellular membrane-bounded organelle	GO:0001071//nucleic acid binding transcription factor activity;GO:0005488//binding	GO:0009834//plant-type secondary cell wall biogenesis;GO:0010468//regulation of gene expression
SMEL_004g208320.1	37.02	2.47	-3.9	8.6e-74	2.68e-71	FL	flavonol synthase/flavanone 3-hydroxylase [Solanum tuberosum]	Metabolism;Metabolism;Metabolism	Global and overview maps;Global and overview maps;Biosynthesis of other secondary metabolites	ko01100//Metabolic pathways;ko01110//Biosynthesis of secondary metabolites;ko00941//Flavonoid biosynthesis	K05278;K05278;K05278	GO:0044424//intracellular part	GO:0016706//oxidoreductase activity, acting on paired donors, with incorporation or reduction of molecular oxygen, 2-oxoglutarate as one donor, and incorporation of one atom each of oxygen into both donors;GO:0019842//vitamin binding;GO:0046914//transition metal ion binding	GO:0009411//response to UV;GO:0009617//response to bacterium;GO:0009725//response to hormone;GO:0034285//response to disaccharide;GO:0051553//flavone biosynthetic process
SMEL_001g152670.1	4.28333	0.296667	-3.9	8.12e-19	3.75e-17	PAP12	probable plastid-lipid-associated protein 12, chloroplastic [Capsicum annuum]	-	-	-	-	GO:0031976//plastid thylakoid;GO:0044434//chloroplast part	-	GO:0044238//primary metabolic process;GO:0044763//single-organism cellular process;GO:0071704//organic substance metabolic process
SMEL_010g353880.1	4.73667	0.33	-3.8	1.84e-26	1.32e-24	CRTISO	prolycopene isomerase 1, chloroplastic [Solanum tuberosum]	-	-	-	-	-	GO:0016627//oxidoreductase activity, acting on the CH-CH group of donors	GO:0001523//retinoid metabolic process;GO:0016109//tetraterpenoid biosynthetic process
SMEL_008g312020.1	9.55333	0.866667	-3.5	7.88e-56	1.64e-53	CRYD	cryptochrome DASH, chloroplastic/mitochondrial [Solanum tuberosum]	-	-	-	-	GO:0009536//plastid	GO:0016829//lyase activity;GO:0097159//organic cyclic compound binding;GO:1901363//heterocyclic compound binding	GO:0044238//primary metabolic process;GO:0044260//cellular macromolecule metabolic process;GO:0044763//single-organism cellular process
SMEL_002g159530.1	1.68	0.16	-3.4	8.72e-08	1.42e-06	GT5	anthocyanidin 3-O-glucosyltransferase 5-like [Nicotiana tabacum]	Metabolism	Biosynthesis of other secondary metabolites	ko00940//Phenylpropanoid biosynthesis	K12356	-	-	-
SMEL_008g299200.1	0.81	0.08	-3.3	0.00227538	0.0146644	MYB5	transcription factor MYB7-like [Solanum pennellii]	-	-	-	-	-	GO:0005488//binding	GO:0009987//cellular process
SMEL_007g288640.1	11.65	1.23	-3.2436	2.78603e-12	7.69064e-11	--	PREDICTED: transcription factor MYB90-like [Solanum tuberosum]	-	-	-	-	-	-
SMEL_001g153180.1	0.63	0.07	-3.2	0.0088194	0.0459269	MYB5	transcription repressor MYB5-like [Solanum tuberosum]	-	-	-	-	-	GO:0005488//binding	GO:0000904//cell morphogenesis involved in differentiation;GO:0003006//developmental process involved in reproduction;GO:0010192//mucilage biosynthetic process;GO:0010467//gene expression;GO:0044707//single-multicellular organism process
SMEL_007g283110.1	0.0233333	0.27	3.5325	0.0677516	0.223738	BHLH41	transcription factor bHLH5 [Diospyros kaki]	-	-	-	-	-	GO:0010243//response to organonitrogen compound
SMEL_001g119360.1	0.02	0.346667	4.11548	0.0141102	0.0675947	BHLH113	transcription factor bHLH113 [Solanum pennellii]	-	-	-	-	-	GO:0010467//gene expression;GO:0019222//regulation of metabolic process
SMEL_000g019970.1	0.001	0.0366667	5.1964	0.661445	1	BHLH25	PREDICTED: transcription factor bHLH18-like [Solanum tuberosum]	-	-	-	-	-	-
SMEL_003g169260.1	0.001	0.2	7.64386	0.115256	1	MYB14	PREDICTED: myb-related protein Myb4-like [Solanum tuberosum]	-	-	-	-	GO:0005488//binding	GO:0000160//phosphorelay signal transduction system;GO:0001101//response to acid chemical;GO:0002252//immune effector process;GO:0006952//defense response;GO:0006972//hyperosmotic response;GO:0009694//jasmonic acid metabolic process;GO:0009755//hormone-mediated signaling pathway;GO:0010038//response to metal ion;GO:0010243//response to organonitrogen compound

## Sheet: T1-P-vs-T2-P
id	T1-P_mean	T2-P_mean	log2(fc)	PValue	FDR	Symbol	Description
SMEL_001g119360.1	0.346667	0.001	-8.4	0.00537865	0.0205565	BHLH113	transcription factor bHLH113 [Solanum pennellii]
SMEL_007g283110.1	0.27	0.001	-8.07682	0.0317485	0.0904439	BHLH41	transcription factor bHLH5 [Diospyros kaki]
SMEL_000g019970.1	0.0366667	0.001	-5.1964	0.672209	1	BHLH25	PREDICTED: transcription factor bHLH18-like [Solanum tuberosum]
MSTRG.15000	7.03	0.6	-3.6	1.21e-09	1.65e-08	SCRM2	transcription factor bHLH61 [Solanum lycopersicum]
SMEL_003g169260.1	0.2	0.0166667	-3.58496	0.23634	0.414726	MYB14	PREDICTED: myb-related protein Myb4-like [Solanum tuberosum]
SMEL_007g288640.1	1.23	10.41	3.08124	1.30569e-09	1.77613e-08	--	PREDICTED: transcription factor MYB90-like [Solanum tuberosum]
SMEL_000g059800.1	22.52	206.783	3.2	4.72e-92	2.03e-89	PAP	light-induced protein, chloroplastic [Solanum pennellii]
SMEL_005g230690.1	44.3867	425.03	3.3	7.81e-102	4.16e-99	PAL	phenylalanine ammonia-lyase 2 [Solanum lycopersicum]
SMEL_008g312020.1	0.866667	10.1633	3.6	6.91e-44	7.89e-42	CRYD	cryptochrome DASH, chloroplastic/mitochondrial [Solanum tuberosum]
SMEL_002g159530.1	0.16	2	3.6	1.92e-09	2.55e-08	GT5	anthocyanidin 3-O-glucosyltransferase 5-like [Nicotiana tabacum]
SMEL_004g200420.1	0.183333	2.36667	3.7	1.22e-09	1.66e-08	BAN	anthocyanidin reductase-like isoform X1 [Solanum tuberosum]
SMEL_010g353880.1	0.33	4.67667	3.82494	5.51229e-25	2.77188e-23	CRTISO	PREDICTED: prolycopene isomerase 1, chloroplastic [Solanum tuberosum]
SMEL_007g289340.1	0.0333333	0.506667	3.9	0.0123972	0.041779	MYB106	transcription factor MYB15-like [Solanum pennellii]
SMEL_009g323880.1	4.37	64.4867	3.9	3.34e-110	1.97e-107	UVR8	ultraviolet-B receptor UVR8-like isoform X3 [Solanum tuberosum]
SMEL_001g120500.1	1.36667	28.1867	4.4	1.87e-09	2.48e-08	MYB1	Myb1 [Solanum melongena]
SMEL_004g208320.1	2.47	58.8033	4.6	1.35e-61	2.9e-59	FL	flavonol synthase/flavanone 3-hydroxylase [Solanum tuberosum]
SMEL_008g299200.1	0.08	1.97	4.6	1.27e-06	1.12e-05	MYB5	transcription factor MYB7-like [Solanum pennellii]
SMEL_003g185030.1	1.88667	55.2767	4.9	1.48e-87	5.69e-85	4CL3	4-coumarate--CoA ligase 2-like [Solanum pennellii]
SMEL_003g199040.1	1.58667	47.06	4.9	3.12e-117	2.05e-114	GL2	homeobox-leucine zipper protein GLABRA 2 [Solanum lycopersicum]
SMEL_011g363370.1	0.256667	9.21333	5.2	1.39e-59	2.77e-57	COP1	E3 ubiquitin-protein ligase COP1-like isoform X2 [Solanum lycopersicum]
SMEL_000g075650.1	0.493333	20.0867	5.3	7.72e-87	2.88e-84	UVR3	Cryptochrome-1 [Capsicum annuum]
SMEL_001g152670.1	0.296667	12.8467	5.4	1.01e-46	1.28e-44	PAP12	probable plastid-lipid-associated protein 12, chloroplastic [Capsicum annuum]
SMEL_012g396830.1	0.09	5.94	6	3.74e-07	3.63e-06	BIC1	protein BIC1 [Solanum pennellii]
SMEL_009g326640.1	0.663333	114.423	7.4	3.62e-104	2.08e-101	BHLH42	TT8 [Solanum melongena]
SMEL_005g226510.1	2.4	466.313	7.6	3e-285	1.68e-281	CHI3	probable chalcone--flavonone isomerase 3 [Solanum pennellii]
SMEL_000g031500.1	8.94	1945.3	7.8	1.27e-288	9.48e-285	AN3	flavanone 3-hydroxylase [Solanum melongena]
SMEL_010g353630.1	0.996667	319.99	8.3	4.02e-49	5.45e-47	CHI	chalcone isomerase [Solanum melongena]
SMEL_000g030720.1	2.04667	708.21	8.4	2.85e-214	5.32e-211	DFRA	dihydroflavonol 4-reductase [Solanum melongena]
SMEL_005g234690.1	1.54	516.39	8.4	3.14e-209	5.4e-206	RT	anthocyanidin 3-O-glucosyltransferase [Solanum tuberosum]
SMEL_012g398880.1	2.74333	933.643	8.4108	1.09419e-263	3.49781e-260	CYP75A2	RecName: Full=Flavonoid 3',5'-hydroxylase; Short=F3'5'H; AltName: Full=CYPLXXVA2; AltName: Full=Cytochrome P450 75A2; AltName: Full=P-450EG1 [Solanum melongena]
SMEL_010g357530.1	2.48667	908.277	8.5	3.35e-251	9.38e-248	GT	RecName: Full=Anthocyanidin 3-O-glucosyltransferase; AltName: Full=Flavonol 3-O-glucosyltransferase; AltName: Full=UDP-glucose flavonoid 3-O-glucosyltransferase [Solanum melongena]
SMEL_005g227980.1	0.573333	224.78	8.6	2.05e-121	1.43e-118	CHS2	chalcone synthase [Iochroma cyaneum]
SMEL_007g289310.1	0.001	0.396667	8.6	0.0109683	0.0377131	MYB106	transcription factor MYB15-like [Solanum pennellii]
SMEL_008g318060.1	2.45	1196.48	8.9	4.75e-273	2.13e-269	ANT17	anthocyanin synthase [Solanum melongena]
SMEL_009g331690.1	0.05	45.9033	9.8	8.05e-21	3.18e-19	FAOMT	flavonoid 3',5'-methyltransferase [Solanum lycopersicum]
SMEL_012g396840.1	0.001	0.99	10	0.000388581	0.00207129	BIC1	protein BIC1 [Solanum pennellii]
MSTRG.21143	0.001	10.89	13.4	3.69e-16	1.01e-14	BHLH42	anthocyanin-related transcription factor TT8 [Solanum melongena]
SMEL_005g227920.1	0.001	18.4267	14.2	5.6e-12	1.02e-10	CHS2	chalcone synthase 2 [Nicotiana sylvestris]

## Sheet: CK1-NP-vs-T1-NP
id	CK1-NP_mean	T1-NP_mean	log2(fc)	PValue	FDR	Symbol	Description
SMEL_012g396830.1	4.20667	0.001	-12	5.2e-09	1.28e-07	BIC1	protein BIC1 [Solanum pennellii]
SMEL_012g396840.1	0.893333	0.001	-9.8	0.000467143	0.00437313	BIC1	protein BIC1 [Solanum pennellii]
SMEL_008g299200.1	0.0966667	0.001	-6.59495	0.292305	1	MYB5	transcription factor MYB7-like [Solanum pennellii]
SMEL_011g363370.1	6.64667	0.113333	-5.9	4.75e-45	1.01e-42	COP1	E3 ubiquitin-protein ligase COP1-like isoform X2 [Solanum lycopersicum]
SMEL_004g213290.1	0.723333	0.02	-5.2	0.000291325	0.00288345	MYB52	transcription factor MYB64-like [Solanum pennellii]
SMEL_000g075650.1	14.5433	0.426667	-5.1	2.19e-77	1.38e-74	UVR3	Cryptochrome-1 [Capsicum annuum]
SMEL_000g019970.1	0.493333	0.0166667	-4.9	0.00188027	0.0144522	BHLH25	transcription factor bHLH18-like [Solanum tuberosum]
SMEL_010g350130.1	1.46667	0.0766667	-4.3	3.75e-10	1.09e-08	MYB105	transcription factor MYB117 [Solanum lycopersicum]
SMEL_009g320510.1	5.46667	0.373333	-3.9	1.22e-07	2.41e-06	BIC1	protein BIC2-like [Solanum pennellii]
SMEL_010g352500.1	1.40333	0.0933333	-3.9	1.66e-05	0.000224222	JRG21	leucoanthocyanidin dioxygenase-like [Capsicum annuum]
SMEL_005g226510.1	535.503	38.6067	-3.8	5.38e-119	1.52e-115	CHI3	probable chalcone--flavonone isomerase 3 [Solanum pennellii]
SMEL_004g208320.1	4.89333	0.34	-3.8	5.55e-11	1.77e-09	FL	flavonol synthase/flavanone 3-hydroxylase [Solanum tuberosum]
SMEL_003g195640.1	3.08667	0.243333	-3.7	4.97e-07	8.84e-06	MYB62	Transcription factor [Capsicum annuum]
SMEL_004g200420.1	1.13667	0.0966667	-3.6	1.93e-05	0.000255976	BAN	anthocyanidin reductase-like isoform X1 [Solanum tuberosum]
MSTRG.21143	19.01	1.58	-3.6	5.12e-57	1.57e-54	BHLH42	anthocyanin-related transcription factor TT8 [Solanum melongena]
SMEL_007g289310.1	1.65	0.16	-3.4	0.00226449	0.0169004	MYB106	transcription factor MYB15-like [Solanum pennellii]
SMEL_005g227920.1	45.0533	4.56333	-3.3	4.7e-26	4.63e-24	CHS2	chalcone synthase 2 [Nicotiana sylvestris]
SMEL_010g353630.1	495.45	53.3533	-3.2	3.26e-66	1.27e-63	CHI	chalcone isomerase [Solanum melongena]
SMEL_001g120500.1	68.62	7.63333	-3.2	8.31e-56	2.48e-53	MYB1	Myb1 [Solanum melongena]
SMEL_010g353880.1	4.96333	0.543333	-3.1914	1.72e-26	1.75e-24	CRTISO	PREDICTED: prolycopene isomerase 1, chloroplastic [Solanum tuberosum]
SMEL_003g185030.1	81.0667	9.54667	-3.1	6.69e-87	6.31e-84	4CL3	4-coumarate--CoA ligase 2-like [Solanum pennellii]
SMEL_007g288640.1	24.2467	2.96	-3	1.68e-22	1.38e-20	--	transcription factor MYB90-like [Solanum tuberosum]
SMEL_005g227980.1	485.28	60.86	-3	1.9e-49	4.93e-47	CHS2	chalcone synthase [Iochroma cyaneum]
SMEL_001g153180.1	4.13333	0.533333	-3	4.53e-08	9.66e-07	MYB5	transcription repressor MYB5-like [Solanum tuberosum]
SMEL_007g275930.1	0.31	8.58	4.8	1.61e-42	3.09e-40	4CL2	4-coumarate--CoA ligase 2-like [Solanum tuberosum]

## Sheet: T1-NP-vs-T2-NP
id	T1-NP_mean	T2-NP_mean	log2(fc)	PValue	FDR	Symbol	Description
SMEL_007g283110.1	0.41	0.0133333	-4.9	0.00436312	0.020213	BHLH41	transcription factor bHLH5 [Diospyros kaki]
SMEL_003g169260.1	0.92	0.0366667	-4.6	0.00654145	0.02819	MYB14	myb-related protein Myb4-like [Solanum tuberosum]
SMEL_000g033550.1	1.56667	0.0733333	-4.4	3.94e-11	1.28e-09	--	Myb-like protein [Actinidia chinensis var. chinensis] [Actinidia chinensis]
SMEL_000g019970.1	0.0166667	0.001	-4.05889	0.837466	1	BHLH25	PREDICTED: transcription factor bHLH18-like [Solanum tuberosum]
SMEL_003g180920.1	11.3667	0.726667	-4	4.83e-08	9.21e-07	BHLH120	transcription factor bHLH36-like [Solanum tuberosum]
SMEL_001g132360.1	5.14667	0.346667	-3.9	6.77e-11	2.12e-09	DODA	4,5-DOPA dioxygenase extradiol-like [Solanum tuberosum]
SMEL_002g167520.1	1.98667	0.196667	-3.3	1.52e-05	0.000160898	MYB94	myb-related protein 306-like [Solanum lycopersicum]
MSTRG.15000	11.66	1.3	-3.2	2.87e-10	8.09e-09	SCRM2	transcription factor bHLH61 [Solanum lycopersicum]
SMEL_008g318060.1	253.82	2058.77	3.01991	1.09412e-80	1.28473e-77	ANT17	anthocyanin synthase [Solanum melongena]
SMEL_000g031500.1	305.817	2562.45	3.1	3.46e-70	3.22e-67	AN3	flavanone 3-hydroxylase [Solanum melongena]
SMEL_010g353630.1	53.3533	456.32	3.1	4.82e-34	9.35e-32	CHI	chalcone isomerase [Solanum melongena]
SMEL_005g234690.1	93.76	786.327	3.1	7.39e-172	5.5e-168	RT	anthocyanidin 3-O-glucosyltransferase [Solanum tuberosum]
SMEL_012g398880.1	172.68	1627.76	3.23672	9.04953e-144	5.04738e-140	CYP75A2	RecName: Full=Flavonoid 3',5'-hydroxylase; Short=F3'5'H; AltName: Full=CYPLXXVA2; AltName: Full=Cytochrome P450 75A2; AltName: Full=P-450EG1 [Solanum melongena]
SMEL_009g326640.1	21.57	206.087	3.3	5.3e-112	1.48e-108	BHLH42	TT8 [Solanum melongena]
SMEL_010g357530.1	166.83	1663.65	3.3	3.93e-97	7.3e-94	GT	RecName: Full=Anthocyanidin 3-O-glucosyltransferase; AltName: Full=Flavonol 3-O-glucosyltransferase; AltName: Full=UDP-glucose flavonoid 3-O-glucosyltransferase [Solanum melongena]
SMEL_001g152670.1	0.463333	5.13333	3.46977	1.89309e-14	9.262e-13	PAP12	PREDICTED: probable plastid-lipid-associated protein 12, chloroplastic [Capsicum annuum]
SMEL_005g230690.1	30.5067	417.343	3.77404	1.17117e-113	3.7327e-110	PAL	phenylalanine ammonia-lyase 2 [Solanum lycopersicum]
MSTRG.21143	1.58	22.1267	3.8	1.02e-47	3.44e-45	BHLH42	anthocyanin-related transcription factor TT8 [Solanum melongena]
SMEL_005g226510.1	38.6067	564.103	3.9	5.04e-66	3.75e-63	CHI3	probable chalcone--flavonone isomerase 3 [Solanum pennellii]
SMEL_009g320510.1	0.373333	6.27667	4.1	2.37e-08	4.78e-07	BIC1	protein BIC2-like [Solanum pennellii]
SMEL_007g289330.1	0.416667	8.10667	4.3	2.2e-16	1.37e-14	MYB106	transcription factor MYB15-like [Solanum pennellii]
SMEL_000g075650.1	0.426667	8.68333	4.34707	1.09999e-22	1.10544e-20	UVR3	Cryptochrome-1 [Capsicum annuum]
SMEL_007g289340.1	0.12	2.54667	4.4	1.5e-06	2.07e-05	MYB106	transcription factor MYB15-like [Solanum pennellii]
SMEL_005g227590.1	0.05	1.21667	4.6	0.0124621	0.0477387	MYB78	transcription factor MYB108 [Solanum tuberosum]
SMEL_004g208320.1	0.34	8.7	4.7	1.17e-17	8.13e-16	FL	flavonol synthase/flavanone 3-hydroxylase [Solanum tuberosum]
SMEL_007g289310.1	0.16	8.23	5.7	0.000603715	0.00391993	MYB106	transcription factor MYB15-like [Solanum pennellii]
SMEL_011g363370.1	0.113333	6.27667	5.8	9.96e-28	1.41e-25	COP1	E3 ubiquitin-protein ligase COP1-like isoform X2 [Solanum lycopersicum]
SMEL_008g299200.1	0.001	0.173333	7.43741	0.188414	1	MYB5	transcription factor MYB7-like [Solanum pennellii]
SMEL_012g396840.1	0.001	0.513333	9.00375	0.0260561	0.0852737	BIC1	protein BIC1 [Solanum pennellii]
SMEL_012g396830.1	0.001	3.04667	11.6	4.08e-06	5.07e-05	BIC1	protein BIC1 [Solanum pennellii]

## Sheet: T1-P-vs-T1-NP
id	T1-P_mean	T1-NP_mean	log2(fc)	Symbol	Description	KEGG_A_class	KEGG_B_class	Pathway	K_ID	GO Component	GO Function	GO Process
SMEL_000g031500.1	8.94	305.817	5.09625	AN3	flavanone 3-hydroxylase [Solanum melongena]	-	-	-	-	-	-	GO:0006810//transport
SMEL_008g318060.1	2.45	253.82	6.69488	ANT17	anthocyanin synthase [Solanum melongena]	-	-	-	-	GO:0016020//membrane	-	GO:0015833//peptide transport;GO:0045491//xylan metabolic process;GO:0051707//response to other organism
SMEL_009g326640.1	0.663333	21.57	5.02315	BHLH42	TT8 [Solanum melongena]	-	-	-	-	-	-	-
MSTRG.21143	0.001	1.58	10.6257	BHLH42	anthocyanin-related transcription factor TT8 [Solanum melongena]	-	-	-	-	GO:0031224//intrinsic component of membrane	GO:0005215//transporter activity	GO:0044763//single-organism cellular process
SMEL_010g353630.1	0.996667	53.3533	5.74232	CHI	chalcone isomerase [Solanum melongena]	-	-	-	-	-	GO:0016616//oxidoreductase activity, acting on the CH-OH group of donors, NAD or NADP as acceptor	GO:0044710//single-organism metabolic process
SMEL_005g226510.1	2.4	38.6067	4.00774	CHI3	probable chalcone--flavonone isomerase 3 [Solanum pennellii]	-	-	-	-	GO:0030312//external encapsulating structure	-	GO:0000902//cell morphogenesis;GO:0009827//plant-type cell wall modification;GO:0048646//anatomical structure formation involved in morphogenesis
SMEL_005g227980.1	0.573333	60.86	6.72998	CHS2	chalcone synthase [Iochroma cyaneum]	-	-	-	-	GO:0031224//intrinsic component of membrane	GO:0016491//oxidoreductase activity;GO:0046906//tetrapyrrole binding;GO:0046914//transition metal ion binding	GO:0044710//single-organism metabolic process
SMEL_005g227920.1	0.001	4.56333	12.1559	CHS2	chalcone synthase 2 [Nicotiana sylvestris]	-	-	-	-	GO:0043231//intracellular membrane-bounded organelle	GO:0001071//nucleic acid binding transcription factor activity;GO:0003677//DNA binding	GO:0003006//developmental process involved in reproduction;GO:0009799//specification of symmetry;GO:0009933//meristem structural organization;GO:0009943//adaxial/abaxial axis specification;GO:0010087//phloem or xylem histogenesis;GO:0010468//regulation of gene expression;GO:0030154//cell differentiation
SMEL_012g398880.1	2.74333	172.68	5.97603	CYP75A2	RecName: Full=Flavonoid 3',5'-hydroxylase; Short=F3'5'H; AltName: Full=CYPLXXVA2; AltName: Full=Cytochrome P450 75A2; AltName: Full=P-450EG1 [Solanum melongena]	-	-	-	-	-	-	GO:0002524//hypersensitivity
SMEL_000g030720.1	2.04667	184.393	6.49337	DFRA	dihydroflavonol 4-reductase [Solanum melongena]	-	-	-	-	-	-	-
SMEL_009g331690.1	0.05	15.9267	8.3153	FAOMT	flavonoid 3',5'-methyltransferase [Solanum lycopersicum]	Genetic Information Processing;Genetic Information Processing	Folding, sorting and degradation;Folding, sorting and degradation	ko04141//Protein processing in endoplasmic reticulum;ko04120//Ubiquitin mediated proteolysis	K10575;K10575	GO:0043231//intracellular membrane-bounded organelle	GO:0008172//S-methyltransferase activity;GO:0016879//ligase activity, forming carbon-nitrogen bonds;GO:0019787//ubiquitin-like protein transferase activity;GO:0032550//purine ribonucleoside binding	GO:0006259//DNA metabolic process;GO:0019941//modification-dependent protein catabolic process;GO:0032446//protein modification by small protein conjugation
SMEL_005g234690.1	1.54	93.76	5.92797	RT	anthocyanidin 3-O-glucosyltransferase [Solanum tuberosum]	-	-	-	-	-	-	-
SMEL_009g335870.1	0.486667	0.0133333	-5.18982	UGT75C1	anthocyanin 5-O-glucosyltransferase [Solanum nigrum]	Metabolism;Metabolism;Metabolism;Organismal Systems	Global and overview maps;Global and overview maps;Biosynthesis of other secondary metabolites;Environmental adaptation	ko01100//Metabolic pathways;ko01110//Biosynthesis of secondary metabolites;ko00941//Flavonoid biosynthesis;ko04712//Circadian rhythm - plant	K00660;K00660;K00660;K00660	GO:0005774//vacuolar membrane	GO:0016747//transferase activity, transferring acyl groups other than amino-acyl groups;GO:0046983//protein dimerization activity	GO:0006464//cellular protein modification process;GO:0009411//response to UV;GO:0009813//flavonoid biosynthetic process;GO:0034285//response to disaccharide;GO:0060918//auxin transport

## Sheet: T2-P-vs-T2-NP
id	T2-P_mean	T2-NP_mean	log2(fc)	Symbol	Description	KEGG_A_class	KEGG_B_class	Pathway	K_ID	GO Component	GO Function	GO Process
SMEL_002g159530.1	2	0.186667	-3.42146	GT5	anthocyanidin 3-O-glucosyltransferase 5-like [Nicotiana tabacum]	Metabolism	Biosynthesis of other secondary metabolites	ko00940//Phenylpropanoid biosynthesis	K12356	-	-	-
SMEL_007g289330.1	0.98	8.10667	3.04826	MYB106	transcription factor MYB15-like [Solanum pennellii]	-	-	-	-	-	GO:0005488//binding	-
SMEL_007g289310.1	0.396667	8.23	4.37489	MYB106	transcription factor MYB15-like [Solanum pennellii]	-	-	-	-	-	GO:0005488//binding	-
SMEL_008g299200.1	1.97	0.173333	-3.50657	MYB5	transcription factor MYB7-like [Solanum pennellii]	-	-	-	-	-	GO:0005488//binding	GO:0009987//cellular process
