# Supplementary material for: Determining the Effects of Light on the Fruit Peel Quality of Photosensitive and Nonphotosensitive Eggplant
Source: Plants (Basel). 2022 Aug 12;11(16):2095. doi: 10.3390/plants11162095 (PMC9416183; doi:10.3390/plants11162095)
Supplement: Supplementary file 1 [file plants-11-02095-s001.zip › Supplementary file S3.xlsx]

## Sheet: CK1-p-vs-T1-p
id	log2(fc)	PValue	FDR	Symbol	Description
SMEL_006g268870.1	-12.035	7.87764e-05	0.000755084	LBD12	PREDICTED: LOB domain-containing protein 12-like [Solanum tuberosum]
SMEL_007g288830.1	-8.89684	6.2634e-06	7.53922e-05	BMY1	PREDICTED: beta-amylase-like [Solanum tuberosum]
SMEL_000g023830.1	-8.71425	0.000283709	0.00236713	PG1	PREDICTED: polygalacturonase [Solanum tuberosum]
SMEL_002g166390.1	-7.08002	1.22676e-11	3.16248e-10	SNL6	cinnamoyl-CoA reductase-like SNL6 [Solanum pennellii]
SMEL_009g334830.1	-6.6011	2.18817e-07	3.35761e-06	GRP	PREDICTED: glycine-rich protein-like isoform X2 [Solanum tuberosum]
SMEL_003g185030.1	-4.95189	4.8313e-162	5.27458e-159	4CL3	4-coumarate--CoA ligase 2-like [Solanum pennellii]
SMEL_010g355530.1	-4.2891	3.85172e-06	4.79489e-05	COMT1	caffeic acid 3-O-methyltransferase 1-like [Solanum pennellii]
SMEL_007g288980.1	-4.20945	0.00711705	0.0382949	FLA21	PREDICTED: fasciclin-like arabinogalactan protein 21 [Solanum tuberosum]
SMEL_000g038810.1	-4.09311	7.75191e-07	1.09202e-05	At5g40240	WAT1-related protein At5g40240-like [Solanum pennellii]
SMEL_008g298310.1	-3.95701	1.33536e-11	3.42626e-10	BAM3	PREDICTED: beta-amylase 3, chloroplastic-like [Solanum tuberosum]
SMEL_009g334850.1	-3.55164	4.89965e-05	0.000489853	--	PREDICTED: glycine-rich cell wall structural protein-like isoform X1 [Solanum tuberosum]
SMEL_004g210780.1	3.15934	1.90282e-17	7.79336e-16	BGAL16	PREDICTED: beta-galactosidase 16-like isoform X1 [Solanum tuberosum]
SMEL_012g381650.1	3.42848	7.4e-62	1.79532e-59	TTS1	beta-amyrin synthase isoform X1 [Solanum pennellii]
SMEL_011g365030.1	5.53398	0.000262695	0.00221124	GLU3	PREDICTED: endoglucanase 12 [Solanum tuberosum]

## Sheet: T1-p-vs-T2-p
id	log2(fc)	PValue	FDR	Symbol	Description
SMEL_010g340200.1	-8.29155	0.00116645	0.00543724	XTH16	xyloglucan endotransglucosylase/hydrolase protein 22-like [Gossypium australe]
SMEL_004g214290.1	-6.32193	0.538463	1	EP3	PREDICTED: endochitinase EP3 [Solanum tuberosum]
SMEL_000g036310.1	-5.08287	2.39332e-05	0.000167832	CEL1	Endoglucanase 3 [Capsicum annuum]
SMEL_000g002810.1	-4.90689	0.677485	1	BACOVA_02659	GH3 beta-glucosidase [Solanum torvum]
SMEL_010g340210.1	-4.31079	6.75459e-05	0.000431726	XTH16	xyloglucan endotransglucosylase/hydrolase protein 22-like [Gossypium australe]
SMEL_012g381650.1	-4.09735	6.44439e-08	7.07239e-07	TTS1	beta-amyrin synthase isoform X1 [Solanum pennellii]
SMEL_000g056790.1	-3.96162	6.06652e-31	4.02821e-29	XTH16	PREDICTED: xyloglucan endotransglucosylase/hydrolase 2-like [Capsicum annuum]
SMEL_012g386730.1	-3.76623	1.41941e-06	1.24459e-05	PMEI3	pectinesterase inhibitor 4-like [Solanum pennellii]
SMEL_003g176700.1	-3.72316	4.57127e-28	2.67079e-26	At1g48100	polygalacturonase At1g48100-like [Solanum lycopersicum]
SMEL_009g330180.1	-3.67756	6.42093e-08	7.05011e-07	At4g02290	endo-1,4-beta-glucanase precursor [Solanum lycopersicum]
SMEL_000g046200.1	-3.65208	0.00154455	0.00697362	At1g09380	PREDICTED: WAT1-related protein At1g09380-like [Solanum tuberosum]
SMEL_001g124190.1	-3.61176	2.47464e-10	3.7065e-09	At1g09380	PREDICTED: WAT1-related protein At1g09380-like [Solanum tuberosum]
SMEL_000g072610.1	-3.18719	4.33182e-07	4.16201e-06	XTH23	probable xyloglucan endotransglucosylase/hydrolase protein 23 isoform X1 [Solanum pennellii]
SMEL_005g224290.1	-3.0624	4.66402e-24	2.22057e-22	GSVIVT00026920001	PREDICTED: probable polygalacturonase isoform X1 [Capsicum annuum]
SMEL_004g210780.1	-3.05854	1.9063e-15	4.88628e-14	BGAL16	PREDICTED: beta-galactosidase 16-like isoform X1 [Solanum tuberosum]
SMEL_001g119260.1	3.0702	1.34254e-15	3.48919e-14	CAD14	PREDICTED: probable cinnamyl alcohol dehydrogenase 1 [Solanum tuberosum]
SMEL_001g134500.1	3.30927	6.57113e-13	1.30588e-11	XTH30	xyloglucan endotransglucosylase-hydrolase precursor [Solanum lycopersicum]
SMEL_000g071050.1	3.36839	0.00092434	0.00444243	CAD6	PREDICTED: probable cinnamyl alcohol dehydrogenase 6 [Nicotiana tomentosiformis]
SMEL_007g288980.1	3.45943	0.0488294	0.127542	FLA21	PREDICTED: fasciclin-like arabinogalactan protein 21 [Solanum tuberosum]
SMEL_008g298310.1	3.50827	6.49924e-10	9.21632e-09	BAM3	PREDICTED: beta-amylase 3, chloroplastic-like [Solanum tuberosum]
SMEL_011g374220.1	3.51748	0.00101176	0.00480683	XTH27	PREDICTED: probable xyloglucan endotransglucosylase/hydrolase protein 28 [Capsicum annuum]
SMEL_000g061540.1	3.52504	1.7538e-06	1.51349e-05	CHI17	endochitinase-like [Quercus suber]
SMEL_007g286200.1	3.60316	0.000481296	0.0025029	PFK3	PREDICTED: ATP-dependent 6-phosphofructokinase 6-like isoform X1 [Solanum tuberosum]
SMEL_000g038810.1	4.21464	1.12046e-07	1.18099e-06	At5g40240	WAT1-related protein At5g40240-like [Solanum pennellii]
SMEL_005g226640.1	4.62538	2.17008e-07	2.18443e-06	LAC5	PREDICTED: laccase-12-like [Solanum tuberosum]
SMEL_005g226670.1	4.62538	2.17008e-07	2.18443e-06	LAC5	PREDICTED: laccase-12-like [Solanum tuberosum]
SMEL_003g185030.1	4.87276	1.4758e-87	5.69378e-85	4CL3	4-coumarate--CoA ligase 2-like [Solanum pennellii]
SMEL_010g355530.1	4.89239	3.45074e-08	3.92763e-07	COMT1	caffeic acid 3-O-methyltransferase 1-like [Solanum pennellii]
SMEL_006g261200.1	5	0.00326289	0.0133505	PV42A	SNF1-related protein kinase regulatory subunit gamma-like PV42a [Solanum pennellii]
SMEL_010g360190.1	5.82443	0.509504	1	GNS1	glucan endo-1,3-beta-glucosidase, acidic-like [Solanum pennellii]
SMEL_006g268870.1	7.16323	0.35522	1	LBD12	PREDICTED: LOB domain-containing protein 12-like [Solanum tuberosum]
SMEL_002g166390.1	7.29829	6.55393e-12	1.18082e-10	SNL6	cinnamoyl-CoA reductase-like SNL6 [Solanum pennellii]
SMEL_000g023830.1	7.78136	0.00912012	0.0322403	PG1	PREDICTED: polygalacturonase [Solanum tuberosum]
SMEL_008g312810.1	8.55714	0.000866223	0.00419283	PAE11	PREDICTED: pectin acetylesterase 11-like [Capsicum annuum]
SMEL_007g288830.1	11.3498	1.87238e-12	3.56562e-11	BMY1	PREDICTED: beta-amylase-like [Solanum tuberosum]

## Sheet: CK1-Np-vs-T1-Np
id	log2(fc)	PValue	FDR	Symbol	Description
SMEL_010g360190.1	-10.0724	5.4e-05	0.000642458	GNS1	glucan endo-1,3-beta-glucosidase, acidic-like [Solanum pennellii]
SMEL_012g383610.1	-9.38802	0.000938103	0.00804657	PRP4	Proline-rich protein 4 [Capsicum baccatum]
SMEL_006g268870.1	-9.38682	3.75e-14	1.64e-12	LBD12	PREDICTED: LOB domain-containing protein 12-like [Solanum tuberosum]
SMEL_001g125550.1	-9.17159	0.00218828	0.0164182	LBD20	PREDICTED: LOB domain-containing protein 20 [Solanum tuberosum]
SMEL_000g061540.1	-6.78316	1	1	CHI17	endochitinase-like [Quercus suber]
SMEL_009g334830.1	-6.57735	1	1	GRP	PREDICTED: glycine-rich protein-like isoform X2 [Solanum tuberosum]
SMEL_007g288830.1	-6.43741	0.082029	0.276915	BMY1	PREDICTED: beta-amylase-like [Solanum tuberosum]
SMEL_000g023830.1	-6.36194	3.45e-06	5.34e-05	PG1	PREDICTED: polygalacturonase [Solanum tuberosum]
SMEL_002g166390.1	-6.35579	2.59e-09	6.68e-08	SNL6	cinnamoyl-CoA reductase-like SNL6 [Solanum pennellii]
SMEL_005g224560.1	-5.91949	1.02e-11	3.48e-10	PME12	PREDICTED: probable pectinesterase/pectinesterase inhibitor 12 [Capsicum annuum]
SMEL_007g282400.1	-5.0528	3.39e-13	1.37e-11	CSLG1	PREDICTED: cellulose synthase-like protein G2 [Capsicum annuum]
SMEL_007g282400.1	-5.0528	3.39e-13	1.37e-11	CSLG1	PREDICTED: cellulose synthase-like protein G2 [Capsicum annuum]
SMEL_001g142120.1	-4.80505	3.87e-05	0.000476139	GLUB2	Glucan endo-1,3-beta-glucosidase, basic isoform 2 [Capsicum baccatum]
SMEL_004g214290.1	-4.61275	0.00132967	0.0107725	EP3	PREDICTED: endochitinase EP3 [Solanum tuberosum]
SMEL_005g226640.1	-4.53605	1.04e-07	2.08e-06	LAC5	PREDICTED: laccase-12-like [Solanum tuberosum]
SMEL_008g298310.1	-4.28322	8.55e-10	2.38e-08	BAM3	PREDICTED: beta-amylase 3, chloroplastic-like [Solanum tuberosum]
SMEL_000g071390.1	-4.08746	0.000101473	0.00112595	CYP716A12	PREDICTED: beta-amyrin 28-oxidase-like [Solanum tuberosum]
SMEL_000g071050.1	-3.74723	0.00422224	0.0282682	CAD6	PREDICTED: probable cinnamyl alcohol dehydrogenase 6 [Nicotiana tomentosiformis]
SMEL_000g038810.1	-3.65711	5.42e-07	9.58e-06	At5g40240	WAT1-related protein At5g40240-like [Solanum pennellii]
SMEL_011g374220.1	-3.54046	2.46e-06	3.9e-05	XTH27	PREDICTED: probable xyloglucan endotransglucosylase/hydrolase protein 28 [Capsicum annuum]
SMEL_009g334850.1	-3.52356	4.83e-19	3.08e-17	--	PREDICTED: glycine-rich cell wall structural protein-like isoform X1 [Solanum tuberosum]
SMEL_010g336430.1	-3.11508	5.25e-167	3.96e-163	LPR2	PREDICTED: multicopper oxidase LPR2 [Solanum tuberosum]
SMEL_003g185030.1	-3.08604	6.69e-87	6.31e-84	4CL3	4-coumarate--CoA ligase 2-like [Solanum pennellii]
SMEL_001g119260.1	-3.07961	1.16e-30	1.46e-28	CAD14	PREDICTED: probable cinnamyl alcohol dehydrogenase 1 [Solanum tuberosum]
SMEL_006g265770.1	4.22127	3.3e-05	0.000412987	BACOVA_02659	GH3 beta-glucosidase [Solanum torvum]
SMEL_007g275930.1	4.79064	1.61e-42	3.09e-40	4CL2	PREDICTED: 4-coumarate--CoA ligase 2-like [Solanum tuberosum]
SMEL_012g381650.1	7.21214	7.98e-14	3.38e-12	TTS1	beta-amyrin synthase isoform X1 [Solanum pennellii]

## Sheet: T1-np-vs-T2-np
id	log2(fc)	PValue	FDR	Symbol	Description
SMEL_006g265770.1	-10.4818	1.62343e-08	3.39445e-07	BACOVA_02659	GH3 beta-glucosidase [Solanum torvum]
SMEL_010g340200.1	-7.73697	0.00725863	0.0307287	XTH16	xyloglucan endotransglucosylase/hydrolase protein 22-like [Gossypium australe]
SMEL_012g381650.1	-6.42626	6.37676e-44	1.87191e-41	TTS1	beta-amyrin synthase isoform X1 [Solanum pennellii]
SMEL_000g036120.1	-5.9542	0.000356477	0.00250646	XTH10	probable xyloglucan endotransglucosylase/hydrolase protein 10 [Solanum pennellii]
SMEL_001g119810.1	-5.9542	0.000356477	0.00250646	XTH10	probable xyloglucan endotransglucosylase/hydrolase protein 10 [Solanum pennellii]
SMEL_004g214290.1	-5.64386	0.668311	1	EP3	PREDICTED: endochitinase EP3 [Solanum tuberosum]
SMEL_000g036310.1	-5.54638	6.75721e-10	1.81194e-08	CEL1	Endoglucanase 3 [Capsicum annuum]
SMEL_007g273230.1	-5.30986	0.000473948	0.00320417	CHIT5B	PREDICTED: acidic mammalian chitinase-like [Solanum tuberosum]
SMEL_010g348110.1	-4.6939	1.82244e-07	3.09427e-06	At1g64760	Glucan endo-1,3-beta-glucosidase 8 [Capsicum baccatum]
SMEL_000g002810.1	-4.62449	3.50723e-05	0.000336398	BACOVA_02659	GH3 beta-glucosidase [Solanum torvum]
SMEL_012g383180.1	-4.4309	8.87454e-11	2.73468e-09	CHTB2	RecName: Full=Endochitinase 2; Flags: Precursor [Solanum tuberosum]
SMEL_006g247770.1	-4.25574	3.09443e-06	3.94947e-05	EXPA6	expansin9 precursor [Solanum lycopersicum]
SMEL_003g176700.1	-4.07407	1.45314e-19	1.14963e-17	At1g48100	polygalacturonase At1g48100-like [Solanum lycopersicum]
SMEL_006g265720.1	-4	0.00266611	0.0134572	At2g27500	PREDICTED: glucan endo-1,3-beta-glucosidase 14-like [Capsicum annuum]
SMEL_005g224290.1	-3.87419	1.55814e-08	3.27635e-07	GSVIVT00026920001	PREDICTED: probable polygalacturonase isoform X1 [Capsicum annuum]
SMEL_012g386730.1	-3.68821	0.00344126	0.0165999	PMEI3	pectinesterase inhibitor 4-like [Solanum pennellii]
SMEL_012g383170.1	-3.66838	4.07722e-06	5.06192e-05	CHTB1	RecName: Full=Endochitinase 1; Flags: Precursor [Solanum tuberosum]
SMEL_000g072610.1	-3.62936	1.92539e-07	3.24928e-06	XTH23	probable xyloglucan endotransglucosylase/hydrolase protein 23 isoform X1 [Solanum pennellii]
SMEL_001g124190.1	-3.62803	3.00081e-07	4.8513e-06	At1g09380	PREDICTED: WAT1-related protein At1g09380-like [Solanum tuberosum]
SMEL_009g330460.1	-3.58769	4.55469e-16	2.72427e-14	CSLD5	PREDICTED: cellulose synthase-like protein D5 [Solanum tuberosum]
SMEL_012g383190.1	-3.39877	2.88218e-13	1.23419e-11	CHTB1	RecName: Full=Endochitinase 2; Flags: Precursor [Solanum tuberosum]
SMEL_009g319720.1	-3.3821	1.83806e-13	7.99357e-12	CEL1	Endoglucanase 8 [Capsicum chinense]
SMEL_010g340210.1	-3.37638	0.036113	0.109319	XTH16	xyloglucan endotransglucosylase/hydrolase protein 22-like [Gossypium australe]
SMEL_003g192190.1	-3.33065	4.123e-05	0.000386488	COBL4	COBRA-like protein 3 [Dichanthelium oligosanthes]
SMEL_000g056790.1	-3.12472	0.00133261	0.00766054	XTH16	PREDICTED: xyloglucan endotransglucosylase/hydrolase 2-like [Capsicum annuum]
SMEL_004g203860.1	-3.078	8.96727e-07	1.30673e-05	CEL5	PREDICTED: endoglucanase 3-like [Capsicum annuum]
SMEL_003g187110.1	-3.06547	5.35855e-11	1.71274e-09	SUS6	sucrose synthase 5-like [Solanum pennellii]
SMEL_010g336430.1	3.04895	6.90853e-60	3.66975e-57	LPR2	PREDICTED: multicopper oxidase LPR2 [Solanum tuberosum]
SMEL_000g038810.1	3.17403	5.66463e-05	0.000512689	At5g40240	WAT1-related protein At5g40240-like [Solanum pennellii]
SMEL_005g241500.1	3.23501	2.25373e-26	2.95769e-24	CTL1	PREDICTED: chitinase-like protein 1 [Nicotiana attenuata]
SMEL_007g282400.1	3.89	2.56389e-05	0.000255359	CSLG1	PREDICTED: cellulose synthase-like protein G2 [Capsicum annuum]
SMEL_007g282400.1	3.89	2.56389e-05	0.000255359	CSLG1	PREDICTED: cellulose synthase-like protein G2 [Capsicum annuum]
SMEL_006g268870.1	4.5025	0.00664445	0.0285237	LBD12	PREDICTED: LOB domain-containing protein 12-like [Solanum tuberosum]
SMEL_001g119260.1	4.50621	9.37299e-07	1.35698e-05	CAD14	PREDICTED: probable cinnamyl alcohol dehydrogenase 1 [Solanum tuberosum]
SMEL_012g399150.1	4.80673	9.31879e-05	0.000793217	XTH31	PREDICTED: xyloglucan endotransglucosylase/hydrolase protein 31-like [Solanum tuberosum]
SMEL_011g374220.1	4.82791	1	1	XTH27	PREDICTED: probable xyloglucan endotransglucosylase/hydrolase protein 28 [Capsicum annuum]
SMEL_000g003260.1	4.89056	2.40899e-46	7.56964e-44	XTH23	PREDICTED: xyloglucan endotransglucosylase/hydrolase protein 24-like [Solanum tuberosum]
SMEL_000g023830.1	4.98868	0.00485668	0.0221399	PG1	PREDICTED: polygalacturonase [Solanum tuberosum]
SMEL_005g226640.1	6.24793	9.85454e-13	3.96135e-11	LAC5	PREDICTED: laccase-12-like [Solanum tuberosum]
SMEL_005g226670.1	6.24793	9.85454e-13	3.96135e-11	LAC5	PREDICTED: laccase-12-like [Solanum tuberosum]
SMEL_002g166390.1	6.34518	1.88821e-07	3.19378e-06	SNL6	cinnamoyl-CoA reductase-like SNL6 [Solanum pennellii]
SMEL_001g125550.1	6.94642	0.388376	1	LBD20	PREDICTED: LOB domain-containing protein 20 [Solanum tuberosum]
SMEL_005g224560.1	7.06666	1.42198e-20	1.23924e-18	PME12	PREDICTED: probable pectinesterase/pectinesterase inhibitor 12 [Capsicum annuum]
SMEL_012g383610.1	8.58246	0.0115185	0.0447854	PRP4	Proline-rich protein 4 [Capsicum baccatum]
SMEL_007g288830.1	8.61961	0.000222187	0.00166622	BMY1	PREDICTED: beta-amylase-like [Solanum tuberosum]

## Sheet: T1-P-vs-T1-NP
id	T1-P_mean	T1-NP_mean	log2(fc)	Symbol	Description	KEGG_A_class	KEGG_B_class	Pathway	K_ID	GO Component	GO Function	GO Process
MSTRG.17758	3.24	0.26	-3.63941	--	Expansin-A4 [Capsicum annuum]	-	-	-	-	-	-	-
SMEL_004g213600.1	2.40667	0.25	-3.26704	At1g43650	WAT1-related protein At1g43650 isoform X2 [Capsicum annuum]	Metabolism;Metabolism;Metabolism;Metabolism	Global and overview maps;Global and overview maps;Lipid metabolism;Lipid metabolism	ko01100//Metabolic pathways;ko01110//Biosynthesis of secondary metabolites;ko00564//Glycerophospholipid metabolism;ko00565//Ether lipid metabolism	K16860;K16860;K16860;K16860	-	-	-
SMEL_010g343170.1	0.673333	0.001	-9.39518	At2g43860	polygalacturonase-like [Solanum lycopersicum]	Metabolism;Metabolism;Metabolism;Metabolism	Global and overview maps;Global and overview maps;Carbohydrate metabolism;Carbohydrate metabolism	ko01100//Metabolic pathways;ko01110//Biosynthesis of secondary metabolites;ko00520//Amino sugar and nucleotide sugar metabolism;ko00051//Fructose and mannose metabolism	K00966;K00966;K00966;K00966	GO:0043231//intracellular membrane-bounded organelle;GO:0044444//cytoplasmic part	GO:0008905//mannose-phosphate guanylyltransferase activity;GO:0032550//purine ribonucleoside binding	GO:0000302//response to reactive oxygen species;GO:0001101//response to acid chemical;GO:0006006//glucose metabolic process;GO:0006970//response to osmotic stress;GO:0006996//organelle organization;GO:0009226//nucleotide-sugar biosynthetic process;GO:0009617//response to bacterium;GO:0019852//L-ascorbic acid metabolic process;GO:0030243//cellulose metabolic process;GO:0051603//proteolysis involve…
SMEL_000g107950.1	0.001	0.256667	8.00375	At4g09740	endoglucanase 18-like [Solanum tuberosum]	-	-	-	-	-	-	-
SMEL_000g002810.1	0.03	1.72667	5.84688	BACOVA_02659	GH3 beta-glucosidase [Solanum torvum]	Metabolism;Metabolism;Metabolism	Global and overview maps;Global and overview maps;Amino acid metabolism	ko01100//Metabolic pathways;ko01110//Biosynthesis of secondary metabolites;ko00270//Cysteine and methionine metabolism	K00547;K00547;K00547	-	-	-
SMEL_006g265770.1	0.001	1.43	10.4818	BACOVA_02659	GH3 beta-glucosidase [Solanum torvum]	-	-	-	-	-	-	-
SMEL_005g223720.1	1.33667	15.67	3.55129	CHIT3	acidic endochitinase precursor [Nicotiana tabacum]	-	-	-	-	-	-	-
SMEL_012g383190.1	1.97667	157.327	6.31455	CHTB1	RecName: Full=Endochitinase 2; Flags: Precursor [Solanum tuberosum]	-	-	-	-	-	-	-
SMEL_012g383170.1	0.02	2.37333	6.89077	CHTB1	RecName: Full=Endochitinase 1; Flags: Precursor [Solanum tuberosum]	-	-	-	-	-	-	-
SMEL_012g383180.1	1.87333	174.567	6.54203	CHTB2	RecName: Full=Endochitinase 2; Flags: Precursor [Solanum tuberosum]	-	-	-	-	-	GO:0016491//oxidoreductase activity;GO:0016787//hydrolase activity	GO:0019538//protein metabolic process
SMEL_005g226520.1	1.31	0.15	-3.12653	EXPA8	expansin-A8 [Solanum pennellii]	-	-	-	-	-	-	-
SMEL_005g224560.1	1.45	0.0633333	-4.51694	PME12	probable pectinesterase/pectinesterase inhibitor 12 [Capsicum annuum]	Metabolism;Metabolism;Metabolism;Metabolism;Metabolism	Global and overview maps;Global and overview maps;Biosynthesis of other secondary metabolites;Biosynthesis of other secondary metabolites;Biosynthesis of other secondary metabolites	ko01100//Metabolic pathways;ko01110//Biosynthesis of secondary metabolites;ko00940//Phenylpropanoid biosynthesis;ko00941//Flavonoid biosynthesis;ko00945//Stilbenoid, diarylheptanoid and gingerol biosynthesis	K13065;K13065;K13065;K13065;K13065	-	GO:0016746//transferase activity, transferring acyl groups	-
SMEL_006g242700.1	84.2333	1269.47	3.91369	PME40	pectinesterase-like isoform X1 [Solanum tuberosum]	Metabolism;Metabolism;Metabolism;Metabolism	Global and overview maps;Global and overview maps;Global and overview maps;Amino acid metabolism	ko01100//Metabolic pathways;ko01110//Biosynthesis of secondary metabolites;ko01230//Biosynthesis of amino acids;ko00250//Alanine, aspartate and glutamate metabolism	K01953;K01953;K01953;K01953	GO:0043231//intracellular membrane-bounded organelle	GO:0016884//carbon-nitrogen ligase activity, with glutamine as amido-N-donor;GO:0032550//purine ribonucleoside binding	GO:0006529//asparagine biosynthetic process;GO:0009064//glutamine family amino acid metabolic process;GO:0009267//cellular response to starvation;GO:0009642//response to light intensity;GO:0009746//response to hexose;GO:0010468//regulation of gene expression;GO:0034285//response to disaccharide;GO:0034645//cellular macromolecule biosynthetic process

## Sheet: T2-P-vs-T2-NP
id	T2-P_mean	T2-NP_mean	log2(fc)	Symbol	Description	KEGG_A_class	KEGG_B_class	Pathway	K_ID	GO Component	GO Function	GO Process
SMEL_003g199400.1	1.22667	0.1	-3.61667	--	Endoglucanase [Actinidia chinensis var. chinensis] [Actinidia chinensis]	-	-	-	-	-	-	-
SMEL_004g213600.1	1.08	0.0166667	-6.01792	At1g43650	WAT1-related protein At1g43650 isoform X2 [Capsicum annuum]	-	-	-	-	GO:0031224//intrinsic component of membrane	GO:0005215//transporter activity	GO:0044763//single-organism cellular process
SMEL_009g319720.1	2.87	0.18	-3.99498	CEL1	Endoglucanase 8 [Capsicum chinense]	Metabolism;Metabolism	Global and overview maps;Carbohydrate metabolism	ko01100//Metabolic pathways;ko00500//Starch and sucrose metabolism	K01179;K01179	GO:0009536//plastid	GO:0004553//hydrolase activity, hydrolyzing O-glycosyl compounds;GO:0070011//peptidase activity, acting on L-amino acid peptides	GO:0009825//multidimensional cell growth;GO:0009827//plant-type cell wall modification;GO:0019538//protein metabolic process;GO:0030243//cellulose metabolic process
SMEL_000g061540.1	4.87333	0.293333	-4.0543	CHI17	endochitinase-like [Quercus suber]	Metabolism;Environmental Information Processing;Metabolism	Global and overview maps;Signal transduction;Carbohydrate metabolism	ko01100//Metabolic pathways;ko04016//MAPK signaling pathway - plant;ko00520//Amino sugar and nucleotide sugar metabolism	K20547;K20547;K20547	GO:0044421//extracellular region part	GO:0004553//hydrolase activity, hydrolyzing O-glycosyl compounds;GO:0016872//intramolecular lyase activity	GO:0005976//polysaccharide metabolic process;GO:0006026//aminoglycan catabolic process;GO:0006950//response to stress;GO:0044036//cell wall macromolecule metabolic process
SMEL_005g223720.1	0.666667	16.8833	4.66249	CHIT3	acidic endochitinase precursor [Nicotiana tabacum]	Metabolism;Metabolism	Global and overview maps;Carbohydrate metabolism	ko01100//Metabolic pathways;ko00520//Amino sugar and nucleotide sugar metabolism	K01183;K01183	GO:0005576//extracellular region;GO:0043231//intracellular membrane-bounded organelle	GO:0004553//hydrolase activity, hydrolyzing O-glycosyl compounds	GO:0003006//developmental process involved in reproduction;GO:0005976//polysaccharide metabolic process;GO:0006026//aminoglycan catabolic process;GO:0006970//response to osmotic stress;GO:0009414//response to water deprivation;GO:0009416//response to light stimulus;GO:0018205//peptidyl-lysine modification;GO:0042743//hydrogen peroxide metabolic process
SMEL_012g383180.1	0.236667	8.09333	5.09581	CHTB2	RecName: Full=Endochitinase 2; Flags: Precursor [Solanum tuberosum]	Metabolism;Environmental Information Processing;Metabolism	Global and overview maps;Signal transduction;Carbohydrate metabolism	ko01100//Metabolic pathways;ko04016//MAPK signaling pathway - plant;ko00520//Amino sugar and nucleotide sugar metabolism	K20547;K20547;K20547	GO:0043231//intracellular membrane-bounded organelle	GO:0004553//hydrolase activity, hydrolyzing O-glycosyl compounds;GO:0097367//carbohydrate derivative binding	GO:0001906//cell killing;GO:0005976//polysaccharide metabolic process;GO:0006026//aminoglycan catabolic process;GO:0006950//response to stress;GO:0009620//response to fungus;GO:0044036//cell wall macromolecule metabolic process
SMEL_000g085780.1	1.92333	0.156667	-3.61784	PME18	Pectinesterase/pectinesterase inhibitor 18 [Capsicum baccatum]	Metabolism;Metabolism	Global and overview maps;Carbohydrate metabolism	ko01100//Metabolic pathways;ko00040//Pentose and glucuronate interconversions	K01051;K01051	GO:0005618//cell wall;GO:0031090//organelle membrane;GO:0044444//cytoplasmic part	GO:0052689//carboxylic ester hydrolase activity	GO:0000272//polysaccharide catabolic process;GO:0006950//response to stress;GO:0009664//plant-type cell wall organization;GO:0009892//negative regulation of metabolic process;GO:0010383//cell wall polysaccharide metabolic process;GO:0051707//response to other organism
SMEL_006g252100.1	0.001	0.233333	7.86625	PME33	Pectinesterase 2 [Capsicum baccatum]	Metabolism;Metabolism	Global and overview maps;Carbohydrate metabolism	ko01100//Metabolic pathways;ko00040//Pentose and glucuronate interconversions	K01051;K01051	GO:0005618//cell wall	GO:0052689//carboxylic ester hydrolase activity	GO:0042546//cell wall biogenesis;GO:0045491//xylan metabolic process
SMEL_006g242700.1	22.01	832.393	5.24103	PME40	pectinesterase-like isoform X1 [Solanum tuberosum]	Metabolism;Metabolism	Global and overview maps;Carbohydrate metabolism	ko01100//Metabolic pathways;ko00040//Pentose and glucuronate interconversions	K01051;K01051	GO:0005618//cell wall	GO:0052689//carboxylic ester hydrolase activity	GO:0000272//polysaccharide catabolic process;GO:0009892//negative regulation of metabolic process;GO:0071555//cell wall organization
SMEL_009g335840.1	8.4	116.987	3.79981	XTH15	xyloglucan endotransglucosylase/hydrolase precursor [Solanum lycopersicum]	-	-	-	-	GO:0005576//extracellular region;GO:0030312//external encapsulating structure	GO:0016758//transferase activity, transferring hexosyl groups;GO:0016787//hydrolase activity	GO:0044042//glucan metabolic process;GO:0045229//external encapsulating structure organization
