# Supplementary material for: Determining the Effects of Light on the Fruit Peel Quality of Photosensitive and Nonphotosensitive Eggplant
Source: Plants (Basel). 2022 Aug 12;11(16):2095. doi: 10.3390/plants11162095 (PMC9416183; doi:10.3390/plants11162095)
Supplement: Supplementary file 1 [file plants-11-02095-s001.zip › Supplementary file S4.xlsx]

## Sheet: CK1-p-vs-T1-p
id	log2(fc)	PValue	FDR	Symbol	Description
SMEL_009g319900.1	-8.55714	0.00115156	0.00807198	At1g06620	PREDICTED: 1-aminocyclopropane-1-carboxylate oxidase homolog 1-like isoform X1 [Solanum tuberosum]
SMEL_003g178460.1	-7.12991	5.7171e-30	4.80126e-28	TAA1	PREDICTED: L-tryptophan--pyruvate aminotransferase 1-like [Solanum tuberosum]
SMEL_001g130250.1	-5.8657	1.67823e-23	1.01227e-21	SDR1	PREDICTED: short-chain dehydrogenase/reductase 2b-like [Solanum tuberosum]
SMEL_009g334740.1	-5.44496	2.88281e-25	1.91909e-23	CYP83B1	PREDICTED: cytochrome P450 83B1-like [Solanum tuberosum]
SMEL_011g367550.1	-5.34971	1.27986e-06	1.73576e-05	SAUR62	Auxin-responsive protein SAUR65 [Capsicum annuum]
SMEL_009g331920.1	-5.22239	4.66867e-08	7.91463e-07	ACO3	1-aminocyclopropane-1-carboxylate oxidase -like protein 3 [Capsicum baccatum]
SMEL_001g149540.1	-3.80219	5.73315e-59	1.33174e-56	--	zeaxanthin epoxidase, chloroplastic [Olea europaea var. sylvestris] [Olea europaea]
SMEL_000g108520.1	-3.75489	8.17805e-21	4.32367e-19	ERF061	Ethylene-responsive transcription factor RAP2-13 [Capsicum baccatum]
SMEL_008g301390.1	-3.67807	0.0326224	0.130795	2ODD19	PREDICTED: probable 2-oxoglutarate/Fe(II)-dependent dioxygenase [Solanum tuberosum]
SMEL_003g182740.1	-3.5843	1.96724e-92	8.4225e-90	TIC32	PREDICTED: short-chain dehydrogenase TIC 32, chloroplastic-like [Solanum tuberosum]
MSTRG.9222	-3.37061	1.74895e-24	1.13318e-22	NPF1.2	PREDICTED: protein NRT1/ PTR FAMILY 1.2-like [Solanum tuberosum]
SMEL_011g362890.1	-3.35497	1.67334e-09	3.42753e-08	N	auxin-responsive protein SAUR68-like [Solanum pennellii]
MSTRG.7931	-3.26434	1.0519e-08	1.95143e-07	SABP2	PREDICTED: salicylic acid-binding protein 2-like [Solanum tuberosum]
SMEL_003g178320.1	-3.21205	0.00405365	0.0240586	SABP2	methyl jasmonate esterase [Solanum tuberosum]
SMEL_011g363400.1	-3.17209	0.000595785	0.0045157	SAUR67	PREDICTED: auxin-responsive protein SAUR68-like [Capsicum annuum]
SMEL_008g299020.1	-3.14896	5.37854e-38	6.45277e-36	ERF061	ethylene-responsive transcription factor ERF061 [Solanum pennellii]
SMEL_000g096700.1	-3.10236	0.0012194	0.00849304	ZOX1	PREDICTED: zeatin O-glucosyltransferase-like [Solanum tuberosum]
SMEL_011g367580.1	-3.07705	1.42543e-12	4.03164e-11	SAUR67	auxin-responsive protein SAUR68-like [Solanum lycopersicum]
SMEL_006g262850.1	3.16781	1.28143e-25	8.74375e-24	GASA6	Gibberellin-regulated protein 6 [Capsicum baccatum]
SMEL_000g028470.1	3.36923	0.0237414	0.102455	GRF2	PREDICTED: growth-regulating factor 1-like [Solanum tuberosum]
SMEL_003g175590.1	3.89202	8.59981e-05	0.000817131	ESR2	Ethylene-responsive transcription factor LEP [Capsicum baccatum]
SMEL_006g263720.1	4.14585	5.43435e-06	6.58486e-05	TAR2	PREDICTED: tryptophan aminotransferase-related protein 2-like [Solanum tuberosum]

## Sheet: T1-p-vs-T2-p
id	log2(fc)	PValue	FDR	Symbol	Description
SMEL_006g263720.1	-6	1.62064e-06	1.40617e-05	TAR2	PREDICTED: tryptophan aminotransferase-related protein 2-like [Solanum tuberosum]
SMEL_001g132170.1	-5.1964	0.844701	1	ERF13	ethylene-responsive transcription factor 1 [Solanum lycopersicum]
SMEL_009g327660.1	-4.99559	1.03875e-56	1.87453e-54	AUX22D	PREDICTED: auxin-induced protein 22D-like [Solanum tuberosum]
SMEL_000g028470.1	-4.36923	0.0120586	0.0408409	GRF2	PREDICTED: growth-regulating factor 1-like [Solanum tuberosum]
SMEL_006g260870.1	-4.04775	0.00153371	0.00693068	AUX22	PREDICTED: auxin-induced protein AUX22-like [Solanum tuberosum]
SMEL_004g218320.1	-3.93873	7.4785e-17	2.20483e-15	GRF6	growth-regulating factor 1-like isoform X2 [Solanum lycopersicum]
SMEL_006g257980.1	-3.57635	6.06561e-07	5.70056e-06	ERF003	PREDICTED: ethylene-responsive transcription factor ERF003-like [Solanum tuberosum]
SMEL_006g262850.1	-3.47323	3.11943e-28	1.83693e-26	GASA6	Gibberellin-regulated protein 6 [Capsicum baccatum]
SMEL_003g169080.1	-3.2951	0.00494715	0.0191064	AUX22D	PREDICTED: auxin-responsive protein IAA4 [Solanum tuberosum]
SMEL_011g364130.1	-3.18057	0.00194769	0.00855417	AIL6	AP2-like ethylene-responsive transcription factor AIL6 [Solanum lycopersicum]
SMEL_006g257790.1	-3.07592	2.76759e-07	2.73907e-06	IAA29	PREDICTED: auxin-responsive protein IAA9 isoform X1 [Capsicum annuum]
SMEL_007g278540.1	-3.06496	0.0278686	0.081465	GRF5	PREDICTED: growth-regulating factor 1 [Solanum tuberosum]
SMEL_009g324870.1	-3.03565	4.66754e-18	1.52922e-16	LAX2	PREDICTED: auxin transporter-like protein 4 [Capsicum annuum]
SMEL_007g277430.1	-3.02205	7.45307e-08	8.10385e-07	AIL5	PREDICTED: AP2-like ethylene-responsive transcription factor AIL5 [Solanum tuberosum]
SMEL_003g175590.1	-3.00749	0.000480408	0.00250002	ESR2	Ethylene-responsive transcription factor LEP [Capsicum baccatum]
SMEL_009g334720.1	3.18392	2.99375e-05	0.00020581	CYP83B1	PREDICTED: cytochrome P450 83B1-like [Solanum tuberosum]
SMEL_003g178320.1	3.22239	0.00464287	0.01816	SABP2	methyl jasmonate esterase [Solanum tuberosum]
SMEL_005g230690.1	3.25937	7.81128e-102	4.16174e-99	PAL	phenylalanine ammonia-lyase 2 [Solanum lycopersicum]
SMEL_008g313140.1	3.35588	0.000499019	0.00258246	CYP707A2	abscisic acid 8'-hydroxylase CYP707A2-like [Solanum pennellii]
SMEL_011g373560.1	3.53605	0.0934584	0.210246	ZOG1	PREDICTED: zeatin O-glucosyltransferase-like [Solanum tuberosum]
SMEL_003g179280.1	3.5518	1.10112e-07	1.16446e-06	NPF1.1	protein NRT1/ PTR FAMILY 1.2-like [Solanum pennellii]
SMEL_001g149540.1	3.79304	5.05054e-50	7.19847e-48	--	zeaxanthin epoxidase, chloroplastic [Olea europaea var. sylvestris] [Olea europaea]
SMEL_009g331920.1	3.88101	0.000228985	0.00129886	ACO3	1-aminocyclopropane-1-carboxylate oxidase -like protein 3 [Capsicum baccatum]
MSTRG.9222	4.00878	3.43787e-18	1.14308e-16	NPF1.2	PREDICTED: protein NRT1/ PTR FAMILY 1.2-like [Solanum tuberosum]
SMEL_009g334740.1	4.02183	5.14426e-08	5.71849e-07	CYP83B1	PREDICTED: cytochrome P450 83B1-like [Solanum tuberosum]
SMEL_000g085860.1	4.0382	3.53452e-27	1.99224e-25	GA2OX8	gibberellin 2-beta-dioxygenase 8 isoform X1 [Solanum pennellii]
SMEL_003g182740.1	4.27841	2.62205e-73	7.52227e-71	TIC32	PREDICTED: short-chain dehydrogenase TIC 32, chloroplastic-like [Solanum tuberosum]
SMEL_010g359890.1	5.05889	0.61187	1	ZOG1	PREDICTED: zeatin O-glucosyltransferase-like [Solanum tuberosum]
SMEL_009g333810.1	6.05889	0.442589	1	SAMT	salicylate carboxymethyltransferase-like [Solanum pennellii]
SMEL_008g301390.1	6.38888	4.33427e-06	3.50137e-05	2ODD19	PREDICTED: probable 2-oxoglutarate/Fe(II)-dependent dioxygenase [Solanum tuberosum]
SMEL_003g178460.1	6.77299	1.65822e-26	9.0946e-25	TAA1	PREDICTED: L-tryptophan--pyruvate aminotransferase 1-like [Solanum tuberosum]
SMEL_001g130250.1	7	2.76051e-35	2.31356e-33	SDR1	PREDICTED: short-chain dehydrogenase/reductase 2b-like [Solanum tuberosum]
SMEL_011g374080.1	8.39518	0.00476952	0.0185516	ZOX1	PREDICTED: zeatin O-xylosyltransferase-like [Solanum tuberosum]
SMEL_010g341930.1	8.69116	0.00632975	0.0235871	ERF	ethylene-responsive transcription factor 3-like [Hibiscus syriacus]
SMEL_009g319900.1	10.6257	4.85858e-08	5.41706e-07	At1g06620	PREDICTED: 1-aminocyclopropane-1-carboxylate oxidase homolog 1-like isoform X1 [Solanum tuberosum]
SMEL_005g225400.1	10.8165	3.64049e-05	0.000246025	ERF1B	PREDICTED: ethylene-responsive transcription factor 1B-like [Solanum tuberosum]

## Sheet: CK1-Np-vs-T1-Np
id	log2(fc)	PValue	FDR	Symbol	Description
SMEL_008g316440.1	-10.9944	2.32e-08	5.18e-07	DREB3	ethylene-responsive transcription factor ERF038 [Solanum pennellii]
SMEL_003g178460.1	-9.6532	1.86e-15	9.15e-14	TAA1	PREDICTED: L-tryptophan--pyruvate aminotransferase 1-like [Solanum tuberosum]
SMEL_003g179280.1	-9.37359	0.00692335	0.0424247	NPF1.1	protein NRT1/ PTR FAMILY 1.2-like [Solanum pennellii]
SMEL_011g367550.1	-9.04075	0.00395437	0.0267277	SAUR62	Auxin-responsive protein SAUR65 [Capsicum annuum]
SMEL_009g319900.1	-7.73697	0.0267582	0.123497	At1g06620	PREDICTED: 1-aminocyclopropane-1-carboxylate oxidase homolog 1-like isoform X1 [Solanum tuberosum]
SMEL_011g373560.1	-6.13292	1.62e-11	5.42e-10	ZOG1	PREDICTED: zeatin O-glucosyltransferase-like [Solanum tuberosum]
SMEL_005g225400.1	-5.98489	0.620124	1	ERF1B	PREDICTED: ethylene-responsive transcription factor 1B-like [Solanum tuberosum]
SMEL_012g382090.1	-5.83883	4.27e-05	0.000520245	ERF017	ethylene-responsive transcription factor ERF017 [Solanum pennellii]
SMEL_010g360200.1	-5.5157	0.003738	0.0255475	CKX1	Cytokinin dehydrogenase 1 [Capsicum annuum]
SMEL_001g132170.1	-5.15178	7.83e-06	0.000114011	ERF13	ethylene-responsive transcription factor 1 [Solanum lycopersicum]
SMEL_003g178320.1	-5.04127	2.61e-07	4.86e-06	SABP2	methyl jasmonate esterase [Solanum tuberosum]
SMEL_000g096700.1	-4.91343	9.33e-05	0.0010493	ZOX1	PREDICTED: zeatin O-glucosyltransferase-like [Solanum tuberosum]
SMEL_001g130250.1	-4.70536	6.09e-23	5.17e-21	SDR1	PREDICTED: short-chain dehydrogenase/reductase 2b-like [Solanum tuberosum]
SMEL_010g359890.1	-4.39759	0.00421369	0.0282444	ZOG1	PREDICTED: zeatin O-glucosyltransferase-like [Solanum tuberosum]
SMEL_007g287840.1	-4.36107	0.000644198	0.00581654	ACO1	PREDICTED: 1-aminocyclopropane-1-carboxylate oxidase 1 [Capsicum annuum]
SMEL_003g178710.1	-3.88716	1.54e-30	1.92e-28	ILL1	PREDICTED: IAA-amino acid hydrolase ILR1-like 4 [Capsicum annuum]
SMEL_008g301390.1	-3.8679	0.057344	0.215371	2ODD19	PREDICTED: probable 2-oxoglutarate/Fe(II)-dependent dioxygenase [Solanum tuberosum]
SMEL_009g331920.1	-3.86465	1.61e-07	3.09e-06	ACO3	1-aminocyclopropane-1-carboxylate oxidase -like protein 3 [Capsicum baccatum]
SMEL_001g149540.1	-3.59488	9.04e-40	1.56e-37	--	zeaxanthin epoxidase, chloroplastic [Olea europaea var. sylvestris] [Olea europaea]
SMEL_009g333810.1	-3.58496	0.0449048	0.1808	SAMT	salicylate carboxymethyltransferase-like [Solanum pennellii]
SMEL_006g261670.1	-3.44057	1.76e-09	4.68e-08	RBOHD	Respiratory burst oxidase -like protein D [Capsicum baccatum]
MSTRG.9222	-3.18845	0.000816749	0.0071568	NPF1.2	PREDICTED: protein NRT1/ PTR FAMILY 1.2-like [Solanum tuberosum]
SMEL_003g182740.1	-3.1356	3.55e-72	1.96e-69	TIC32	PREDICTED: short-chain dehydrogenase TIC 32, chloroplastic-like [Solanum tuberosum]
SMEL_000g108520.1	-3.10788	0.000591453	0.00539409	ERF061	Ethylene-responsive transcription factor RAP2-13 [Capsicum baccatum]
SMEL_009g334720.1	-3.08417	5.75e-16	2.96e-14	CYP83B1	PREDICTED: cytochrome P450 83B1-like [Solanum tuberosum]
SMEL_009g334730.1	-3.08351	2.88e-26	2.88e-24	CYP83B1	cytochrome P450 [Striga asiatica]
SMEL_000g028470.1	3.00998	0.000909061	0.00785401	GRF2	PREDICTED: growth-regulating factor 1-like [Solanum tuberosum]
SMEL_000g036330.1	3.13474	1.18e-08	2.76e-07	GRF8	PREDICTED: growth-regulating factor 8-like [Solanum tuberosum]
SMEL_003g193200.1	3.20716	6.83e-05	0.000787271	GASA6	PREDICTED: gibberellin-regulated protein 6-like [Nicotiana tabacum]
SMEL_000g027770.1	3.72211	4.48e-08	9.59e-07	GH3.1	probable indole-3-acetic acid-amido synthetase GH3.1 [Solanum pennellii]
SMEL_006g260870.1	8.75933	0.0145314	0.0777252	AUX22	PREDICTED: auxin-induced protein AUX22-like [Solanum tuberosum]

## Sheet: T1-Np-vs-T2-Np
id	log2(fc)	PValue	FDR	Symbol	Description
SMEL_007g278540.1	-8.81378	0.00304532	0.0150212	GRF5	PREDICTED: growth-regulating factor 1 [Solanum tuberosum]
SMEL_006g260870.1	-8.75933	0.0146975	0.0544598	AUX22	PREDICTED: auxin-induced protein AUX22-like [Solanum tuberosum]
SMEL_003g175590.1	-7.6677	0.0647639	0.170006	ESR2	Ethylene-responsive transcription factor LEP [Capsicum baccatum]
SMEL_011g364130.1	-6.49185	0.0457431	0.130743	AIL6	AP2-like ethylene-responsive transcription factor AIL6 [Solanum lycopersicum]
SMEL_000g028470.1	-5.59495	9.3519e-05	0.000795732	GRF2	PREDICTED: growth-regulating factor 1-like [Solanum tuberosum]
SMEL_003g169080.1	-5.27146	0.0014519	0.00819052	AUX22D	PREDICTED: auxin-responsive protein IAA4 [Solanum tuberosum]
SMEL_006g263720.1	-5.22454	3.6783e-08	7.1359e-07	TAR2	PREDICTED: tryptophan aminotransferase-related protein 2-like [Solanum tuberosum]
SMEL_006g257980.1	-4.50462	8.6593e-05	0.000743034	ERF003	PREDICTED: ethylene-responsive transcription factor ERF003-like [Solanum tuberosum]
SMEL_003g191300.1	-4.1469	0.00302005	0.0149164	GASA14	PREDICTED: gibberellin-regulated protein 10-like [Capsicum annuum]
SMEL_009g327660.1	-4.0233	2.66847e-40	7.08734e-38	AUX22D	PREDICTED: auxin-induced protein 22D-like [Solanum tuberosum]
SMEL_006g265720.1	-4	0.00266611	0.0134572	At2g27500	PREDICTED: glucan endo-1,3-beta-glucosidase 14-like [Capsicum annuum]
SMEL_000g027770.1	-3.92492	2.448e-05	0.000245019	GH3.1	probable indole-3-acetic acid-amido synthetase GH3.1 [Solanum pennellii]
SMEL_003g199920.1	-3.90793	0.000351024	0.00247358	AUX22	IAA19 [Solanum melongena]
SMEL_009g322980.1	-3.73419	0.00825368	0.0341949	TIC32B	short-chain dehydrogenase TIC 32, chloroplastic [Solanum pennellii]
SMEL_000g058570.1	-3.55897	0.00596773	0.0260701	ERF003	PREDICTED: ethylene-responsive transcription factor ERF003-like [Solanum tuberosum]
SMEL_006g261350.1	-3.55897	0.00596773	0.0260701	ERF003	PREDICTED: ethylene-responsive transcription factor ERF003-like [Solanum tuberosum]
SMEL_004g218320.1	-3.50915	1.20576e-12	4.77807e-11	GRF6	growth-regulating factor 1-like isoform X2 [Solanum lycopersicum]
SMEL_000g066320.1	-3.46989	5.35764e-09	1.24769e-07	ANT	PREDICTED: AP2-like ethylene-responsive transcription factor ANT [Solanum tuberosum]
SMEL_006g257790.1	-3.25192	0.000186676	0.0014381	IAA29	PREDICTED: auxin-responsive protein IAA9 isoform X1 [Capsicum annuum]
SMEL_004g222530.1	-3.21261	6.22285e-11	1.9609e-09	CPK29	PREDICTED: calcium-dependent protein kinase 29 [Solanum tuberosum]
SMEL_007g277430.1	-3.09912	1.34335e-05	0.000145063	AIL5	PREDICTED: AP2-like ethylene-responsive transcription factor AIL5 [Solanum tuberosum]
SMEL_002g164700.1	-3.08166	5.11256e-05	0.000468616	PIN8	auxin efflux facilitator SlPIN8 isoform X1 [Solanum lycopersicum]
SMEL_012g382090.1	3.46713	0.0230784	0.0775305	ERF017	ethylene-responsive transcription factor ERF017 [Solanum pennellii]
SMEL_005g224260.1	3.58162	2.67839e-05	0.00026548	ACS4	PREDICTED: 1-aminocyclopropane-1-carboxylate synthase 4 [Solanum tuberosum]
SMEL_003g182740.1	3.59527	3.71523e-78	4.14434e-75	TIC32	PREDICTED: short-chain dehydrogenase TIC 32, chloroplastic-like [Solanum tuberosum]
SMEL_009g334720.1	3.61539	1.36589e-17	9.49316e-16	CYP83B1	PREDICTED: cytochrome P450 83B1-like [Solanum tuberosum]
SMEL_006g261670.1	3.64797	2.49782e-10	7.16276e-09	RBOHD	Respiratory burst oxidase -like protein D [Capsicum baccatum]
SMEL_005g230690.1	3.77404	1.17117e-113	3.7327e-110	PAL	phenylalanine ammonia-lyase 2 [Solanum lycopersicum]
SMEL_010g341930.1	4.05889	0.0173662	0.0621494	ERF	ethylene-responsive transcription factor 3-like [Hibiscus syriacus]
SMEL_011g373560.1	4.40038	9.56219e-05	0.000810226	ZOG1	PREDICTED: zeatin O-glucosyltransferase-like [Solanum tuberosum]
SMEL_001g130250.1	5.01891	1.47911e-16	9.29546e-15	SDR1	PREDICTED: short-chain dehydrogenase/reductase 2b-like [Solanum tuberosum]
SMEL_001g132170.1	5.08321	2.29005e-05	0.000231495	ERF13	ethylene-responsive transcription factor 1 [Solanum lycopersicum]
SMEL_003g178320.1	5.08443	3.34196e-07	5.35242e-06	SABP2	methyl jasmonate esterase [Solanum tuberosum]
MSTRG.9222	5.21217	3.42599e-09	8.22755e-08	NPF1.2	PREDICTED: protein NRT1/ PTR FAMILY 1.2-like [Solanum tuberosum]
SMEL_007g287840.1	5.2854	1	1	ACO1	PREDICTED: 1-aminocyclopropane-1-carboxylate oxidase 1 [Capsicum annuum]
SMEL_009g333810.1	6.49506	5.84057e-06	6.93839e-05	SAMT	salicylate carboxymethyltransferase-like [Solanum pennellii]
SMEL_010g360200.1	6.55842	1	1	CKX1	Cytokinin dehydrogenase 1 [Capsicum annuum]
SMEL_008g301390.1	8.15279	1	1	2ODD19	PREDICTED: probable 2-oxoglutarate/Fe(II)-dependent dioxygenase [Solanum tuberosum]
SMEL_003g178460.1	8.75422	6.06411e-12	2.21761e-10	TAA1	PREDICTED: L-tryptophan--pyruvate aminotransferase 1-like [Solanum tuberosum]
SMEL_009g319900.1	9.69116	9.0683e-05	0.000774851	At1g06620	PREDICTED: 1-aminocyclopropane-1-carboxylate oxidase homolog 1-like isoform X1 [Solanum tuberosum]
SMEL_005g225400.1	10.0634	0.0289811	0.0927644	ERF1B	PREDICTED: ethylene-responsive transcription factor 1B-like [Solanum tuberosum]
SMEL_008g316440.1	10.3219	1.33541e-06	1.8609e-05	DREB3	ethylene-responsive transcription factor ERF038 [Solanum pennellii]
SMEL_003g179280.1	11.4546	5.60365e-06	6.69258e-05	NPF1.1	protein NRT1/ PTR FAMILY 1.2-like [Solanum pennellii]

## Sheet: T1-P-vs-T1-NP
id	T1-P_mean	T1-NP_mean	log2(fc)	Symbol	Description	KEGG_A_class	KEGG_B_class	Pathway	K_ID	GO Component	GO Function	GO Process
SMEL_009g320880.1	1.95667	0.001	-10.9342	ABP19A	Auxin-binding protein ABP19a [Capsicum baccatum]	-	-	-	-	-	GO:0005488//binding	GO:0044765//single-organism transport
SMEL_009g331950.1	2.27	0.02	-6.82655	ACO3	1-aminocyclopropane-1-carboxylate oxidase homolog [Capsicum annuum]	Genetic Information Processing	Folding, sorting and degradation	ko04141//Protein processing in endoplasmic reticulum	K13993	GO:0009536//plastid	-	GO:0000302//response to reactive oxygen species;GO:0009408//response to heat;GO:0009642//response to light intensity;GO:0044267//cellular protein metabolic process
SMEL_003g181070.1	5.84667	0.0433333	-7.07599	ACS12	probable aminotransferase ACS12 [Solanum tuberosum]	-	-	-	-	-	-	-
SMEL_009g334740.1	0.136667	2.73333	4.32193	CYP83B1	cytochrome P450 83B1-like [Solanum tuberosum]	-	-	-	-	-	GO:0016747//transferase activity, transferring acyl groups other than amino-acyl groups	GO:0009628//response to abiotic stimulus
SMEL_007g292480.1	1.82333	16.1933	3.15075	GA2OX1	gibberellin 2-beta-dioxygenase 1-like [Solanum tuberosum]	-	-	-	-	GO:0016020//membrane	GO:0016491//oxidoreductase activity;GO:0046873//metal ion transmembrane transporter activity	GO:0006829//zinc II ion transport;GO:0044763//single-organism cellular process
SMEL_003g179280.1	0.806667	0.001	-9.65583	NPF1.1	protein NRT1/ PTR FAMILY 1.2-like [Solanum pennellii]	Metabolism;Metabolism;Metabolism;Metabolism;Metabolism	Global and overview maps;Global and overview maps;Biosynthesis of other secondary metabolites;Carbohydrate metabolism;Metabolism of other amino acids	ko01100//Metabolic pathways;ko01110//Biosynthesis of secondary metabolites;ko00940//Phenylpropanoid biosynthesis;ko00500//Starch and sucrose metabolism;ko00460//Cyanoamino acid metabolism	K05349;K05349;K05349;K05349;K05349	GO:0031224//intrinsic component of membrane	GO:0015926//glucosidase activity	GO:0044238//primary metabolic process
SMEL_012g394150.1	0.426667	0.0233333	-4.19265	NPF2.7	protein NRT1/ PTR FAMILY 2.7-like [Solanum tuberosum]	-	-	-	-	GO:0009527//plastid outer membrane;GO:0031224//intrinsic component of membrane	GO:0003824//catalytic activity;GO:0043169//cation binding;GO:0046906//tetrapyrrole binding	GO:0006694//steroid biosynthetic process;GO:0009617//response to bacterium;GO:0016104//triterpenoid biosynthetic process;GO:0043446//cellular alkane metabolic process
SMEL_001g133320.1	1.74333	0.0966667	-4.17269	NPF7.3	protein NRT1/ PTR FAMILY 7.3-like [Solanum tuberosum]	-	-	-	-	-	-	-

## Sheet: T2-P-vs-T2-NP
id	T2-P_mean	T2-NP_mean	log2(fc)	Symbol	Description	KEGG_A_class	KEGG_B_class	Pathway	K_ID	GO Component	GO Function	GO Process
SMEL_009g320880.1	5.13667	0.0333333	-7.26772	ABP19A	Auxin-binding protein ABP19a [Capsicum baccatum]	-	-	-	-	GO:0005576//extracellular region;GO:0005618//cell wall;GO:0043231//intracellular membrane-bounded organelle	GO:0016616//oxidoreductase activity, acting on the CH-OH group of donors, NAD or NADP as acceptor;GO:0016623//oxidoreductase activity, acting on the aldehyde or oxo group of donors, oxygen as acceptor;GO:0046914//transition metal ion binding	GO:0006091//generation of precursor metabolites and energy;GO:0006801//superoxide metabolic process;GO:0006873//cellular ion homeostasis;GO:0009620//response to fungus;GO:0009725//response to hormone;GO:0009886//post-embryonic morphogenesis;GO:0019852//L-ascorbic acid metabolic process;GO:0030001//metal ion transport;GO:0042353//fucose biosynthetic process;GO:0042742//defense response to bacteriu…
SMEL_012g381810.1	0.763333	0.05	-3.93231	ACO3	1-aminocyclopropane-1-carboxylate oxidase-like protein [Nicotiana attenuata]	-	-	-	-	-	GO:0016706//oxidoreductase activity, acting on paired donors, with incorporation or reduction of molecular oxygen, 2-oxoglutarate as one donor, and incorporation of one atom each of oxygen into both donors	GO:0044710//single-organism metabolic process
SMEL_009g331950.1	12.3233	0.09	-7.09725	ACO3	1-aminocyclopropane-1-carboxylate oxidase homolog [Capsicum annuum]	-	-	-	-	-	GO:0016706//oxidoreductase activity, acting on paired donors, with incorporation or reduction of molecular oxygen, 2-oxoglutarate as one donor, and incorporation of one atom each of oxygen into both donors;GO:0043169//cation binding	GO:0044710//single-organism metabolic process
SMEL_003g181070.1	7.07333	0.001	-12.7882	ACS12	probable aminotransferase ACS12 [Solanum tuberosum]	-	-	-	-	-	GO:0008483//transaminase activity;GO:0016846//carbon-sulfur lyase activity;GO:0043168//anion binding	GO:0009692//ethylene metabolic process;GO:0018871//1-aminocyclopropane-1-carboxylate metabolic process
SMEL_005g224260.1	0.0666667	2.87333	5.42962	ACS4	1-aminocyclopropane-1-carboxylate synthase 4 [Solanum tuberosum]	Metabolism;Metabolism;Environmental Information Processing;Metabolism	Global and overview maps;Global and overview maps;Signal transduction;Amino acid metabolism	ko01100//Metabolic pathways;ko01110//Biosynthesis of secondary metabolites;ko04016//MAPK signaling pathway - plant;ko00270//Cysteine and methionine metabolism	K20772;K20772;K20772;K20772	-	GO:0016846//carbon-sulfur lyase activity;GO:0043168//anion binding	GO:0007275//multicellular organism development;GO:0009692//ethylene metabolic process;GO:0018871//1-aminocyclopropane-1-carboxylate metabolic process
SMEL_008g316440.1	0.09	1.28	3.83007	DREB3	ethylene-responsive transcription factor ERF038 [Solanum pennellii]	-	-	-	-	GO:0043231//intracellular membrane-bounded organelle	GO:0001071//nucleic acid binding transcription factor activity;GO:0003677//DNA binding	GO:0006355//regulation of transcription, DNA-templated;GO:0016049//cell growth
SMEL_000g058570.1	1.86333	0.0466667	-5.31935	ERF003	ethylene-responsive transcription factor ERF003-like [Solanum tuberosum]	-	-	-	-	-	-	GO:0044699//single-organism process;GO:0050794//regulation of cellular process;GO:0050896//response to stimulus
SMEL_006g261350.1	1.86333	0.0466667	-5.31935	ERF003	ethylene-responsive transcription factor ERF003-like [Solanum tuberosum]	-	-	-	-	-	-	GO:0044699//single-organism process;GO:0050794//regulation of cellular process;GO:0050896//response to stimulus
SMEL_001g132170.1	0.001	2.26	11.1421	ERF13	ethylene-responsive transcription factor 1 [Solanum lycopersicum]	-	-	-	-	GO:0043231//intracellular membrane-bounded organelle	GO:0001071//nucleic acid binding transcription factor activity;GO:0003676//nucleic acid binding	GO:0000160//phosphorelay signal transduction system;GO:0001101//response to acid chemical;GO:0002252//immune effector process;GO:0006605//protein targeting;GO:0006972//hyperosmotic response;GO:0009755//hormone-mediated signaling pathway;GO:0010243//response to organonitrogen compound;GO:0010467//gene expression;GO:0034645//cellular macromolecule biosynthetic process;GO:0043067//regulation of prog…
SMEL_007g292490.1	0.47	3.80667	3.0178	GA2OX1	gibberellin 2-beta-dioxygenase 1-like [Solanum tuberosum]	Metabolism;Metabolism	Global and overview maps;Metabolism of terpenoids and polyketides	ko01110//Biosynthesis of secondary metabolites;ko00904//Diterpenoid biosynthesis	K04125;K04125	-	GO:0016706//oxidoreductase activity, acting on paired donors, with incorporation or reduction of molecular oxygen, 2-oxoglutarate as one donor, and incorporation of one atom each of oxygen into both donors;GO:0046914//transition metal ion binding	GO:0009685//gibberellin metabolic process
SMEL_000g027770.1	1.69667	0.176667	-3.2636	GH3.1	probable indole-3-acetic acid-amido synthetase GH3.1 [Solanum pennellii]	Environmental Information Processing	Signal transduction	ko04075//Plant hormone signal transduction	K14487	-	GO:0016881//acid-amino acid ligase activity	GO:0009725//response to hormone;GO:0014070//response to organic cyclic compound;GO:0048878//chemical homeostasis
SMEL_009g333810.1	0.0666667	1.50333	4.49506	SAMT	salicylate carboxymethyltransferase-like [Solanum pennellii]	-	-	-	-	-	GO:0008168//methyltransferase activity	GO:0008152//metabolic process
SMEL_011g374100.1	0.0466667	0.923333	4.30639	ZOX1	zeatin O-xylosyltransferase-like [Solanum tuberosum]	Metabolism	Metabolism of terpenoids and polyketides	ko00908//Zeatin biosynthesis	K13495	-	GO:0016757//transferase activity, transferring glycosyl groups	-
