# Supplementary material for: Determining the Effects of Light on the Fruit Peel Quality of Photosensitive and Nonphotosensitive Eggplant
Source: Plants (Basel). 2022 Aug 12;11(16):2095. doi: 10.3390/plants11162095 (PMC9416183; doi:10.3390/plants11162095)
Supplement: Supplementary file 1 [file plants-11-02095-s001.zip › Supplementary file S5.xlsx]

## Sheet: CK1-p-vs-T1-p
id	log2(fc)	PValue	FDR	Symbol	Description
SMEL_012g392500.1	-9.24476	9.62091e-05	0.000902373	CYP716A15	PREDICTED: beta-amyrin 28-oxidase-like [Solanum tuberosum]
SMEL_001g130240.1	-8.04075	0.000305048	0.00251443	MNR1	NAD(P)-binding Rossmann-fold superfamily protein [Theobroma cacao]
SMEL_012g384790.1	-7.64386	0.000668451	0.00498315	PEX1	PREDICTED: pollen-specific leucine-rich repeat extensin-like protein 4, partial [Nicotiana tabacum]
SMEL_007g294700.1	-5.98489	0.533403	1	SWEET2	bidirectional sugar transporter SWEET2 [Solanum lycopersicum]
SMEL_001g130250.1	-5.8657	1.67823e-23	1.01227e-21	SDR1	PREDICTED: short-chain dehydrogenase/reductase 2b-like [Solanum tuberosum]
SMEL_010g361810.1	-5.39232	0.000157467	0.00140914	TR1	Tropinone reductase [Ananas comosus]
SMEL_011g373270.1	-5.07529	0.000706311	0.0052279	TR2	tropinone reductase 2 [Solanum lycopersicum]
SMEL_003g185030.1	-4.95189	4.8313e-162	5.27458e-159	4CL3	4-coumarate--CoA ligase 2-like [Solanum pennellii]
SMEL_002g164080.1	-4.73697	0.628049	1	ALDH2B4	aldehyde dehydrogenase family 2 member B7, mitochondrial-like isoform X1 [Solanum pennellii]
SMEL_001g130260.1	-4.55325	1.99329e-12	5.57994e-11	SDR1	PREDICTED: (+)-neomenthol dehydrogenase-like isoform X1 [Solanum tuberosum]
SMEL_002g163810.1	-4.54803	5.26748e-46	8.51966e-44	PPT2	PREDICTED: phosphoenolpyruvate/phosphate translocator 2, chloroplastic-like [Solanum tuberosum]
SMEL_000g038780.1	-3.93289	5.74546e-21	3.07481e-19	GAPC	PREDICTED: glyceraldehyde-3-phosphate dehydrogenase, cytosolic [Capsicum annuum]
SMEL_011g363910.1	-3.86625	8.06861e-13	2.35848e-11	10HGO	8-hydroxygeraniol dehydrogenase [Solanum lycopersicum]
SMEL_005g238250.1	-3.68108	4.62787e-134	3.88652e-131	GAPB	PREDICTED: glyceraldehyde-3-phosphate dehydrogenase B, chloroplastic-like [Nicotiana attenuata]
SMEL_003g182740.1	-3.5843	1.96724e-92	8.4225e-90	TIC32	PREDICTED: short-chain dehydrogenase TIC 32, chloroplastic-like [Solanum tuberosum]
SMEL_001g134980.1	-3.3	9.06e-08	1.47e-06	CCD1	Carotenoid 9,10(9',10')-cleavage dioxygenase 1 [Capsicum chinense]
SMEL_007g288350.1	-3.20945	7.53024e-17	2.93612e-15	VIT_19s0014g04930	(-)-germacrene D synthase-like [Solanum pennellii]
SMEL_006g264690.1	3.12338	0.169064	1	SWEET11	Bidirectional sugar transporter SWEET11 [Capsicum baccatum]
SMEL_006g264670.1	3.19502	0.0239265	0.102963	SWEET12	PREDICTED: bidirectional sugar transporter SWEET12-like [Solanum tuberosum]
SMEL_012g381650.1	3.42848	7.4e-62	1.79532e-59	TTS1	beta-amyrin synthase isoform X1 [Solanum pennellii]
SMEL_002g154890.1	4.05889	0.831512	1	ALDH2B7	PREDICTED: aldehyde dehydrogenase family 2 member B7, mitochondrial-like [Solanum tuberosum]
SMEL_011g369940.1	4.43385	1	1	CYP71D55	premnaspirodiene oxygenase [Solanum pennellii]
SMEL_002g164040.1	4.54432	0.831512	1	SWEET7B	PREDICTED: bidirectional sugar transporter SWEET6a [Solanum tuberosum]
MSTRG.19904	5.73697	0.564	1	At4g15970	nucleotide-diphospho-sugar transferase family protein [Striga asiatica]
SMEL_003g186330.1	7.02237	0.171027	1	SWEET11	bidirectional sugar transporter N3-like [Solanum pennellii]
SMEL_000g086000.1	7.02237	0.142561	1	TPS7	alpha-farnesene synthase-like [Solanum pennellii]
SMEL_006g255080.1	7.26053	0.219787	1	ALDH	Aldehyde dehydrogenase family 16 member like [Actinidia chinensis var. chinensis] [Actinidia chinensis]

## Sheet: T1-p-vs-T2-p
id	log2(fc)	PValue	FDR	Symbol	Description
SMEL_004g206180.1	-10.0131	0.0024756	0.0105097	MNR1	PREDICTED: (+)-neomenthol dehydrogenase-like [Solanum tuberosum]
SMEL_003g185970.1	-7.22882	0.0917415	1	SWEET12	PREDICTED: bidirectional sugar transporter SWEET14-like [Solanum tuberosum]
SMEL_011g369940.1	-6.75578	1	1	CYP71D55	premnaspirodiene oxygenase [Solanum pennellii]
SMEL_011g365810.1	-6.64386	0.282757	0.469485	EAS3	PREDICTED: vetispiradiene synthase 3-like [Solanum tuberosum]
SMEL_012g381650.1	-4.09735	6.44439e-08	7.07239e-07	TTS1	beta-amyrin synthase isoform X1 [Solanum pennellii]
SMEL_002g154890.1	-4.05889	0.844701	1	ALDH2B7	PREDICTED: aldehyde dehydrogenase family 2 member B7, mitochondrial-like [Solanum tuberosum]
SMEL_000g060970.1	-3.2598	4.79523e-06	3.84185e-05	HMG1	3-hydroxy-3-methylglutaryl-coenzyme A reductase 1-like [Solanum tuberosum]
SMEL_011g364020.1	-3.20692	7.11565e-72	2.01553e-69	Os07g0190000	PREDICTED: probable 1-deoxy-D-xylulose-5-phosphate synthase 2, chloroplastic [Solanum tuberosum]
SMEL_005g225450.1	-3.10604	4.01884e-05	0.000268762	GLN1-1	PREDICTED: glutamine synthetase-like isoform X1 [Capsicum annuum]
SMEL_011g373270.1	3	0.123974	0.260633	TR2	tropinone reductase 2 [Solanum lycopersicum]
SMEL_001g119260.1	3.0702	1.34254e-15	3.48919e-14	CAD14	PREDICTED: probable cinnamyl alcohol dehydrogenase 1 [Solanum tuberosum]
SMEL_000g109030.1	3.22239	0.101348	0.223632	SWEET4	bidirectional sugar transporter SWEET4-like [Solanum lycopersicum]
SMEL_005g230690.1	3.25937	7.81128e-102	4.16174e-99	PAL	phenylalanine ammonia-lyase 2 [Solanum lycopersicum]
SMEL_001g134980.1	3.3	1.6e-05	0.000115942	CCD1	Carotenoid 9,10(9',10')-cleavage dioxygenase 1 [Capsicum chinense]
SMEL_003g177900.1	3.32193	0.782916	1	LOX6	PREDICTED: lipoxygenase 6, chloroplastic-like [Nicotiana tomentosiformis]
SMEL_000g071050.1	3.36839	0.00092434	0.00444243	CAD6	PREDICTED: probable cinnamyl alcohol dehydrogenase 6 [Nicotiana tomentosiformis]
SMEL_009g323850.1	3.38431	0.000187639	0.00108552	TR1	PREDICTED: tropinone reductase homolog [Solanum tuberosum]
SMEL_010g354620.1	3.51451	7.4843e-18	2.42018e-16	At5g58770	PREDICTED: dehydrodolichyl diphosphate synthase 2-like [Solanum tuberosum]
SMEL_007g288350.1	3.54432	3.27021e-14	7.40662e-13	VIT_19s0014g04930	(-)-germacrene D synthase-like [Solanum pennellii]
SMEL_002g164080.1	3.73697	0.782916	1	ALDH2B4	aldehyde dehydrogenase family 2 member B7, mitochondrial-like isoform X1 [Solanum pennellii]
SMEL_006g268700.1	3.73697	0.782916	1	PDC2	Pyruvate decarboxylase 2 [Capsicum baccatum]
SMEL_000g038780.1	3.79271	5.1909e-19	1.82924e-17	GAPC	PREDICTED: glyceraldehyde-3-phosphate dehydrogenase, cytosolic [Capsicum annuum]
MSTRG.19904	3.84549	0.00251173	0.0106308	At4g15970	nucleotide-diphospho-sugar transferase family protein [Striga asiatica]
SMEL_012g381210.1	3.97269	3.48444e-07	3.39838e-06	ALDH2C4	Aldehyde dehydrogenase family 2 member C4 [Capsicum baccatum]
SMEL_002g163810.1	4.01982	1.29567e-17	4.0951e-16	PPT2	PREDICTED: phosphoenolpyruvate/phosphate translocator 2, chloroplastic-like [Solanum tuberosum]
SMEL_000g085860.1	4.0382	3.53452e-27	1.99224e-25	GA2OX8	gibberellin 2-beta-dioxygenase 8 isoform X1 [Solanum pennellii]
SMEL_012g384790.1	4.05889	0.61187	1	PEX1	PREDICTED: pollen-specific leucine-rich repeat extensin-like protein 4, partial [Nicotiana tabacum]
SMEL_005g238250.1	4.26989	1.63245e-181	2.28308e-178	GAPB	PREDICTED: glyceraldehyde-3-phosphate dehydrogenase B, chloroplastic-like [Nicotiana attenuata]
SMEL_003g182740.1	4.27841	2.62205e-73	7.52227e-71	TIC32	PREDICTED: short-chain dehydrogenase TIC 32, chloroplastic-like [Solanum tuberosum]
SMEL_001g125750.1	4.73697	0.61187	1	At1g54730	sugar transporter ERD6-like 5 isoform X1 [Solanum pennellii]
SMEL_011g363910.1	4.82018	1.31703e-09	1.79047e-08	10HGO	8-hydroxygeraniol dehydrogenase [Solanum lycopersicum]
SMEL_003g185030.1	4.87276	1.4758e-87	5.69378e-85	4CL3	4-coumarate--CoA ligase 2-like [Solanum pennellii]
SMEL_001g130260.1	5.27976	8.66936e-18	2.78727e-16	SDR1	PREDICTED: (+)-neomenthol dehydrogenase-like isoform X1 [Solanum tuberosum]
SMEL_007g274200.1	5.32193	0.619293	1	UGNT1	PREDICTED: UDP-sugar transporter sqv-7-like [Solanum tuberosum]
SMEL_003g169850.1	5.73697	0.613154	1	SWEET2A	bidirectional sugar transporter SWEET2a-like [Solanum lycopersicum]
SMEL_001g130250.1	7	2.76051e-35	2.31356e-33	SDR1	PREDICTED: short-chain dehydrogenase/reductase 2b-like [Solanum tuberosum]
SMEL_010g361810.1	7.07146	7.91459e-08	8.56406e-07	TR1	Tropinone reductase [Ananas comosus]
SMEL_007g294700.1	7.22882	0.163153	1	SWEET2	bidirectional sugar transporter SWEET2 [Solanum lycopersicum]
SMEL_012g392500.1	7.86625	0.0206899	0.0639295	CYP716A15	PREDICTED: beta-amyrin 28-oxidase-like [Solanum tuberosum]
SMEL_001g130240.1	9.87652	1.36101e-08	1.6295e-07	MNR1	NAD(P)-binding Rossmann-fold superfamily protein [Theobroma cacao]

## Sheet: CK1-Np-vs-T1-Np
id	log2(fc)	PValue	FDR	Symbol	Description
SMEL_007g295370.1	-10.7621	1.69e-06	2.74e-05	GGR	heterodimeric geranylgeranyl pyrophosphate synthase small subunit, chloroplastic-like [Solanum lycopersicum]
MSTRG.19904	-8.35168	0.056417	0.212856	At4g15970	nucleotide-diphospho-sugar transferase family protein [Striga asiatica]
SMEL_012g384790.1	-7.88671	5.59e-05	0.000662726	PEX1	PREDICTED: pollen-specific leucine-rich repeat extensin-like protein 4, partial [Nicotiana tabacum]
SMEL_007g294700.1	-7.69116	0.0385342	0.161359	SWEET2	bidirectional sugar transporter SWEET2 [Solanum lycopersicum]
SMEL_001g130240.1	-7.09452	0.0158677	0.0833777	MNR1	NAD(P)-binding Rossmann-fold superfamily protein [Theobroma cacao]
SMEL_006g255080.1	-6.86625	0.37683	1	ALDH	Aldehyde dehydrogenase family 16 member like [Actinidia chinensis var. chinensis] [Actinidia chinensis]
SMEL_008g311510.1	-6.73697	0.131585	0.375228	HDC	aromatic amino acid decarboxylase 1A [Solanum lycopersicum]
SMEL_012g392500.1	-6.69116	0.2819	1	CYP716A15	PREDICTED: beta-amyrin 28-oxidase-like [Solanum tuberosum]
SMEL_006g263420.1	-6.59495	0.083666	0.280445	SWEET5	Bidirectional sugar transporter SWEET7b [Spatholobus suberectus]
SMEL_000g086000.1	-6.33985	0.00291335	0.0207771	TPS7	alpha-farnesene synthase-like [Solanum pennellii]
SMEL_001g134980.1	-6.2	6.42e-15	2.98e-13	CCD1	Carotenoid 9,10(9',10')-cleavage dioxygenase 1 [Capsicum chinense]
SMEL_009g323850.1	-5.73697	0.625034	1	TR1	PREDICTED: tropinone reductase homolog [Solanum tuberosum]
SMEL_001g121460.1	-5.28951	3.87e-05	0.000476139	TPS3	(-)-camphene/tricyclene synthase, chloroplastic [Solanum lycopersicum]
SMEL_011g363910.1	-5.19202	1.09e-05	0.000153178	10HGO	8-hydroxygeraniol dehydrogenase [Solanum lycopersicum]
SMEL_002g163810.1	-4.92564	1.2e-30	1.51e-28	PPT2	PREDICTED: phosphoenolpyruvate/phosphate translocator 2, chloroplastic-like [Solanum tuberosum]
SMEL_012g393510.1	-4.73697	0.796256	1	LOX1.5	PREDICTED: probable linoleate 9S-lipoxygenase 5 [Solanum tuberosum]
SMEL_005g238250.1	-4.70563	7.81e-79	5.2e-76	GAPB	PREDICTED: glyceraldehyde-3-phosphate dehydrogenase B, chloroplastic-like [Nicotiana attenuata]
SMEL_001g130250.1	-4.70536	6.09e-23	5.17e-21	SDR1	PREDICTED: short-chain dehydrogenase/reductase 2b-like [Solanum tuberosum]
SMEL_004g205520.1	-4.24159	0.000932119	0.00801042	TPS13	PREDICTED: (3S,6E)-nerolidol synthase 1-like [Solanum tuberosum]
SMEL_001g130260.1	-4.14526	1.39e-12	5.22e-11	SDR1	PREDICTED: (+)-neomenthol dehydrogenase-like isoform X1 [Solanum tuberosum]
SMEL_000g071390.1	-4.08746	0.000101473	0.00112595	CYP716A12	PREDICTED: beta-amyrin 28-oxidase-like [Solanum tuberosum]
SMEL_003g177900.1	-4.05889	0.622568	1	LOX6	PREDICTED: lipoxygenase 6, chloroplastic-like [Nicotiana tomentosiformis]
SMEL_000g038780.1	-3.87101	1.71e-13	7.09e-12	GAPC	PREDICTED: glyceraldehyde-3-phosphate dehydrogenase, cytosolic [Capsicum annuum]
SMEL_000g071050.1	-3.74723	0.00422224	0.0282682	CAD6	PREDICTED: probable cinnamyl alcohol dehydrogenase 6 [Nicotiana tomentosiformis]
SMEL_010g354620.1	-3.60362	4.05e-52	1.1e-49	At5g58770	PREDICTED: dehydrodolichyl diphosphate synthase 2-like [Solanum tuberosum]
SMEL_003g172580.1	-3.3334	7.21e-58	2.24e-55	--	alcohol dehydrogenase 7 [Vitis vinifera]
SMEL_006g268700.1	-3.32193	0.796256	1	PDC2	Pyruvate decarboxylase 2 [Capsicum baccatum]
SMEL_009g323860.1	-3.21972	2.64e-20	1.86e-18	At5g06060	Tropinone reductase 2 [Capsicum annuum]
SMEL_000g090960.1	-3.13911	6.04e-09	1.47e-07	CYP82G1	cytochrome P450 82C4 [Solanum lycopersicum]
SMEL_003g182740.1	-3.1356	3.55e-72	1.96e-69	TIC32	PREDICTED: short-chain dehydrogenase TIC 32, chloroplastic-like [Solanum tuberosum]
SMEL_006g269870.1	-3.11049	1.33e-76	8.13e-74	At5g06060	PREDICTED: tropinone reductase homolog At5g06060-like isoform X1 [Solanum tuberosum]
SMEL_003g185030.1	-3.08604	6.69e-87	6.31e-84	4CL3	4-coumarate--CoA ligase 2-like [Solanum pennellii]
SMEL_001g119260.1	-3.07961	1.16e-30	1.46e-28	CAD14	PREDICTED: probable cinnamyl alcohol dehydrogenase 1 [Solanum tuberosum]
SMEL_002g154890.1	4.05889	0.831164	1	ALDH2B7	PREDICTED: aldehyde dehydrogenase family 2 member B7, mitochondrial-like [Solanum tuberosum]
SMEL_007g275930.1	4.79064	1.61e-42	3.09e-40	4CL2	PREDICTED: 4-coumarate--CoA ligase 2-like [Solanum tuberosum]
SMEL_003g185970.1	5.05889	0.674789	1	SWEET12	PREDICTED: bidirectional sugar transporter SWEET14-like [Solanum tuberosum]
SMEL_001g125750.1	5.1964	0.556199	1	At1g54730	sugar transporter ERD6-like 5 isoform X1 [Solanum pennellii]
SMEL_004g212260.1	6.1964	0.412684	1	SWEET1	PREDICTED: bidirectional sugar transporter SWEET1 [Solanum tuberosum]
SMEL_012g381650.1	7.21214	7.98e-14	3.38e-12	TTS1	beta-amyrin synthase isoform X1 [Solanum pennellii]

## Sheet: T1-Np-vs-T2-Np
id	log2(fc)	PValue	FDR	Symbol	Description
SMEL_011g365810.1	-8.50515	0.00934753	0.0378276	EAS3	PREDICTED: vetispiradiene synthase 3-like [Solanum tuberosum]
SMEL_011g369940.1	-7.82308	5.17073e-06	6.25251e-05	CYP71D55	premnaspirodiene oxygenase [Solanum pennellii]
SMEL_012g381650.1	-6.42626	6.37676e-44	1.87191e-41	TTS1	beta-amyrin synthase isoform X1 [Solanum pennellii]
SMEL_004g212260.1	-6.1964	0.428938	1	SWEET1	PREDICTED: bidirectional sugar transporter SWEET1 [Solanum tuberosum]
SMEL_010g361810.1	-5.32193	0.184322	1	TR1	Tropinone reductase [Ananas comosus]
SMEL_003g185970.1	-5.05889	0.680269	1	SWEET12	PREDICTED: bidirectional sugar transporter SWEET14-like [Solanum tuberosum]
SMEL_000g086000.1	-4.54432	0.668311	1	TPS7	alpha-farnesene synthase-like [Solanum pennellii]
SMEL_002g154890.1	-4.05889	0.837466	1	ALDH2B7	PREDICTED: aldehyde dehydrogenase family 2 member B7, mitochondrial-like [Solanum tuberosum]
SMEL_012g384110.1	-3.47805	0.0710566	0.181887	--	Alcohol dehydrogenase-like 7 [Capsicum annuum]
SMEL_005g224640.1	-3.47449	0.00085632	0.0052644	CYP73A4	cytochrome P450 CYP73A100-like [Vigna unguiculata]
SMEL_000g060970.1	-3.36943	4.22911e-06	5.23013e-05	HMG1	3-hydroxy-3-methylglutaryl-coenzyme A reductase 1-like [Solanum tuberosum]
SMEL_005g228550.1	-3.32193	0.837466	1	GAD	PREDICTED: glutamate decarboxylase-like [Solanum tuberosum]
SMEL_002g155780.1	-3.15974	9.58671e-05	0.000811995	TTS1	PREDICTED: beta-amyrin synthase-like [Solanum tuberosum]
SMEL_007g288350.1	3	0.300829	0.504312	VIT_19s0014g04930	(-)-germacrene D synthase-like [Solanum pennellii]
SMEL_010g354620.1	3.13932	2.19657e-14	1.06766e-12	At5g58770	PREDICTED: dehydrodolichyl diphosphate synthase 2-like [Solanum tuberosum]
SMEL_001g134980.1	3.3	0.0114516	0.0445641	CCD1	Carotenoid 9,10(9',10')-cleavage dioxygenase 1 [Capsicum chinense]
SMEL_000g089390.1	3.52774	0.000501551	0.00335822	CYP716A52v2	PREDICTED: beta-amyrin 28-oxidase-like [Capsicum annuum]
SMEL_003g182740.1	3.59527	3.71523e-78	4.14434e-75	TIC32	PREDICTED: short-chain dehydrogenase TIC 32, chloroplastic-like [Solanum tuberosum]
SMEL_003g172580.1	3.67637	3.22541e-06	4.09788e-05	--	alcohol dehydrogenase 7 [Vitis vinifera]
SMEL_002g163810.1	3.71581	3.09496e-08	6.07821e-07	PPT2	PREDICTED: phosphoenolpyruvate/phosphate translocator 2, chloroplastic-like [Solanum tuberosum]
SMEL_002g164080.1	3.73697	0.790032	1	ALDH2B4	aldehyde dehydrogenase family 2 member B7, mitochondrial-like isoform X1 [Solanum pennellii]
SMEL_006g263420.1	3.73697	0.790032	1	SWEET5	Bidirectional sugar transporter SWEET7b [Spatholobus suberectus]
SMEL_005g230690.1	3.77404	1.17117e-113	3.7327e-110	PAL	phenylalanine ammonia-lyase 2 [Solanum lycopersicum]
SMEL_000g090960.1	3.81861	2.72417e-18	2.01914e-16	CYP82G1	cytochrome P450 82C4 [Solanum lycopersicum]
SMEL_006g269870.1	3.87869	1.51992e-39	3.85334e-37	At5g06060	PREDICTED: tropinone reductase homolog At5g06060-like isoform X1 [Solanum tuberosum]
SMEL_000g038780.1	4.2369	5.47834e-13	2.26337e-11	GAPC	PREDICTED: glyceraldehyde-3-phosphate dehydrogenase, cytosolic [Capsicum annuum]
SMEL_009g323860.1	4.44062	1.89953e-18	1.41734e-16	At5g06060	Tropinone reductase 2 [Capsicum annuum]
SMEL_001g130260.1	4.45386	2.69725e-10	7.68528e-09	SDR1	PREDICTED: (+)-neomenthol dehydrogenase-like isoform X1 [Solanum tuberosum]
SMEL_001g119260.1	4.50621	9.37299e-07	1.35698e-05	CAD14	PREDICTED: probable cinnamyl alcohol dehydrogenase 1 [Solanum tuberosum]
SMEL_003g169850.1	4.54432	0.790032	1	SWEET2A	bidirectional sugar transporter SWEET2a-like [Solanum lycopersicum]
SMEL_005g238250.1	4.75107	1.82176e-55	8.64753e-53	GAPB	PREDICTED: glyceraldehyde-3-phosphate dehydrogenase B, chloroplastic-like [Nicotiana attenuata]
SMEL_011g363910.1	4.90154	5.64753e-05	0.000511765	10HGO	8-hydroxygeraniol dehydrogenase [Solanum lycopersicum]
SMEL_003g186380.1	4.9196	1	1	SWEET11	PREDICTED: bidirectional sugar transporter SWEET10-like [Solanum tuberosum]
SMEL_001g130250.1	5.01891	1.47911e-16	9.29546e-15	SDR1	PREDICTED: short-chain dehydrogenase/reductase 2b-like [Solanum tuberosum]
MSTRG.19904	6.05889	0.407262	1	At4g15970	nucleotide-diphospho-sugar transferase family protein [Striga asiatica]
SMEL_003g186330.1	6.34662	1	1	SWEET11	bidirectional sugar transporter N3-like [Solanum pennellii]
SMEL_006g255080.1	6.38082	0.498418	1	ALDH	Aldehyde dehydrogenase family 16 member like [Actinidia chinensis var. chinensis] [Actinidia chinensis]
SMEL_006g268700.1	6.38082	0.102363	1	PDC2	Pyruvate decarboxylase 2 [Capsicum baccatum]
SMEL_003g186390.1	6.54432	0.424552	1	SWEET12	PREDICTED: bidirectional sugar transporter SWEET10-like [Solanum tuberosum]
SMEL_007g295370.1	7.40939	0.30789	1	GGR	heterodimeric geranylgeranyl pyrophosphate synthase small subunit, chloroplastic-like [Solanum lycopersicum]
SMEL_001g121460.1	7.46579	1	1	TPS3	(-)-camphene/tricyclene synthase, chloroplastic [Solanum lycopersicum]
SMEL_012g392500.1	7.96578	0.0189212	0.0664357	CYP716A15	PREDICTED: beta-amyrin 28-oxidase-like [Solanum tuberosum]
SMEL_009g323850.1	8.59495	0.0111552	0.0436694	TR1	PREDICTED: tropinone reductase homolog [Solanum tuberosum]
SMEL_001g130240.1	8.70275	1.52526e-05	0.000161732	MNR1	NAD(P)-binding Rossmann-fold superfamily protein [Theobroma cacao]
SMEL_003g176200.1	10.9489	1	1	SWEET15	bidirectional sugar transporter N3-like [Solanum pennellii]

## Sheet: T1-P-vs-T1-NP
id	T1-P_mean	T1-NP_mean	log2(fc)	Symbol	Description	KEGG_A_class	KEGG_B_class	Pathway	K_ID	GO Component	GO Function	GO Process
SMEL_007g280430.1	0.813333	0.001	-9.6677	STP6	sugar transport protein 8-like [Solanum pennellii]	-	-	-	-	-	-	-
SMEL_003g186380.1	7.19667	0.376667	-4.25597	SWEET11	bidirectional sugar transporter SWEET10-like [Solanum tuberosum]	-	-	-	-	GO:0031984//organelle subcompartment;GO:0043231//intracellular membrane-bounded organelle	GO:0016740//transferase activity	-
SMEL_009g335870.1	0.486667	0.0133333	-5.18982	UGT75C1	anthocyanin 5-O-glucosyltransferase [Solanum nigrum]	Metabolism;Metabolism;Metabolism;Organismal Systems	Global and overview maps;Global and overview maps;Biosynthesis of other secondary metabolites;Environmental adaptation	ko01100//Metabolic pathways;ko01110//Biosynthesis of secondary metabolites;ko00941//Flavonoid biosynthesis;ko04712//Circadian rhythm - plant	K00660;K00660;K00660;K00660	GO:0005774//vacuolar membrane	GO:0016747//transferase activity, transferring acyl groups other than amino-acyl groups;GO:0046983//protein dimerization activity	GO:0006464//cellular protein modification process;GO:0009411//response to UV;GO:0009813//flavonoid biosynthetic process;GO:0034285//response to disaccharide;GO:0060918//auxin transport
SMEL_007g288350.1	0.76	0.0133333	-5.83289	VIT_19s0014g04930	(-)-germacrene D synthase-like [Solanum pennellii]	-	-	-	-	-	-	-

## Sheet: T2-P-vs-T2-NP
id	T2-P_mean	T2-NP_mean	log2(fc)	Symbol	Description	KEGG_A_class	KEGG_B_class	Pathway	K_ID	GO Component	GO Function	GO Process
MSTRG.19904	0.766667	0.0666667	-3.52356	At4g15970	nucleotide-diphospho-sugar transferase family protein [Striga asiatica]	-	-	-	-	GO:0009536//plastid	-	-
SMEL_007g280430.1	0.71	0.001	-9.47168	STP6	sugar transport protein 8-like [Solanum pennellii]	-	-	-	-	GO:0005911//cell-cell junction;GO:0031224//intrinsic component of membrane;GO:0044464//cell part	GO:0005356//hydrogen:glucose symporter activity	GO:0001101//response to acid chemical;GO:0006865//amino acid transport;GO:0006970//response to osmotic stress;GO:0008643//carbohydrate transport;GO:0044763//single-organism cellular process
SMEL_010g354500.1	0.756667	0.0766667	-3.30299	TR1	tropinone reductase homolog At5g06060-like [Solanum tuberosum]	Metabolism;Metabolism;Metabolism	Global and overview maps;Global and overview maps;Biosynthesis of other secondary metabolites	ko01100//Metabolic pathways;ko01110//Biosynthesis of secondary metabolites;ko00960//Tropane, piperidine and pyridine alkaloid biosynthesis	K08081;K08081;K08081	GO:0044444//cytoplasmic part	GO:0016616//oxidoreductase activity, acting on the CH-OH group of donors, NAD or NADP as acceptor	GO:0044710//single-organism metabolic process
SMEL_010g361810.1	0.896667	0.001	-9.80843	TR1	Tropinone reductase [Ananas comosus]	Metabolism;Metabolism;Metabolism	Global and overview maps;Global and overview maps;Biosynthesis of other secondary metabolites	ko01100//Metabolic pathways;ko01110//Biosynthesis of secondary metabolites;ko00960//Tropane, piperidine and pyridine alkaloid biosynthesis	K08081;K08081;K08081	-	GO:0016616//oxidoreductase activity, acting on the CH-OH group of donors, NAD or NADP as acceptor	GO:0009821//alkaloid biosynthetic process;GO:0044710//single-organism metabolic process
SMEL_012g381650.1	1.96667	0.166667	-3.56071	TTS1	beta-amyrin synthase isoform X1 [Solanum pennellii]	Metabolism;Metabolism	Global and overview maps;Metabolism of terpenoids and polyketides	ko01110//Biosynthesis of secondary metabolites;ko00909//Sesquiterpenoid and triterpenoid biosynthesis	K15813;K15813	-	GO:0031559//oxidosqualene cyclase activity	GO:0016104//triterpenoid biosynthetic process
SMEL_007g288350.1	8.86667	0.106667	-6.37721	VIT_19s0014g04930	(-)-germacrene D synthase-like [Solanum pennellii]	Metabolism	Metabolism of terpenoids and polyketides	ko00909//Sesquiterpenoid and triterpenoid biosynthesis	K15803	-	GO:0010333//terpene synthase activity;GO:0043169//cation binding	GO:0006644//phospholipid metabolic process
